# Supplementary material for: Genome-wide gene network uncover temporal and spatial changes of genes in auxin homeostasis during fruit development in strawberry (F. × ananassa)
Source: BMC Plant Biol. 2024 Sep 20;24:876. doi: 10.1186/s12870-024-05577-5 (PMC11414167; doi:10.1186/s12870-024-05577-5)
Supplement: Supplementary file 2 — Supplementary Material 2. [file 12870_2024_5577_MOESM2_ESM.xlsx]

## Sheet: S01_AvsR_0.05
Stage 01	baseMean	log2FoldChange	lfcSE	stat	pvalue	padj	Fxa_annotation	Ath_annotation	Ath_homolog
Fxa1Ag100006	16619.1	0.883493	0.186905	4.72695	2.27916e-06	1.52164e-05	Eukaryotic-type methylenetetrahydrofolate reductase	methylenetetrahydrofolate reductase 2	AT2G44160.1				up	15601
Fxa1Ag100007	301.142	-0.749372	0.185345	-4.04312	5.27445e-05	0.000274091	-	histone-lysine N-methyltransferase ASHH3	AT2G44150.1				down	11754
Fxa1Ag100008	47.3277	2.30271	0.390961	5.88987	3.86496e-09	3.79384e-08	MLO-LIKE PROTEIN	Seven transmembrane MLO family protein	AT4G02600.1				sum	27355
Fxa1Ag100009	5168.43	-0.443763	0.139091	-3.19045	0.00142053	0.00529235	GDP dissociation inhibitor	RAB GDP dissociation inhibitor 2	AT3G59920.1
Fxa1Ag100013	2856.29	-0.880031	0.147811	-5.95375	2.6207e-09	2.62117e-08	DESICCATION PROTECTANT PROTEIN LEA14 HOMOLOG	Late embryogenesis abundant protein%2C group 2	AT2G44060.1
Fxa1Ag100020	191.408	-0.658858	0.203926	-3.23087	0.00123414	0.00466667	CYANOBACTERIA-SPECIFIC PROTEIN-LIKE	hypothetical protein	AT2G43945.1
Fxa1Ag100029	633.242	-0.969396	0.189084	-5.12681	2.94692e-07	2.24483e-06	Ankyrin repeats (3 copies)	Ankyrin repeat family protein	AT2G31820.1
Fxa1Ag100031	5.3123	5.93204	1.51865	3.90613	9.37863e-05	0.000463717	Pectin lyase fold	Pectin lyase-like superfamily protein	AT2G43870.1
Fxa1Ag100033	837.331	0.606911	0.209542	2.89637	0.0037751	0.0124446	GroES-like superfamily	Zinc-binding dehydrogenase family protein	AT5G16990.1
Fxa1Ag100035	547.753	-1.02321	0.181769	-5.62916	1.81087e-08	1.6285e-07	Protein kinase-like domain superfamily	Integrin-linked protein kinase family	AT2G43850.1
Fxa1Ag100037	668.354	-0.629798	0.165416	-3.80735	0.000140465	0.000670618	EF-hand calcium-binding domain	LETM1-like protein	AT3G59820.1
Fxa1Ag100038	497.749	-3.23577	0.213258	-15.173	5.33888e-52	4.97109e-50	UDP-glycosyltransferase family, conserved site	UDP-glucosyltransferase 74F2	AT2G43820.1
Fxa1Ag100039	338.75	-1.51019	0.233309	-6.47294	9.61134e-11	1.13364e-09	Zinc finger, TAZ-type	BTB and TAZ domain protein 3	AT1G05690.1
Fxa1Ag100041	327.245	-1.02425	0.19906	-5.14545	2.66879e-07	2.04762e-06	HotDog domain superfamily	Thioesterase/thiol ester dehydrase-isomerase superfamily protein	AT2G30720.1
Fxa1Ag100042	723.36	-2.26675	0.206514	-10.9762	4.97237e-28	1.91596e-26	Formin, FH2 domain superfamily	formin homology 1	AT3G25500.1
Fxa1Ag100044	462.64	-0.55524	0.179383	-3.09528	0.0019663	0.00705077	Serine/threonine-protein kinase, active site	MAP kinase 6	AT2G43790.1
Fxa1Ag100045	167.298	1.86356	0.23584	7.90177	2.74968e-15	4.93123e-14	HAD-superfamily hydrolase, subfamily IIA	Haloacid dehalogenase-like hydrolase (HAD) superfamily protein	AT5G10460.1
Fxa1Ag100046	131.978	1.59129	0.255178	6.23601	4.48873e-10	4.8975e-09	F24J8.11 PROTEIN	hypothetical protein	AT1G21500.1
Fxa1Ag100052	361.143	-0.424985	0.177268	-2.39741	0.0165113	0.0441413	Peptidase S10, serine carboxypeptidase	serine carboxypeptidase-like 29	AT4G30810.1
Fxa1Ag100059	34.3814	2.78459	0.510347	5.45626	4.86255e-08	4.13906e-07	BNAANNG28530D PROTEIN	zein-binding protein (Protein of unknown function%2C DUF593)	AT5G57830.1
Fxa1Ag100065	4875.19	5.29965	0.244124	21.7089	1.69137e-104	5.38542e-102	X-BOX TRANSCRIPTION FACTOR-RELATED	Cellulose synthase family protein	AT5G17420.1
Fxa1Ag100069	1515.58	-0.814756	0.176802	-4.60829	4.06001e-06	2.59963e-05	MA3 domain	MIF4G domain-containing protein / MA3 domain-containing protein	AT5G57870.2
Fxa1Ag100077	697.933	0.717542	0.172275	4.1651	3.11211e-05	0.000169439	OS08G0270800 PROTEIN	ribosomal RNA small subunit methyltransferase G	AT5G57910.1
Fxa1Ag100080	4523.56	0.46315	0.183939	2.51795	0.011804	0.0332213	Signal recognition particle, SRP54 subunit, GTPase domain	signal recognition particle receptor alpha subunit family protein	AT4G30600.1
Fxa1Ag100081	300.932	9.31857	0.859432	10.8427	2.15966e-27	8.05193e-26	Phytocyanin domain	early nodulin-like protein 14	AT2G25060.1
Fxa1Ag100084	151.167	-0.781033	0.265924	-2.93705	0.00331351	0.0111	1-ACYL-SN-GLYCEROL-3-PHOSPHATE ACYLTRANSFERASE	Phospholipid/glycerol acyltransferase family protein	AT4G30580.1
Fxa1Ag100089	238.951	-0.998975	0.216979	-4.60401	4.14426e-06	2.64926e-05	CARBON CATABOLITE REPRESSOR PROTEIN 4	DNAse I-like superfamily protein	AT4G30900.1
Fxa1Ag100091	119.959	1.0949	0.276757	3.95617	7.61618e-05	0.000383785	Nas2 N_terminal domain	26S proteasome regulatory subunit	AT5G57950.1
Fxa1Ag100093	330.84	0.664804	0.209505	3.17322	0.00150761	0.00558032	OS04G0501200 PROTEIN	DNA glycosylase superfamily protein	AT5G57970.1
Fxa1Ag100095	1334.55	-0.778051	0.205574	-3.78478	0.000153845	0.000727969	DNA methylase, C-5 cytosine-specific, active site	chromomethylase 3	AT1G69770.1
Fxa1Ag100096	186.527	-1.1335	0.218444	-5.18895	2.11489e-07	1.64727e-06	PURINE PERMEASE 5-RELATED	purine permease 5	AT2G24220.1
Fxa1Ag100098	287.087	-1.57701	0.254738	-6.19073	5.98881e-10	6.43283e-09	Leucine-rich repeat, typical subtype	Leucine-rich repeat protein kinase family protein	AT2G24230.1
Fxa1Ag100101	329.428	3.20129	0.20349	15.7319	9.14144e-56	9.49047e-54	BTB domain	BTB/POZ domain with WD40/YVTN repeat-like protein	AT2G24240.1
Fxa1Ag100102	363.344	-0.699302	0.206878	-3.38026	0.000724177	0.00291553	BNAC03G67820D PROTEIN	fatty acid desaturase 6	AT4G30950.1
Fxa1Ag100103	41.3114	3.32772	0.489566	6.79728	1.0661e-11	1.38224e-10	Formin, FH2 domain superfamily	actin binding protein	AT5G58160.1
Fxa1Ag100108	175.955	1.12587	0.222055	5.07023	3.97334e-07	2.97242e-06	Double-stranded RNA binding motif	XH/XS domain-containing protein	AT3G48670.1
Fxa1Ag100116	111.948	1.52642	0.28759	5.30762	1.11068e-07	9.01014e-07	EXPRESSED PROTEIN	Calcineurin-like metallo-phosphoesterase superfamily protein	AT4G30993.3
Fxa1Ag100121	626.358	-0.982379	0.17426	-5.63743	1.72606e-08	1.55557e-07	Calycin	temperature-induced lipocalin	AT5G58070.1
Fxa1Ag100122	430.762	-0.999905	0.193301	-5.17278	2.30633e-07	1.78604e-06	EXPRESSED PROTEIN-RELATED	ubiquitin-associated protein (DUF1068)	AT2G24290.1
Fxa1Ag100124	190.628	-1.75615	0.257415	-6.82223	8.9636e-12	1.17326e-10	Signal transduction response regulator, receiver domain	response regulator 12	AT2G25180.1
Fxa1Ag100131	21.2349	-1.55483	0.573697	-2.71019	0.00672443	0.0205206	RECEPTOR-LIKE SERINE/THREONINE-PROTEIN KINASE SD1-8	Glycosyl hydrolase family protein with chitinase insertion domain-containing protein	AT4G19810.1
Fxa1Ag100133	5.25872	4.91333	1.48353	3.31192	0.000926582	0.00362834	P-type ATPase	H[+]-ATPase 8	AT3G42640.1
Fxa1Ag100136	405.623	-0.614779	0.242188	-2.53843	0.011135	0.0316559	Dicer double-stranded RNA-binding fold domain	dicer-like 4	AT5G20320.1
Fxa1Ag100139	506.455	-0.678157	0.275217	-2.46408	0.0137365	0.0377822	MCM N-terminal domain	Minichromosome maintenance (MCM2/3/5) family protein	AT2G07690.1
Fxa1Ag100143	46.4984	-1.56208	0.399297	-3.91208	9.15053e-05	0.000453729	Leucine-rich repeat domain superfamily	Leucine-rich repeat transmembrane protein kinase family protein	AT5G51350.1
Fxa1Ag100144	87.5901	2.12677	0.373078	5.70061	1.19383e-08	1.09754e-07	ENHANCED DISEASE RESISTANCE-RELATED	ENHANCED DISEASE RESISTANCE protein (DUF1336)	AT5G35180.1
Fxa1Ag100147	161.578	2.27827	0.246339	9.24853	2.27597e-20	5.78713e-19	MFS transporter superfamily	sugar transporter protein 7	AT4G02050.1
Fxa1Ag100150	53.0728	4.15153	0.471656	8.80203	1.34368e-18	3.06771e-17	HOMEODOMAIN PROTEIN 8, PUTATIVE-RELATED	hypothetical protein	AT2G46490.1
Fxa1Ag100155	2.7852	5.00341	1.72561	2.8995	0.00373759	0.0123403	Caulimovirus viroplasmin	-	-
Fxa1Ag100165	814.018	-0.428367	0.174281	-2.45791	0.013975	0.0383302	'Homeobox' domain	homeobox protein knotted-1-like 3	AT5G25220.1
Fxa1Ag100166	315.754	1.49564	0.252409	5.92547	3.11397e-09	3.09112e-08	Protein kinase-like domain superfamily	kinase superfamily with octicosapeptide/Phox/Bem1p domain-containing protein	AT3G46920.2
Fxa1Ag100170	629.438	0.66117	0.173572	3.80919	0.000139423	0.000666223	RING ZINC FINGER DOMAIN SUPERFAMILY PROTEIN-RELATED	RING/U-box superfamily protein	AT5G45290.1
Fxa1Ag100171	46.7471	1.4241	0.369139	3.8579	0.000114364	0.00055583	-	-	-
Fxa1Ag100185	65.8884	7.7088	1.07141	7.19499	6.2465e-13	9.1614e-12	TRANSMEMBRANE PROTEIN DDB_G0292058	plasma membrane fusion protein	AT2G12400.1
Fxa1Ag100189	522.205	-1.57396	0.178141	-8.83545	9.96976e-19	2.29601e-17	MAJOR FACILITATOR SUPERFAMILY PROTEIN	Major facilitator superfamily protein	AT1G80530.1
Fxa1Ag100192	176.191	2.25613	0.274232	8.22708	1.91835e-16	3.75164e-15	UNCHARACTERIZED	LOW protein: nuclease-like protein	AT1G72275.1
Fxa1Ag100194	386.156	0.802151	0.183318	4.37574	1.2102e-05	7.12816e-05	UBA-like superfamily	ubiquitin-associated (UBA)/TS-N domain-containing protein	AT2G12550.1
Fxa1Ag100196	128.299	1.05126	0.270804	3.88201	0.000103595	0.000507642	TPR repeat region circular	Octicosapeptide/Phox/Bem1p (PB1) domain-containing protein / tetratricopeptide repeat (TPR)-containing protein	AT2G25290.1
Fxa1Ag100201	10.9028	5.98687	1.52459	3.92687	8.60577e-05	0.000428953	EGG CELL-SECRETED-LIKE PROTEIN (DUF1278)	egg cell-secreted-like protein	AT5G54062.1
Fxa1Ag100204	5.31979	2.9119	1.13838	2.55794	0.0105293	0.0301733	2OG-FE(II) OXYGENASE FAMILY OXIDOREDUCTASE	2-oxoglutarate (2OG) and Fe(II)-dependent oxygenase superfamily protein	AT1G49390.1
Fxa1Ag100205	2050.79	-1.33172	0.195692	-6.80515	1.00943e-11	1.31211e-10	2OG-FE(II) OXYGENASE FAMILY OXIDOREDUCTASE	2-oxoglutarate (2OG) and Fe(II)-dependent oxygenase superfamily protein	AT1G49390.1
Fxa1Ag100207	56.3419	-1.55311	0.363082	-4.27758	1.88937e-05	0.00010717	2OG-Fe(II) oxygenase superfamily	2-oxoglutarate (2OG) and Fe(II)-dependent oxygenase superfamily protein	AT5G20400.1
Fxa1Ag100219	56.6273	1.69614	0.331864	5.11094	3.20557e-07	2.43017e-06	MONOGALACTOSYLDIACYLGLYCEROL SYNTHASE 2, CHLOROPLASTIC	monogalactosyldiacylglycerol synthase 2	AT5G20410.1
Fxa1Ag100226	19.2956	-1.86958	0.574752	-3.25284	0.00114257	0.0043583	-	-	-
Fxa1Ag100228	573.895	-1.12384	0.161054	-6.97802	2.99367e-12	4.10453e-11	C2 domain	Calcium-dependent lipid-binding (CaLB domain) family protein	AT1G05500.1
Fxa1Ag100230	639.108	-0.523501	0.182913	-2.86202	0.00420947	0.0136774	OS07G0166700 PROTEIN	calmodulin-binding receptor-like cytoplasmic kinase 3	AT2G11520.1
Fxa1Ag100232	2723.44	-1.1315	0.186233	-6.0757	1.23445e-09	1.28177e-08	SUCROSE-PHOSPHATE SYNTHASE 3-RELATED	sucrose phosphate synthase 1F	AT5G20280.1
Fxa1Ag100233	363.519	2.43142	0.188751	12.8817	5.70955e-38	3.37384e-36	HEPTAHELICAL TRANSMEMBRANE PROTEIN 1	heptahelical transmembrane protein1	AT5G20270.1
Fxa1Ag100234	343.836	6.43755	0.36438	17.6671	7.51092e-70	1.13496e-67	EXOSTOSIN FAMILY PROTEIN	Exostosin family protein	AT5G20260.2
Fxa1Ag100237	49.6356	0.89444	0.37195	2.40473	0.0161844	0.0433825	BSD DOMAIN-CONTAINING PROTEIN	BSD domain-containing protein	AT2G10950.1
Fxa1Ag100239	4909.66	-6.51311	1.07324	-6.06866	1.2898e-09	1.33574e-08	Hydrophobic seed protein domain	Bifunctional inhibitor/lipid-transfer protein/seed storage 2S albumin superfamily protein	AT3G22142.1
Fxa1Ag100247	16.1297	1.55819	0.580765	2.68299	0.00729668	0.0220163	Zinc finger C2H2 superfamily	BED zinc finger and hAT dimerization domain-containing protein DAYSLEEPER	AT3G42170.1
Fxa1Ag100248	13.9128	2.97563	0.744563	3.99648	6.42918e-05	0.000328513	Triose-phosphate Transporter family	Nucleotide/sugar transporter family protein	AT4G32272.1
Fxa1Ag100250	78.8879	2.13078	0.310103	6.87121	6.36576e-12	8.45485e-11	Protein kinase, ATP binding site	Protein kinase superfamily protein	AT3G01300.1
Fxa1Ag100251	343.981	0.480189	0.201914	2.37819	0.017398	0.0461103	UBIQUITIN SYSTEM COMPONENT CUE PROTEIN	Ubiquitin system component Cue protein	AT5G32440.3
Fxa1Ag100256	17.7179	-1.39577	0.566438	-2.46411	0.0137353	0.0377802	Glycosyltransferase family 17	beta-1%2C4-N-acetylglucosaminyltransferase family protein	AT2G13290.1
Fxa1Ag100257	15.5909	3.51242	0.793503	4.42648	9.57845e-06	5.73364e-05	BETA-1,4-MANNOSYL-GLYCOPROTEIN BETA-1,4-N-ACETYLGLUCOSAMINYL-TRANSFERASE	beta-1%2C4-N-acetylglucosaminyltransferase family protein	AT2G13290.1
Fxa1Ag100259	518.344	1.23859	0.227631	5.4412	5.29221e-08	4.48232e-07	WD40/YVTN repeat-like-containing domain superfamily	WUS-interacting protein 2	AT3G15880.2
Fxa1Ag100261	315.197	-1.35355	0.201881	-6.70469	2.01831e-11	2.55778e-10	ENTH/VHS	ENTH/ANTH/VHS superfamily protein	AT4G32285.1
Fxa1Ag100262	141.88	0.600495	0.238776	2.51489	0.011907	0.0334731	BRCA1-ASSOCIATED PROTEIN	zinc finger (ubiquitin-hydrolase) domain-containing protein	AT2G42160.1
Fxa1Ag100266	427.521	-0.661167	0.220891	-2.99318	0.00276085	0.00947559	WD40-repeat-containing domain superfamily	Transducin family protein / WD-40 repeat family protein	AT3G33530.1
Fxa1Ag100269	54.2134	2.98262	0.490071	6.0861	1.15693e-09	1.20513e-08	Plastocyanin-like domain	blue-copper-binding protein	AT5G20230.1
Fxa1Ag100270	581.539	2.21527	0.334641	6.61984	3.59598e-11	4.44115e-10	Cupredoxin	early nodulin-like protein 14	AT2G25060.1
Fxa1Ag100273	5.09177	3.27264	1.24622	2.62606	0.00863791	0.0254927	Phytocyanin domain	blue-copper-binding protein	AT5G20230.1
Fxa1Ag100275	28.0078	-1.27601	0.501624	-2.54376	0.0109665	0.0312558	OS02G0783600 PROTEIN	F-box and associated interaction domains-containing protein	AT4G12560.1
Fxa1Ag100279	727.13	0.693247	0.167718	4.13342	3.57408e-05	0.000192257	DNA-binding domain superfamily	methyl-CPG-binding domain 11	AT3G15790.1
Fxa1Ag100281	144.139	2.94038	0.277055	10.613	2.59271e-26	9.15898e-25	PROTEIN YABBY 6-RELATED	plant-specific transcription factor YABBY family protein	AT2G26580.1
Fxa1Ag100283	20.0399	-5.25339	0.965372	-5.44183	5.27353e-08	4.46703e-07	MFS transporter superfamily	Nucleoside transporter family protein	AT1G02630.1
Fxa1Ag100287	32.53	-4.67469	0.687436	-6.80019	1.04482e-11	1.35613e-10	Epidermal patterning factor proteins	EPIDERMAL PATTERNING FACTOR-like protein	AT1G80133.1
Fxa1Ag100291	155.487	3.19683	0.342352	9.33784	9.83191e-21	2.56771e-19	TRANSMEMBRANE PROTEIN	cytochrome P450 family protein	AT3G15760.1
Fxa1Ag100292	6.83044	2.63469	0.966107	2.72712	0.00638893	0.0196328	Phospholipase D phosphodiesterase active site	phospholipase D alpha 1	AT3G15730.1
Fxa1Ag100293	143.814	-1.48031	0.242368	-6.1077	1.01076e-09	1.05907e-08	TBC1 DOMAIN FAMILY MEMBER 13-LIKE	Ypt/Rab-GAP domain of gyp1p superfamily protein	AT4G13730.1
Fxa1Ag100295	71.7999	-1.02065	0.334545	-3.05087	0.00228177	0.00803748	SPX domain	SPX domain-containing protein 1	AT5G20150.1
Fxa1Ag100298	261.114	0.979342	0.215885	4.5364	5.72232e-06	3.56884e-05	Haem oxygenase	Plant heme oxygenase (decyclizing) family protein	AT2G26670.1
Fxa1Ag100301	36.0733	1.6	0.402012	3.97997	6.89239e-05	0.000350457	Protein of unknown function (DUF3119)	-	-
Fxa1Ag100302	71.7181	-0.952681	0.288709	-3.29979	0.000967555	0.00376727	Methyltransferase FkbM	FkbM family methyltransferase	AT2G26680.1
Fxa1Ag100305	6.34027	6.18894	1.51612	4.0821	4.46305e-05	0.000235321	Pectin lyase fold/virulence factor	Pectin lyase-like superfamily protein	AT1G70500.1
Fxa1Ag100306	439.255	-0.496939	0.210579	-2.35987	0.0182814	0.0480445	NUCLEAR PORE COMPLEX PROTEIN NUP205	nuclear pore complex protein (DUF3414)	AT5G51200.2
Fxa1Ag100309	357.868	-2.33139	0.246273	-9.46666	2.88929e-21	7.80874e-20	Core-2/I-Branching enzyme	Core-2/I-branching beta-1%2C6-N-acetylglucosaminyltransferase family protein	AT5G15050.1
Fxa1Ag100310	1193.37	-0.88353	0.185848	-4.75404	1.99389e-06	1.34478e-05	Triose-phosphate Transporter family	Drug/metabolite transporter superfamily protein	AT2G25520.1
Fxa1Ag100312	394.875	-1.40281	0.187206	-7.49341	6.71083e-14	1.0739e-12	UNKEMPT FAMILY MEMBER	CCCH-type zinc finger family protein	AT2G19810.1
Fxa1Ag100313	472.897	-1.74686	0.20493	-8.52418	1.53901e-17	3.28544e-16	-	-	-
Fxa1Ag100324	86.2678	0.976279	0.313292	3.11619	0.00183203	0.00662977	ETHANOLAMINE KINASE 1	Protein kinase superfamily protein	AT2G26830.1
Fxa1Ag100329	27.0367	2.1294	0.505721	4.21063	2.54665e-05	0.000140868	DYNEIN LIGHT CHAIN	Dynein light chain type 1 family protein	AT5G20110.1
Fxa1Ag100331	704.033	-0.549535	0.181948	-3.02029	0.0025253	0.00877696	Ferredoxin reductase-type FAD binding domain	FAD/NAD(P)-binding oxidoreductase	AT5G20080.1
Fxa1Ag100336	2.08129	4.58384	1.86579	2.45678	0.0140187	0.038432	-	-	-
Fxa1Ag100337	6.13378	5.13722	1.58049	3.2504	0.00115242	0.00439022	Kelch-type beta propeller	-	-
Fxa1Ag100338	8.37617	-5.46346	1.37792	-3.96502	7.33905e-05	0.000371052	Glyoxalase/Bleomycin resistance protein/Dioxygenase superfamily	Lactoylglutathione lyase / glyoxalase I family protein	AT2G32090.1
Fxa1Ag100339	122.027	-0.67924	0.267045	-2.54354	0.0109735	0.0312703	Kelch-type beta propeller	Tetratricopeptide repeat (TPR)-like superfamily protein	AT1G08070.1
Fxa1Ag100340	145.229	2.82428	0.386472	7.30784	2.71463e-13	4.1151e-12	Early nodulin 93 ENOD93 protein	early nodulin-like protein	AT5G25940.1
Fxa1Ag100347	202.084	-0.613608	0.23959	-2.56108	0.0104349	0.0299399	DESUMOYLATING ISOPEPTIDASE	PPPDE putative thiol peptidase family protein	AT4G17486.1
Fxa1Ag100348	600.003	1.49308	0.166144	8.9867	2.54775e-19	6.12655e-18	Alpha/Beta hydrolase fold	alpha/beta-Hydrolases superfamily protein	AT5G20060.1
Fxa1Ag100349	34.2869	5.74168	0.812649	7.06539	1.60164e-12	2.25225e-11	RECEPTOR-LIKE KINASE	Protein kinase superfamily protein	AT5G20050.1
Fxa1Ag100351	189.378	-0.818952	0.257098	-3.18537	0.00144567	0.00537392	Ribosomal protein L11 methyltransferase (PrmA)	protein arginine methyltransferase 10	AT1G04870.2
Fxa1Ag100354	59.9048	0.891329	0.333639	2.67154	0.00755043	0.0226621	Agenet domain	Plant Tudor-like RNA-binding protein	AT4G32440.1
Fxa1Ag100355	19.0368	1.62253	0.611147	2.65489	0.00793341	0.0236573	CYTOCHROME P450 FAMILY MEMBER	Cytochrome P450 superfamily protein	AT2G26710.1
Fxa1Ag100356	1645.59	-0.605537	0.213064	-2.84204	0.00448258	0.0144502	Ran GTPase	RAN GTPase 3	AT5G55190.1
Fxa1Ag100357	229.21	0.749378	0.238475	3.14238	0.0016758	0.00612448	OS05G0176600 PROTEIN	SH3/FCH domain protein	AT1G68680.1
Fxa1Ag100360	126.903	3.52584	0.391008	9.0173	1.92789e-19	4.66744e-18	EG45-LIKE DOMAIN CONTAINING PROTEIN	plant natriuretic peptide A	AT2G18660.1
Fxa1Ag100364	366.329	0.82864	0.207763	3.98839	6.65244e-05	0.000339102	Histone H2A conserved site	histone H2A protein 9	AT1G52740.1
Fxa1Ag100365	348.563	0.928888	0.313612	2.96191	0.00305742	0.0103368	FAE1/Type III polyketide synthase-like protein	3-ketoacyl-CoA synthase 11	AT2G26640.1
Fxa1Ag100368	1123.31	-1.26196	0.205756	-6.13328	8.60855e-10	9.07729e-09	Transcriptional regulator DELLA protein N terminal	GRAS family transcription factor family protein	AT1G14920.1
Fxa1Ag100372	53.1464	-2.20943	0.446572	-4.94753	7.51603e-07	5.40825e-06	Homeobox-like domain superfamily	Homeodomain-like superfamily protein	AT2G03500.1
Fxa1Ag100376	710.289	6.2396	0.301158	20.7187	2.34875e-95	6.06956e-93	UDP-glucoronosyl and UDP-glucosyl transferase	UDP-glucosyl transferase 78D2	AT5G17050.1
Fxa1Ag100378	437.07	-0.700532	0.228912	-3.06027	0.00221136	0.00782151	ABC-transporter N-terminal	pleiotropic drug resistance 4	AT2G26910.1
Fxa1Ag100382	937.994	-0.807312	0.194984	-4.1404	3.46707e-05	0.000186938	Armadillo-type fold	Protein phosphatase 2A regulatory B subunit family protein	AT5G25510.1
Fxa1Ag100388	1270.93	0.791001	0.200949	3.93632	8.27415e-05	0.000413812	Major facilitator superfamily (MFS)	Major facilitator superfamily protein	AT1G67300.1
Fxa1Ag100391	1873.52	-0.560406	0.16303	-3.43743	0.000587265	0.00242429	6-phosphogluconate dehydrogenase-like, C-terminal domain superfamily	Enoyl-CoA hydratase/isomerase family	AT4G29010.1
Fxa1Ag100393	224.238	0.964499	0.224253	4.30094	1.70072e-05	9.73829e-05	Tetratricopeptide-like helical domain superfamily	proteinaceous RNase P 1	AT2G32230.1
Fxa1Ag100397	64.3062	1.12534	0.33434	3.36585	0.000763092	0.00305541	DYNEIN LIGHT CHAIN	dynein light chain LC6%2C flagellar outer arm-like protein	AT1G52245.1
Fxa1Ag100400	454.453	0.448981	0.16716	2.68593	0.00723282	0.0218486	PROTEIN CONTINUOUS VASCULAR RING 1-RELATED	CONTINUOUS VASCULAR RING protein (DUF502)	AT2G20120.1
Fxa1Ag100401	352.378	-2.62818	0.211974	-12.3986	2.65994e-35	1.42215e-33	Late embryogenesis abundant protein	late embryogenesis abundant protein%2C group 2	AT3G24605.1
Fxa1Ag100402	417.219	-0.441336	0.177988	-2.47958	0.0131536	0.0363993	LexA/Signal peptidase-like superfamily	plastidic type i signal peptidase 1	AT3G24590.1
Fxa1Ag100415	218.042	-1.28	0.245282	-5.21848	1.80393e-07	1.42042e-06	Ankyrin repeats (3 copies)	AAA-type ATPase family protein / ankyrin repeat family protein	AT3G24530.1
Fxa1Ag100416	128.856	-0.628688	0.254325	-2.47198	0.0134366	0.037073	-	-	-
Fxa1Ag100424	39.6161	4.33307	0.591922	7.32033	2.47354e-13	3.76163e-12	BNAANNG14610D PROTEIN	LOW protein: ATP-dependent RNA helicase-like protein	AT1G15260.1
Fxa1Ag100427	44.8018	-1.19367	0.368046	-3.24325	0.00118173	0.00448944	Heat shock factor (HSF)-type, DNA-binding	heat shock transcription factor C1	AT3G24520.1
Fxa1Ag100428	475.889	0.637903	0.177251	3.59886	0.000319619	0.00140596	KINESIN-RELATED PROTEIN 6	ATP binding microtubule motor family protein	AT3G16060.1
Fxa1Ag100429	14.7832	-1.96114	0.733522	-2.67359	0.00750442	0.0225474	UBIQUITIN-CONJUGATING ENZYME E2 T	ubiquitin-conjugating enzyme 37	AT3G24515.1
Fxa1Ag100431	12.9788	3.69095	0.926396	3.98421	6.77056e-05	0.000344705	Bulb-type lectin domain	S-locus lectin protein kinase family protein	AT1G11330.1
Fxa1Ag100432	246.728	1.00481	0.224027	4.4852	7.28447e-06	4.45164e-05	Regulator of Vps4 activity in the MVB pathway	Regulator of Vps4 activity in the MVB pathway protein	AT4G32350.1
Fxa1Ag100433	190.142	-0.615114	0.250265	-2.45785	0.0139771	0.0383344	SMALL GTPASE FAMILY RAB PROTEIN	Ras-related small GTP-binding family protein	AT4G19640.1
Fxa1Ag100448	18.9691	5.89132	1.13139	5.20715	1.91762e-07	1.50314e-06	Aldehyde dehydrogenase family	aldehyde dehydrogenase 2C4	AT3G24503.1
Fxa1Ag100449	10.1544	3.02728	0.867114	3.49121	0.00048084	0.00202294	ALDEHYDE DEHYDROGENASE-RELATED	aldehyde dehydrogenase 2C4	AT3G24503.1
Fxa1Ag100452	43.8204	-1.13518	0.386479	-2.93724	0.00331149	0.0110937	Leucine Rich repeat	F-box/RNI-like superfamily protein	AT4G15475.1
Fxa1Ag100455	6.13518	-4.04642	1.30666	-3.09676	0.00195651	0.00702217	Dimerisation and cyclophilin-binding domain of Mon2	GNOM-like 2	AT5G19610.1
Fxa1Ag100458	1111.42	-0.976745	0.175748	-5.55764	2.73442e-08	2.40566e-07	Trp-Asp (WD) repeats	Coatomer%2C beta' subunit	AT1G52360.3
Fxa1Ag100460	176.668	-2.03598	0.333022	-6.11364	9.73816e-10	1.02231e-08	LEUCINE-RICH REPEAT EXTENSIN-LIKE PROTEIN 5	Leucine-rich repeat (LRR) family protein	AT3G24480.1
Fxa1Ag100461	1612.73	-1.96831	0.273632	-7.19328	6.32529e-13	9.27124e-12	-	-	-
Fxa1Ag100466	1145.76	-0.564698	0.219476	-2.57294	0.0100839	0.0290626	ARFGAP/RecO-like zinc finger	NSP (nuclear shuttle protein)-interacting GTPase	AT4G13350.1
Fxa1Ag100467	133.02	1.03687	0.300008	3.45615	0.000547951	0.00227694	Heavy metal-associated domain, HMA	Heavy metal transport/detoxification superfamily protein	AT3G24450.1
Fxa1Ag100469	629.081	0.932739	0.207691	4.491	7.08888e-06	4.34178e-05	VIN3-LIKE PROTEIN 1	Fibronectin type III domain-containing protein	AT3G24440.1
Fxa1Ag100471	156.696	1.75558	0.39808	4.41013	1.03309e-05	6.15049e-05	ALPHA/BETA-HYDROLASES SUPERFAMILY PROTEIN	alpha/beta-Hydrolases superfamily protein	AT3G24420.1
Fxa1Ag100475	50.7699	1.02879	0.350614	2.93426	0.0033434	0.0111926	Domain of unknown function (DUF4743)	nudix hydrolase homolog 20	AT5G19460.1
Fxa1Ag100481	5922.72	8.6307	0.645498	13.3706	8.98039e-41	5.8228e-39	1-AMINOCYCLOPROPANE-1-CARBOXYLATE OXIDASE HOMOLOG 4-LIKE	2-oxoglutarate (2OG) and Fe(II)-dependent oxygenase superfamily protein	AT1G04350.1
Fxa1Ag100484	102.47	0.865429	0.288269	3.00216	0.00268072	0.00924239	Plant protein of unknown function (DUF936)	serine/arginine repetitive matrix protein%2C putative (DUF936)	AT4G13370.1
Fxa1Ag100485	365.374	1.58923	0.255865	6.2112	5.25829e-10	5.69359e-09	DNA TOPOISOMERASE 2-ALPHA-LIKE	hypothetical protein	AT2G25670.1
Fxa1Ag100486	271.676	-0.822396	0.200987	-4.09178	4.28071e-05	0.000226561	CELL DIVISION PROTEIN KINASE	CDK-activating kinase 1AT	AT4G28980.1
Fxa1Ag100487	222.272	1.34573	0.210884	6.38139	1.75484e-10	2.01158e-09	RHO FAMILY GTPASE	RHO-related protein from plants 9	AT4G28950.1
Fxa1Ag100488	4630.25	0.738738	0.234223	3.15399	0.00161053	0.00591529	PEROXIREDOXIN	thioredoxin-dependent peroxidase 1	AT1G65980.1
Fxa1Ag100492	25.0676	5.7111	0.953465	5.98984	2.10052e-09	2.12324e-08	PURINE NUCLEOSIDE PHOSPHORYLASE	Phosphorylase superfamily protein	AT4G28940.1
Fxa1Ag100493	595.357	2.18449	0.19427	11.2446	2.46183e-29	1.01143e-27	Helix-loop-helix DNA-binding domain superfamily	basic helix-loop-helix (bHLH) DNA-binding superfamily protein	AT4G29100.1
Fxa1Ag100495	82.4951	0.713132	0.27338	2.60857	0.00909214	0.0266195	NADPH:ADRENODOXIN OXIDOREDUCTASE, MITOCHONDRIAL	Pyridine nucleotide-disulfide oxidoreductase family protein	AT4G32360.1
Fxa1Ag100497	856.733	-1.56091	0.190601	-8.18943	2.62456e-16	5.07019e-15	AUXIN-RESPONSIVE PROTEIN IAA27	phytochrome-associated protein 2	AT4G29080.1
Fxa1Ag100499	466.205	-0.801535	0.2636	-3.04073	0.00236009	0.00827532	Elongation factor TS	elongation factor Ts family protein	AT4G29060.1
Fxa1Ag100501	3.54413	5.34773	1.64325	3.25437	0.00113646	0.00433755	ALDEHYDE OXIDASE GLOX1	glyoxal oxidase-related protein	AT5G19580.1
Fxa1Ag100502	354.244	-0.603709	0.175954	-3.43107	0.0006012	0.00247615	Protein kinase domain	casein kinase I-like 3	AT4G28880.1
Fxa1Ag100512	227.149	2.4998	0.315804	7.91569	2.45879e-15	4.42179e-14	Sugar transporter, conserved site	sugar transporter 14	AT1G77210.1
Fxa1Ag100514	72.0167	-0.854955	0.31054	-2.75312	0.00590299	0.0183179	Exostosin family	glycosyltransferase family exostosin protein	AT5G37000.1
Fxa1Ag100515	311.768	-1.61069	0.215282	-7.48174	7.33431e-14	1.16869e-12	EXOSTOSIN FAMILY PROTEIN	Exostosin family protein	AT5G19670.1
Fxa1Ag100517	257.575	-3.0552	0.279062	-10.9481	6.78563e-28	2.59641e-26	AP2/ERF domain	Integrase-type DNA-binding superfamily protein	AT5G11590.1
Fxa1Ag100519	64.9893	1.70966	0.339591	5.03449	4.79133e-07	3.5431e-06	Munc13-homology domain 1 (MHD1)	elongation factor Ts (DUF810)	AT2G25800.1
Fxa1Ag100520	1363.02	-1.00836	0.166553	-6.05432	1.41016e-09	1.45532e-08	Oligosaccharyl transferase STT3 subunit	staurosporin and temperature sensitive 3-like A	AT5G19690.1
Fxa1Ag100529	39.7591	1.08094	0.396397	2.72692	0.00639291	0.0196425	MYB-LIKE PROTEIN X	hypothetical protein	AT2G22795.1
Fxa1Ag100531	159.565	-1.51563	0.336398	-4.50547	6.62272e-06	4.0808e-05	RNA-DEPENDENT RNA POLYMERASE 3-RELATED	RNA-dependent RNA polymerase family protein	AT2G19910.2
Fxa1Ag100532	417.934	-0.546686	0.226272	-2.41606	0.0156895	0.0422608	Malic enzyme, NAD binding domain	NADP-malic enzyme 3	AT5G25880.1
Fxa1Ag100535	126.761	1.79499	0.27497	6.52795	6.66774e-11	8.01961e-10	PPM-type phosphatase domain superfamily	Protein phosphatase 2C family protein	AT4G26080.1
Fxa1Ag100536	424.353	6.33754	0.33628	18.846	3.16824e-79	5.94653e-77	Histidine-containing phosphotransfer (HPt) domain	HPT phosphotransmitter 4	AT3G16360.2
Fxa1Ag100540	201.095	-1.57156	0.248032	-6.33611	2.35631e-10	2.66043e-09	SPARTIN	Senescence/dehydration-associated protein-like protein	AT4G15450.1
Fxa1Ag100544	77.9743	-0.851613	0.286257	-2.97499	0.00292994	0.00997339	tRNA (guanine-N1-)-methyltransferase, N-terminal	tRNA/rRNA methyltransferase (SpoU) family protein	AT4G38020.1
Fxa1Ag100547	219.522	1.32328	0.287863	4.59689	4.28849e-06	2.73438e-05	Protein kinase, ATP binding site	kinase family with leucine-rich repeat domain-containing protein	AT5G25930.1
Fxa1Ag100548	819.883	1.5644	0.331752	4.71557	2.41034e-06	1.60209e-05	Protein kinase domain	kinase family with leucine-rich repeat domain-containing protein	AT5G25930.1
Fxa1Ag100552	325.741	1.87264	0.319589	5.85951	4.64233e-09	4.50973e-08	Protein kinase domain	kinase family with leucine-rich repeat domain-containing protein	AT5G25930.1
Fxa1Ag100556	153.757	1.07847	0.256067	4.21166	2.53505e-05	0.000140302	IQ motif, EF-hand binding site	IQ-domain 26	AT3G16490.1
Fxa1Ag100562	7.02176	5.33734	1.52316	3.50413	0.000458106	0.00193966	TRANSMEMBRANE PROTEIN 14, 15	Transmembrane proteins 14C	AT3G43520.1
Fxa1Ag100563	1390.46	-0.973804	0.217831	-4.47046	7.8053e-06	4.75038e-05	-	-	-
Fxa1Ag100568	332.233	-2.05724	0.257253	-7.99695	1.27542e-15	2.34512e-14	GLUCAN ENDO-1,3-BETA-GLUCOSIDASE BG1-RELATED-RELATED	O-Glycosyl hydrolases family 17 protein	AT5G56590.1
Fxa1Ag100571	2259.27	-2.03321	0.179048	-11.3557	6.94954e-30	2.94161e-28	Profilin conserved site	profilin 2	AT4G29350.1
Fxa1Ag100575	60.505	-1.82123	0.422644	-4.30913	1.63896e-05	9.41415e-05	DUF1005 FAMILY PROTEIN (DUF1005)	DUF1005 family protein (DUF1005)	AT4G29310.1
Fxa1Ag100577	97.089	-1.90887	0.35684	-5.34939	8.8253e-08	7.2486e-07	EXTENSIN-LIKE PROTEIN	Leucine-rich repeat (LRR) family protein	AT4G29240.1
Fxa1Ag100579	106.201	1.21793	0.289324	4.20957	2.55862e-05	0.000141475	NAC domain superfamily	NAC domain containing protein 75	AT4G29230.2
Fxa1Ag100583	820.2	-0.531517	0.171012	-3.10807	0.00188312	0.00679052	Phosphofructokinase superfamily	phosphofructokinase 3	AT4G26270.1
Fxa1Ag100584	377.227	-0.4844	0.188191	-2.57399	0.0100534	0.0289948	Longin-like domain superfamily	SNARE-like superfamily protein	AT2G19790.1
Fxa1Ag100586	333.458	-0.733691	0.235249	-3.11879	0.00181594	0.00657753	GAMMA GLUTAMYL TRANSPEPTIDASE	gamma-glutamyl transpeptidase 4	AT4G29210.1
Fxa1Ag100591	14.2201	2.23691	0.695885	3.21448	0.00130682	0.00491337	Myb-type HTH DNA-binding domain	Duplicated homeodomain-like superfamily protein	AT2G36890.2
Fxa1Ag100592	19.415	2.07491	0.87507	2.37113	0.0177337	0.0468416	Protein tyrosine and serine/threonine kinase	root hair specific 16	AT4G29180.2
Fxa1Ag100595	38.2932	2.28391	0.584252	3.90912	9.26342e-05	0.000458593	Arabinogalactan peptide	arabinogalactan protein 16	AT2G46330.1
Fxa1Ag100597	252.992	-0.480266	0.202234	-2.3748	0.0175583	0.0464629	Peptidase dimerisation domain	peptidase M20/M25/M40 family protein	AT1G51760.1
Fxa1Ag100599	129.717	-0.695055	0.262947	-2.64333	0.00820961	0.024382	HISTONE-LYSINE N-METHYLTRANSFERASE	histone-lysine N-methyltransferase	AT4G26240.1
Fxa1Ag100610	759.259	5.6257	0.229334	24.5306	6.96132e-133	4.91586e-130	METHYLTRANSFERASES SUPERFAMILY PROTEIN, PUTATIVE ISOFORM 1-RELATED	S-adenosyl-L-methionine-dependent methyltransferases superfamily protein	AT4G26220.1
Fxa1Ag100611	192.825	-2.19235	0.355961	-6.15897	7.32203e-10	7.78401e-09	Phytochrome region	phytochrome E	AT4G18130.1
Fxa1Ag100620	739.466	-0.476145	0.181446	-2.62417	0.00868611	0.0256042	Mitochondrial ATP synthase g subunit	Mitochondrial ATP synthase subunit G protein	AT2G19680.1
Fxa1Ag100623	492.155	1.00806	0.19653	5.12929	2.90842e-07	2.21811e-06	XAA-PRO AMINOPEPTIDASE 3	Metallopeptidase M24 family protein	AT4G29490.1
Fxa1Ag100625	395.737	-1.42237	0.196519	-7.23785	4.55868e-13	6.77372e-12	S-adenosyl-L-methionine-dependent methyltransferase	arginine methyltransferase 11	AT4G29510.1
Fxa1Ag100628	263.609	-0.783159	0.248645	-3.14971	0.00163434	0.00599003	Toll/interleukin-1 receptor homology (TIR) domain superfamily	Disease resistance protein (TIR-NBS-LRR class) family	AT5G36930.1
Fxa1Ag100629	237.592	-0.535142	0.204626	-2.61522	0.00891703	0.0261853	tRNA synthetases class I (E and Q), anti-codon binding domain	Glutamyl/glutaminyl-tRNA synthetase%2C class Ic	AT5G26710.1
Fxa1Ag100637	7.01426	2.41788	0.920903	2.62555	0.00865091	0.0255205	Cytochrome c oxidase assembly protein COX16	cytochrome C oxidase assembly protein	AT4G14145.1
Fxa1Ag100640	166.353	-2.35414	0.267643	-8.79582	1.4201e-18	3.2339e-17	PROTEIN EFFECTOR OF TRANSCRIPTION 2-RELATED	effector of transcription2	AT5G56780.1
Fxa1Ag100641	36.7648	-1.78565	0.492156	-3.62822	0.000285387	0.00126955	PROTEIN EFFECTOR OF TRANSCRIPTION 2-RELATED	effector of transcription2	AT5G56780.1
Fxa1Ag100646	160.423	-2.43919	0.318647	-7.65483	1.9357e-14	3.23022e-13	BNACNNG33000D PROTEIN	ACC oxidase 1	AT2G19590.1
Fxa1Ag100648	193.22	-1.83093	0.238723	-7.66966	1.72448e-14	2.89196e-13	TETRASPANIN-2	tetraspanin2	AT2G19580.1
Fxa1Ag100650	216.652	1.57052	0.251279	6.2501	4.10193e-10	4.49404e-09	BNAA03G49610D PROTEIN	cytidine deaminase 1	AT2G19570.1
Fxa1Ag100652	15.3168	3.70523	0.843698	4.39166	1.12491e-05	6.65383e-05	-	-	-
Fxa1Ag100658	270.779	1.90252	0.243922	7.79971	6.205e-15	1.08258e-13	Winged helix-like DNA-binding domain superfamily	proteasome family protein	AT2G19560.1
Fxa1Ag100663	7.79979	2.17925	0.92874	2.34646	0.0189526	0.0495109	WAS/WASL-INTERACTING FAMILY PROTEIN	WAS/WASL-interacting family protein	AT1G55160.1
Fxa1Ag100664	4.31985	5.63323	1.74038	3.23679	0.00120883	0.00458042	GATA zinc finger	cytokinin-responsive gata factor 1	AT4G26150.1
Fxa1Ag100666	3199.27	4.14595	0.236774	17.5102	1.19841e-68	1.766e-66	Glycoside hydrolase, family 35	beta-galactosidase 12	AT4G26140.1
Fxa1Ag100668	27.7653	2.31282	0.676134	3.42065	0.000624705	0.00255965	BNACNNG68970D PROTEIN	hypothetical protein	AT5G56880.1
Fxa1Ag100674	1164.58	0.936814	0.28974	3.23329	0.00122374	0.00463261	Protein tyrosine and serine/threonine kinase	Protein kinase superfamily protein	AT5G56890.1
Fxa1Ag100680	9.21607	6.73723	1.38578	4.8617	1.16384e-06	8.14769e-06	Cytokinin dehydrogenase 1, FAD and cytokinin binding	cytokinin oxidase 2	AT2G19500.1
Fxa1Ag100681	55.4826	1.222	0.453751	2.69311	0.00707883	0.0214561	FAD-binding, type PCMH, subdomain 1	cytokinin oxidase 3	AT5G56970.1
Fxa1Ag100692	108.46	1.47023	0.254453	5.77802	7.55833e-09	7.13923e-08	HSF-type DNA-binding	heat shock transcription factor A2	AT2G26150.1
Fxa1Ag100694	41.1684	1.093	0.431509	2.53297	0.0113102	0.0320695	BNAC06G24070D PROTEIN	DEAD-box ATP-dependent RNA helicase	AT5G57000.1
Fxa1Ag100695	57.3775	1.45552	0.338924	4.29452	1.7507e-05	0.000100012	IQ DOMAIN-CONTAINING PROTEIN IQM3	calmodulin-binding family protein	AT4G33050.3
Fxa1Ag100698	6.29473	5.17911	1.46919	3.52514	0.000423251	0.00180592	P-loop containing nucleoside triphosphate hydrolase	P-loop containing nucleoside triphosphate hydrolases superfamily protein	AT2G33730.1
Fxa1Ag100699	33.4807	-2.11893	0.466497	-4.54222	5.56647e-06	3.48108e-05	Domain of unknown function (DUF3511)	ABC family ABC transporter%2C putative (DUF3511)	AT5G11970.1
Fxa1Ag100701	511.391	-0.837527	0.17187	-4.87302	1.09905e-06	7.72065e-06	Helicase conserved C-terminal domain	eif4a-2	AT1G54270.1
Fxa1Ag100705	346.4	-3.70537	0.274016	-13.5225	1.15247e-41	7.73988e-40	UDP-glucoronosyl and UDP-glucosyl transferase	UDP-Glycosyltransferase superfamily protein	AT5G49690.1
Fxa1Ag100707	53.2082	1.52465	0.37506	4.06508	4.80152e-05	0.000251512	Glyoxalase/Bleomycin resistance protein/Dihydroxybiphenyl dioxygenase	Lactoylglutathione lyase / glyoxalase I family protein	AT5G57040.1
Fxa1Ag100713	226.99	5.06168	0.317266	15.954	2.67016e-57	2.88989e-55	PRE-MRNA CLEAVAGE FACTOR IM, 25KD SUBUNIT	homolog of CFIM-25	AT4G29820.1
Fxa1Ag100714	328.047	1.39938	0.220491	6.34665	2.20054e-10	2.49482e-09	60S RIBOSOMAL L18A-LIKE PROTEIN	Ribosomal protein L18ae family	AT4G26060.1
Fxa1Ag100716	75.6314	1.15361	0.340767	3.38533	0.000710933	0.00286737	OS02G0566300 PROTEIN	-	-
Fxa1Ag100720	682.473	-0.824937	0.195338	-4.22313	2.40928e-05	0.000133829	Serine/threonine dehydratase, pyridoxal-phosphate-binding site	Pyridoxal-5'-phosphate-dependent enzyme family protein	AT4G29840.1
Fxa1Ag100721	313.721	1.23662	0.240337	5.14538	2.66979e-07	2.04816e-06	Protein of unknown function (DUF2838)	membrane protein	AT5G35460.1
Fxa1Ag100726	688.381	0.530792	0.169342	3.13444	0.00172183	0.00626785	Alfin1-like, PHD finger	alfin-like 5	AT5G20510.1
Fxa1Ag100727	654.454	-0.498228	0.16454	-3.02801	0.00246173	0.00858528	Prolyl oligopeptidase family	alpha/beta-Hydrolases superfamily protein	AT5G20520.1
Fxa1Ag100728	250.494	2.06136	0.353261	5.83523	5.37179e-09	5.17956e-08	TRANSCRIPTION FACTOR NF-Y ALPHA-RELATED	nuclear factor Y%2C subunit A3	AT1G72830.1
Fxa1Ag100736	903.844	0.555579	0.172184	3.22666	0.00125244	0.00473035	VACUOLAR PROTEIN SORTING-ASSOCIATED PROTEIN 2 HOMOLOG 1-LIKE	SNF7 family protein	AT2G06530.1
Fxa1Ag100738	197.232	-1.60389	0.272316	-5.88979	3.86681e-09	3.79461e-08	MECHANOSENSITIVE ION CHANNEL PROTEIN	mechanosensitive channel of small conductance-like 10	AT5G12080.1
Fxa1Ag100742	103.518	9.25682	1.23784	7.47821	7.53414e-14	1.19834e-12	Polyamine biosynthesis (PABS) domain	S-adenosyl-L-methionine-dependent methyltransferases superfamily protein	AT5G19530.1
Fxa1Ag100744	76.5902	-0.808875	0.322377	-2.5091	0.012104	0.0339291	Early Flowering 4 domain	ELF4-like 3	AT2G06255.1
Fxa1Ag100747	86.5885	-1.00951	0.330933	-3.05049	0.00228466	0.00804567	STRESS-RESPONSE A/B BARREL DOMAIN-CONTAINING PROTEIN UP3	Stress responsive alpha-beta barrel domain protein	AT2G31670.1
Fxa1Ag100749	95.1682	1.99904	0.308779	6.47401	9.54357e-11	1.12629e-09	Homeobox-like domain superfamily	Duplicated homeodomain-like superfamily protein	AT5G35550.1
Fxa1Ag100750	5.84625	5.08134	1.46328	3.47256	0.000515514	0.00215383	CYTOCHROME P450 FAMILY MEMBER	cytochrome P450%2C family 72%2C subfamily A%2C polypeptide 15	AT3G14690.1
Fxa1Ag100754	139.196	2.70481	0.273588	9.88646	4.7657e-23	1.421e-21	Growth-regulating factor	growth-regulating factor 5	AT3G13960.1
Fxa1Ag100755	231.642	1.11971	0.23262	4.81345	1.48346e-06	1.02118e-05	DENN domain, C-terminal lobe	DENN (AEX-3) domain-containing protein	AT5G35560.1
Fxa1Ag100756	34.8912	3.68221	0.570915	6.44966	1.12099e-10	1.31285e-09	NADH:flavin oxidoreductase / NADH oxidase family	oxophytodienoate-reductase 3	AT2G06050.1
Fxa1Ag100757	1132.83	-0.969627	0.192533	-5.03617	4.74936e-07	3.51315e-06	12-OXOPHYTODIENOATE REDUCTASE 3	oxophytodienoate-reductase 3	AT2G06050.1
Fxa1Ag100760	101.496	4.64402	0.486747	9.54093	1.41558e-21	3.89519e-20	GLUCAN ENDO-1,3-BETA-GLUCOSIDASE BG1-RELATED-RELATED	beta-1%2C3-glucanase 4	AT5G20330.1
Fxa1Ag100762	325.271	5.5017	0.733904	7.49648	6.55531e-14	1.04995e-12	Germin, manganese binding site	germin 3	AT5G20630.1
Fxa1Ag100763	674.843	9.06562	0.54476	16.6415	3.48923e-62	4.30557e-60	Cupin 1	germin 3	AT5G20630.1
Fxa1Ag100764	5.3943	3.39106	1.19864	2.82908	0.00466819	0.0149694	-	-	-
Fxa1Ag100765	29.003	2.96147	0.513621	5.76587	8.12399e-09	7.63811e-08	MPS ONE BINDER KINASE ACTIVATOR-LIKE MOB	Mob1/phocein family protein	AT5G45550.1
Fxa1Ag100766	456.545	-2.23714	0.180358	-12.4039	2.48867e-35	1.33258e-33	GDP-fucose protein O-fucosyltransferase	O-fucosyltransferase family protein	AT5G35570.1
Fxa1Ag100772	41.4045	8.89805	1.23684	7.19419	6.28344e-13	9.21368e-12	OS07G0274300 PROTEIN	hypothetical protein	AT1G64870.1
Fxa1Ag100788	28.997	2.96617	0.512803	5.78424	7.28408e-09	6.89513e-08	Serine/threonine-protein kinase, active site	Protein kinase superfamily protein	AT2G05940.1
Fxa1Ag100794	3317.99	-2.49233	0.21535	-11.5734	5.62149e-31	2.49497e-29	Fibronectin type-III domain	Subtilase family protein	AT2G05920.1
Fxa1Ag100795	6.50856	2.88216	1.07624	2.67798	0.00740668	0.0222944	GUANINE NUCLEOTIDE-BINDING PROTEIN SUBUNIT GAMMA 3	guanine nucleotide-binding protein subunit gamma	AT5G20635.1
Fxa1Ag100797	7.95285	5.52659	1.39153	3.9716	7.13908e-05	0.000361788	LURP-one-related	LURP-one-like protein (DUF567)	AT2G05910.1
Fxa1Ag100799	1405.23	1.34006	0.181893	7.3673	1.74122e-13	2.68517e-12	Aldehyde/histidinol dehydrogenase	aldehyde dehydrogenase 7B4	AT1G54100.1
Fxa1Ag100800	10.995	2.26058	0.820613	2.75474	0.00587385	0.0182378	Protein of unknown function (DUF1677)	DUF1677 family protein (DUF1677)	AT5G20670.1
Fxa1Ag100803	3.17793	5.19098	1.67742	3.09462	0.00197066	0.00706405	COBRA-like protein	COBRA-like extracellular glycosyl-phosphatidyl inositol-anchored protein family	AT5G60920.1
Fxa1Ag100804	1269.86	0.72735	0.160939	4.51941	6.20136e-06	3.84408e-05	Initiation factor 2 subunit family	NagB/RpiA/CoA transferase-like superfamily protein	AT2G05830.1
Fxa1Ag100806	100.422	1.00353	0.308687	3.25098	0.00115008	0.00438274	von Willebrand factor, type A	inter-alpha-trypsin inhibitor heavy chain-like protein	AT1G19110.1
Fxa1Ag100807	55.3784	-1.0586	0.412653	-2.56536	0.0103068	0.0296238	ORGANIC SOLUTE TRANSPORTER-RELATED	organic solute transporter ostalpha protein (DUF300)	AT1G23070.1
Fxa1Ag100810	226.124	0.587502	0.239749	2.45048	0.0142665	0.0389799	OS03G0406300 PROTEIN	hypothetical protein	AT1G72490.1
Fxa1Ag100813	33.9359	3.5587	0.582922	6.10494	1.0284e-09	1.07644e-08	PHOTOSYSTEM I CHLOROPHYLL A/B-BINDING PROTEIN 6, CHLOROPLASTIC	PSI type II chlorophyll a/b-binding protein (Lhca2-1)	AT1G19150.1
Fxa1Ag100814	689.792	1.70604	0.180818	9.43513	3.90498e-21	1.04548e-19	Pectin lyase fold/virulence factor	Pectin lyase-like superfamily protein	AT1G19170.1
Fxa1Ag100818	2.75477	4.98983	1.72219	2.89737	0.00376307	0.0124095	GLYCINE-RICH CELL WALL STRUCTURAL PROTEIN 1.8-LIKE	zinc ion binding / nucleic acid binding protein	AT2G01050.1
Fxa1Ag100821	1706.93	-3.17703	0.180002	-17.65	1.01767e-69	1.53129e-67	NAD dependent epimerase/dehydratase family	UDP-D-glucuronate 4-epimerase 6	AT3G23820.1
Fxa1Ag100835	634.023	-1.60966	0.262971	-6.12104	9.29662e-10	9.76816e-09	PB1 domain	auxin response factor 19	AT1G19220.1
Fxa1Ag100836	800.484	-0.744661	0.26017	-2.86221	0.00420699	0.0136708	GroES chaperonin family	chaperonin 20	AT5G20720.1
Fxa1Ag100840	728.9	-0.754293	0.184285	-4.09309	4.25669e-05	0.000225507	Armadillo-like helical	ARM repeat superfamily protein	AT2G34357.1
Fxa1Ag100841	1401.17	-6.51692	0.311561	-20.917	3.75076e-97	1.01717e-94	Pectinesterase inhibitor domain	Plant invertase/pectin methylesterase inhibitor superfamily protein	AT5G20740.1
Fxa1Ag100845	222.219	-1.75255	0.279664	-6.26663	3.68947e-10	4.06086e-09	THIOREDOXIN-DEPENDENT PEROXIDE REDUCTASE, MITOCHONDRIAL	Thioredoxin superfamily protein	AT3G26060.1
Fxa1Ag100847	515.265	6.01403	0.334944	17.9554	4.35752e-72	6.89116e-70	Ferredoxin reductase-type FAD binding domain	Riboflavin synthase-like superfamily protein	AT1G19230.2
Fxa1Ag100848	58.9868	3.68927	0.419941	8.78523	1.56046e-18	3.549e-17	Auxin responsive protein	SAUR-like auxin-responsive protein family	AT5G20810.1
Fxa1Ag100850	417.809	-1.52283	0.265025	-5.74598	9.13898e-09	8.53055e-08	CPBP intramembrane metalloprotease	alpha/beta-Hydrolases superfamily protein	AT2G03140.10
Fxa1Ag100855	22973.3	0.874472	0.191789	4.55954	5.12661e-06	3.22666e-05	Sucrose synthase, plant/cyanobacteria	sucrose synthase 4	AT3G43190.1
Fxa1Ag100857	82.0203	0.763293	0.308389	2.4751	0.0133201	0.0367984	Kinesin motor domain superfamily	ATP binding microtubule motor family protein	AT3G43210.1
Fxa1Ag100859	1035.74	-0.663661	0.164433	-4.03606	5.43559e-05	0.000281623	PHOSPHOINOSITIDE PHOSPHATASE SAC3-RELATED	Phosphoinositide phosphatase family protein	AT3G43220.1
Fxa1Ag100864	206.885	0.856042	0.229	3.73817	0.000185362	0.000860379	FYVE zinc finger	RING/FYVE/PHD-type zinc finger family protein	AT3G43230.1
Fxa1Ag100868	187.133	0.663967	0.222384	2.98568	0.00282948	0.0096776	RBR FAMILY RING FINGER AND IBR DOMAIN-CONTAINING	RING/U-box superfamily protein	AT3G53690.1
Fxa1Ag100869	26.5443	8.25807	1.26465	6.52995	6.57921e-11	7.91848e-10	Helix-loop-helix DNA-binding domain	LJRHL1-like 3	AT5G58010.1
Fxa1Ag100870	667.609	-0.693559	0.227349	-3.05063	0.00228361	0.00804277	FYVE zinc finger	phosphatidylinositol-4-phosphate 5-kinase family protein	AT3G14270.1
Fxa1Ag100871	408.356	-0.477487	0.186134	-2.56529	0.0103089	0.0296287	Sec34-like family	sec34-like family protein	AT1G73430.1
Fxa1Ag100873	5477.73	-0.860121	0.154527	-5.56616	2.60416e-08	2.29645e-07	Pectin lyase fold/virulence factor	Plant invertase/pectin methylesterase inhibitor superfamily	AT2G26440.1
Fxa1Ag100874	602.439	1.51172	0.621705	2.43157	0.0150334	0.0407336	TRANSCRIPTION REPRESSOR OFP12	ovate family protein 11	AT4G14860.1
Fxa1Ag100875	1422.3	2.30586	0.303164	7.60599	2.82735e-14	4.64643e-13	LOR/SDH bifunctional enzyme, conserved domain superfamily	lysine-ketoglutarate reductase/saccharopine dehydrogenase bifunctional enzyme	AT4G33150.1
Fxa1Ag100877	19.7992	-2.44363	0.575434	-4.24658	2.17061e-05	0.000121576	Glycosyl hydrolases family 17	O-Glycosyl hydrolases family 17 protein	AT5G20870.1
Fxa1Ag100878	1304.94	-0.678672	0.254683	-2.66477	0.00770412	0.0230603	BREFELDIN A-INHIBITED GUANINE NUCLEOTIDE-EXCHANGE PROTEIN 5	HOPM interactor 7	AT3G43300.3
Fxa1Ag100879	107.535	1.35732	0.277179	4.89693	9.73454e-07	6.88035e-06	RING/U-BOX SUPERFAMILY PROTEIN	RING/U-box superfamily protein	AT5G20885.1
Fxa1Ag100889	264.001	-2.60432	0.249292	-10.4469	1.51442e-25	5.13614e-24	Fibronectin type-III domain	subtilisin-like serine protease 2	AT4G34980.1
Fxa1Ag100893	243.64	6.58307	0.436553	15.0796	2.20484e-51	2.00838e-49	2OG-Fe(II) oxygenase superfamily	2-oxoglutarate (2OG) and Fe(II)-dependent oxygenase superfamily protein	AT1G14130.1
Fxa1Ag100904	280.995	-0.987466	0.19911	-4.95941	7.07072e-07	5.10482e-06	SERINE/THREONINE-PROTEIN PHOSPHATASE 5-RELATED	serine/threonine phosphatase 7	AT5G63870.1
Fxa1Ag100907	7.03978	3.80371	1.17654	3.23295	0.00122519	0.00463724	-	Signal transduction histidine kinase%2C hybrid-type%2C ethylene sensor	AT3G04580.1
Fxa1Ag100908	602.206	-5.24186	0.231922	-22.6018	4.16074e-113	1.76641e-110	Hydroxymethylglutaryl-CoA reductase, eukaryotic/archaeal type	hydroxy methylglutaryl CoA reductase 1	AT1G76490.1
Fxa1Ag100909	245.912	-0.783052	0.215798	-3.62863	0.000284928	0.00126784	RNA recognition motif. (a.k.a. RRM, RBD, or RNP domain)	RNA-binding (RRM/RBD/RNP motifs) family protein	AT1G76460.1
Fxa1Ag100910	316.18	-0.771168	0.244628	-3.15241	0.00161927	0.00594364	FOIE GRAS	trafficking protein particle complex subunit-like protein	AT5G65950.1
Fxa1Ag100911	515.712	-0.549311	0.175021	-3.13855	0.00169789	0.00619302	TRANSCRIPTION INITIATION FACTOR IA RRN3	RNA polymerase I specific transcription initiation factor RRN3 protein	AT2G34750.1
Fxa1Ag100913	134.098	-0.777451	0.255462	-3.04331	0.00233989	0.00821622	Leucine-rich repeat	plant intracellular ras group-related LRR 4	AT4G35470.1
Fxa1Ag100915	25.9505	7.2531	1.26456	5.73565	9.71408e-09	9.04133e-08	SANT domain	myb-like transcription factor family protein	AT5G61620.1
Fxa1Ag100916	38.2297	7.81814	1.234	6.3356	2.36422e-10	2.66851e-09	-	-	-
Fxa1Ag100917	51.4653	3.72919	0.478711	7.79006	6.69787e-15	1.16515e-13	Sugar transporter, conserved site	tonoplast monosaccharide transporter3	AT3G51490.2
Fxa1Ag100928	16.5947	-2.44483	0.623714	-3.9198	8.86222e-05	0.000440781	Protein phosphatase 2C	Protein phosphatase 2C family protein	AT3G51470.1
Fxa1Ag100931	436.034	0.74683	0.182578	4.09047	4.30498e-05	0.000227744	Protein kinase, ATP binding site	Protein kinase superfamily protein	AT4G35500.1
Fxa1Ag100934	169.035	-2.16599	0.275495	-7.86217	3.77524e-15	6.69637e-14	RB1-INDUCIBLE COILED-COIL PROTEIN	RB1-inducible coiled-coil protein	AT2G17550.1
Fxa1Ag100936	153.292	1.81139	0.255444	7.09116	1.32991e-12	1.88875e-11	WD40/YVTN repeat-like-containing domain superfamily	Transducin/WD40 repeat-like superfamily protein	AT4G35560.1
Fxa1Ag100940	1819.87	0.605551	0.223127	2.71393	0.00664911	0.0203194	HIGH MOBILITY GROUP B PROTEIN 4-RELATED	high mobility group B2	AT1G20693.2
Fxa1Ag100949	216.777	1.45733	0.31375	4.64488	3.40274e-06	2.2045e-05	Ankyrin repeat-containing domain superfamily	Ankyrin repeat family protein	AT4G03500.1
Fxa1Ag100951	229.369	0.643367	0.217037	2.96432	0.00303355	0.0102731	RNA-binding domain superfamily	RNA-binding (RRM/RBD/RNP motifs) family protein	AT5G66010.1
Fxa1Ag100953	88.6635	2.11327	0.438375	4.82069	1.43065e-06	9.87688e-06	PROTEIN RKD5	RWP-RK domain-containing protein	AT4G35590.1
Fxa1Ag100958	679.126	-1.03228	0.169916	-6.07525	1.23793e-09	1.28519e-08	Ubiquitin domain	ubiquitin family protein	AT2G17200.1
Fxa1Ag100961	223.586	-0.641648	0.256377	-2.50275	0.0123232	0.0344489	PHOSPHOSERINE AMINOTRANSFERASE 1, CHLOROPLASTIC	phosphoserine aminotransferase	AT4G35630.1
Fxa1Ag100963	237.889	-0.71591	0.225682	-3.17221	0.00151284	0.00559561	GRIP domain	Golgi-localized GRIP domain-containing protein	AT5G66030.1
Fxa1Ag100964	104.217	0.737885	0.283445	2.60327	0.00923393	0.026976	Trimeric LpxA-like superfamily	serine acetyltransferase 3%3B2	AT4G35640.1
Fxa1Ag100968	26.1975	1.75892	0.468833	3.7517	0.000175636	0.000819341	STRICTOSIDINE SYNTHASE-RELATED	Calcium-dependent phosphotriesterase superfamily protein	AT3G51430.1
Fxa1Ag100970	9.04977	2.84569	1.12155	2.53728	0.0111719	0.0317431	AMP-binding enzyme	acyl activating enzyme 1	AT1G20560.1
Fxa1Ag100971	53.0925	2.70799	0.402153	6.73374	1.65357e-11	2.10979e-10	Glycoside hydrolase, family 19, catalytic	basic chitinase	AT3G12500.1
Fxa1Ag100972	82.0438	1.54037	0.332971	4.62613	3.72556e-06	2.39861e-05	Glycoside hydrolase, family 19, catalytic	basic chitinase	AT3G12500.1
Fxa1Ag100978	46.5556	-3.68993	0.539092	-6.84472	7.66267e-12	1.01002e-10	Arabidopsis protein of unknown function	DUF241 domain protein%2C putative (DUF241)	AT4G35720.1
Fxa1Ag100980	781.765	0.716553	0.242158	2.95903	0.00308605	0.0104222	OS01G0509800 PROTEIN	GDSL-like Lipase/Acylhydrolase superfamily protein	AT5G33370.1
Fxa1Ag100982	39.8327	6.38551	0.90967	7.01959	2.22515e-12	3.09124e-11	GDSL lipase/esterase-like, plant	GDSL-like Lipase/Acylhydrolase superfamily protein	AT5G55050.1
Fxa1Ag100984	1855.69	2.01245	0.742851	2.70909	0.00674673	0.0205772	OS05G0424000 PROTEIN-RELATED	Transmembrane amino acid transporter family protein	AT1G47670.1
Fxa1Ag100990	47.5274	-0.876656	0.348844	-2.51304	0.0119697	0.0336202	GENERAL TRANSCRIPTION FACTOR 2-RELATED ZINC FINGER PROTEIN	TTF-type zinc finger protein with HAT dimerization domain-containing protein	AT4G10200.1
Fxa1Ag100994	62.4437	1.01815	0.326832	3.11522	0.00183811	0.00664904	GANGLIOSIDE INDUCED DIFFERENTIATION ASSOCIATED PROTEIN 2-RELATED	SEC14 cytosolic factor family protein / phosphoglyceride transfer family protein	AT4G35750.1
Fxa1Ag100996	181.384	6.46161	0.513367	12.5867	2.49844e-36	1.39543e-34	Rhodanese domain	Rhodanese/Cell cycle control phosphatase superfamily protein	AT4G35770.1
Fxa1Ag101005	149.465	-1.82513	0.301527	-6.05295	1.42219e-09	1.46709e-08	PHOSPHOLIPASE D	phospholipase D delta	AT4G35790.2
Fxa1Ag101006	358.005	5.85475	0.399558	14.6531	1.28771e-48	1.07545e-46	-	-	-
Fxa1Ag101013	66.3549	-1.77556	0.416067	-4.26749	1.97687e-05	0.000111694	DNA POLYMERASE EPSILON CATALYTIC SUBUNIT A	Big1	AT2G17710.1
Fxa1Ag101016	572.679	-1.23941	0.168178	-7.36966	1.71065e-13	2.64031e-12	2OG-Fe(II) oxygenase superfamily	2-oxoglutarate (2OG) and Fe(II)-dependent oxygenase superfamily protein	AT5G66060.1
Fxa1Ag101017	2265.9	-0.914177	0.18207	-5.02103	5.13949e-07	3.78213e-06	Aconitase family, 4Fe-4S cluster binding site	aconitase 1	AT4G35830.1
Fxa1Ag101018	172.144	1.4094	0.279417	5.04408	4.55697e-07	3.38101e-06	Zinc finger, RING/FYVE/PHD-type	RING/U-box superfamily protein	AT4G35840.1
Fxa1Ag101020	49.8529	-2.16606	0.473849	-4.57119	4.84954e-06	3.0639e-05	UNCHARACTERIZED	DUF630 family protein%2C putative (DUF630 and DUF632)	AT1G21740.1
Fxa1Ag101024	24.3978	2.84401	0.540356	5.26321	1.41565e-07	1.13155e-06	Aspartic peptidase domain superfamily	Eukaryotic aspartyl protease family protein	AT4G35880.1
Fxa1Ag101025	610.131	1.47085	0.193508	7.60094	2.93985e-14	4.82462e-13	Aspartic peptidase A1 family	Eukaryotic aspartyl protease family protein	AT2G17760.1
Fxa1Ag101026	140.274	-0.67827	0.223844	-3.0301	0.00244475	0.00853444	NUC153 domain	pre-rRNA-processing ESF1-like protein	AT3G01160.1
Fxa1Ag101028	1142.22	5.33485	0.256469	20.8011	4.22823e-96	1.10871e-93	PEROXIDASE	Peroxidase superfamily protein	AT5G42180.1
Fxa1Ag101031	7.68113	5.4798	1.38811	3.94769	7.89103e-05	0.00039643	Major intrinsic protein, conserved site	plasma membrane intrinsic protein 3	AT4G35100.1
Fxa1Ag101033	8.05595	-3.89424	1.13485	-3.4315	0.000600263	0.00247286	CAMP-RESPONSE ELEMENT BINDING PROTEIN-RELATED	Basic-leucine zipper (bZIP) transcription factor family protein	AT4G35900.1
Fxa1Ag101038	664.603	1.37012	0.235862	5.80897	6.28601e-09	6.00586e-08	PROTEIN MID1-COMPLEMENTING ACTIVITY 1	PLAC8 family protein	AT4G35920.1
Fxa1Ag101043	189.682	-1.55446	0.227149	-6.84333	7.73722e-12	1.01891e-10	Elongation factor EFG, domain V-like	Small GTP-binding protein	AT5G08650.1
Fxa1Ag101046	61.4973	-1.00723	0.347794	-2.89606	0.00377881	0.0124556	Zinc finger SWIM-type	SWIM zinc finger family protein	AT1G60560.1
Fxa1Ag101048	123.777	0.568456	0.23561	2.4127	0.015835	0.042593	MYB-LIKE PROTEIN X	cylicin	AT2G17787.1
Fxa1Ag101050	996.503	1.21092	0.158901	7.62057	2.52558e-14	4.16393e-13	NTGP2	RAC-like 1	AT2G17800.1
Fxa1Ag101055	37.2974	0.971081	0.384584	2.52502	0.0115693	0.0326781	Myb/SANT-like DNA-binding domain	Myb/SANT-like DNA-binding domain protein	AT5G05800.1
Fxa1Ag101057	200.358	0.858496	0.218764	3.9243	8.69805e-05	0.000433159	THYLAKOID LUMENAL 29 KDA PROTEIN, CHLOROPLASTIC-RELATED	ascorbate peroxidase 3	AT4G35000.1
Fxa1Ag101058	149.62	1.06634	0.274582	3.88349	0.000102969	0.000505024	TPR repeat region circular	Tetratricopeptide repeat (TPR)-like superfamily protein	AT3G51280.1
Fxa1Ag101061	358.341	-2.90867	0.25428	-11.4388	2.67496e-30	1.15418e-28	Histidine kinase domain	histidine kinase 1	AT2G17820.1
Fxa1Ag101063	11.0917	4.49721	1.08593	4.14132	3.45309e-05	0.000186272	Glycosyl hydrolases family 38 N-terminal domain	Glycosyl hydrolase family 38 protein	AT5G66150.2
Fxa1Ag101066	259.914	-1.68022	0.245756	-6.83695	8.08968e-12	1.06317e-10	Glycosyl hydrolases family 38 C-terminal domain	Glycosyl hydrolase family 38 protein	AT5G66150.2
Fxa1Ag101068	111.477	-2.70735	0.308926	-8.76376	1.88835e-18	4.27294e-17	MLO-LIKE PROTEIN 1	Seven transmembrane MLO family protein	AT1G11000.1
Fxa1Ag101069	573.611	0.505917	0.197677	2.55931	0.0104879	0.0300674	PA domain	receptor homology region transmembrane domain ring H2 motif protein 1	AT5G66160.1
Fxa1Ag101076	208.994	2.62731	0.257271	10.2122	1.74789e-24	5.63075e-23	Thaumatin family	Pathogenesis-related thaumatin superfamily protein	AT4G36010.1
Fxa1Ag101080	262.476	0.567703	0.235615	2.40945	0.0159766	0.0429096	ARMADILLO REPEAT ONLY 4	armadillo repeat only 2	AT5G66200.1
Fxa1Ag101081	120.161	1.60028	0.355848	4.49707	6.88947e-06	4.22945e-05	Chaperone J-domain superfamily	Chaperone DnaJ-domain superfamily protein	AT4G36040.1
Fxa1Ag101084	1142.22	-0.569707	0.199212	-2.8598	0.00423911	0.0137624	EF-hand calcium-binding domain	calcium-dependent protein kinase 28	AT5G66210.1
Fxa1Ag101088	43.8522	1.44309	0.390008	3.70016	0.00021546	0.000985651	EXPRESSED PROTEIN	Chalcone-flavanone isomerase family protein	AT5G66230.1
Fxa1Ag101094	6.4206	-3.46798	1.22729	-2.82572	0.00471743	0.0151056	Homeobox domain	Homeodomain-like superfamily protein	AT2G17950.1
Fxa1Ag101096	83.2527	-1.18301	0.308942	-3.82923	0.000128545	0.000618308	EXPRESSED PROTEIN	transmembrane protein	AT2G17972.1
Fxa1Ag101103	80.0326	1.37967	0.298193	4.62678	3.71388e-06	2.39131e-05	ZINC FINGER CCCH DOMAIN-CONTAINING PROTEIN 6-RELATED	Zinc finger C-x8-C-x5-C-x3-H type family protein	AT1G19860.1
Fxa1Ag101104	619.434	-2.2961	0.251661	-9.12379	7.25391e-20	1.79767e-18	GDP-mannose 4,6-dehydratase	NAD(P)-binding Rossmann-fold superfamily protein	AT3G51160.1
Fxa1Ag101106	169.056	-0.613299	0.239716	-2.55844	0.0105142	0.0301323	Eukaryotic RNA Recognition Motif (RRM)	RNA-binding (RRM/RBD/RNP motifs) family protein	AT2G44710.1
Fxa1Ag101111	622.708	1.13159	0.274504	4.12229	3.7512e-05	0.000200981	Kinesin motor domain	ATP binding microtubule motor family protein	AT5G66310.1
Fxa1Ag101112	17.8093	4.16071	0.770055	5.40313	6.54865e-08	5.4859e-07	-	-	-
Fxa1Ag101113	5904.3	3.73466	0.251294	14.8617	5.842e-50	5.10624e-48	Vicinal oxygen chelate (VOC) domain	Lactoylglutathione lyase / glyoxalase I family protein	AT1G15380.1
Fxa1Ag101115	226.99	-1.13722	0.234986	-4.83953	1.30147e-06	9.03847e-06	B-BOX ZINC FINGER PROTEIN 22	B-box type zinc finger family protein	AT4G38960.1
Fxa1Ag101120	530.108	1.17654	0.197599	5.95417	2.6139e-09	2.61511e-08	Uncharacterised protein family (UPF0183)	transmembrane protein	AT3G51130.1
Fxa1Ag101125	142.123	4.68836	0.891775	5.25733	1.4616e-07	1.16554e-06	Cytochrome P450 superfamily	ferulic acid 5-hydroxylase 1	AT4G36220.1
Fxa1Ag101126	453.15	2.17785	0.184299	11.8169	3.19067e-32	1.4903e-30	Zinc finger, GATA-type	GATA transcription factor 5	AT5G66320.1
Fxa1Ag101128	83.773	-1.09029	0.349134	-3.12285	0.00179108	0.00649311	Leucine-rich repeat domain superfamily	Leucine-rich repeat (LRR) family protein	AT5G66330.1
Fxa1Ag101130	15.2672	2.68428	0.692163	3.8781	0.000105275	0.000514989	Transcription factor, MADS-box superfamily	K-box region and MADS-box transcription factor family protein	AT3G54340.1
Fxa1Ag101132	345.641	1.34575	0.231286	5.81855	5.93605e-09	5.69361e-08	Aldehyde/histidinol dehydrogenase	aldehyde dehydrogenase 3F1	AT4G36250.1
Fxa1Ag101137	90.4985	-1.20587	0.293353	-4.11064	3.94556e-05	0.000210273	Methylthiotransferase N-terminal domain	Methylthiotransferase	AT4G36390.1
Fxa1Ag101139	60.9322	2.68014	0.400972	6.68411	2.32326e-11	2.92356e-10	CYTOCHROME P450 26	Cytochrome P450 superfamily protein	AT4G36380.1
Fxa1Ag101142	3498.72	-3.02458	0.160486	-18.8463	3.15011e-79	5.92812e-77	Glycoside hydrolase, family 35, conserved site	beta-galactosidase 3	AT4G36360.1
Fxa1Ag101143	168.562	0.976235	0.264082	3.69672	0.000218406	0.00099759	Thioredoxin-like superfamily	RTE1-homolog	AT3G51040.1
Fxa1Ag101147	1184.88	-0.570235	0.150605	-3.7863	0.000152906	0.000724192	FG-GAP REPEAT-CONTAINING PROTEIN	FG-GAP repeat-containing protein	AT3G51050.1
Fxa1Ag101148	206.758	-3.53544	0.315111	-11.2196	3.26568e-29	1.33554e-27	Domain of unknown function (DUF702)	Lateral root primordium (LRP) protein-like protein	AT5G66350.1
Fxa1Ag101150	493.104	0.567986	0.22018	2.57964	0.00989023	0.0285865	Glutaredoxin, eukaryotic/virial	Glutaredoxin family protein	AT1G77370.1
Fxa1Ag101151	278.284	2.19909	0.295614	7.43906	1.01404e-13	1.59622e-12	Epoxide hydrolase-like	alpha/beta-Hydrolases superfamily protein	AT3G51000.1
Fxa1Ag101153	171.251	-0.827166	0.244069	-3.38907	0.000701309	0.00283284	39S RIBOSOMAL PROTEIN L12	Ribosomal protein L12 family protein	AT4G36420.1
Fxa1Ag101155	6.3863	6.19742	1.47167	4.21114	2.54084e-05	0.000140579	PECTIN LYASE-LIKE SUPERFAMILY PROTEIN	Pectin lyase-like superfamily protein	AT3G07830.1
Fxa1Ag101163	167.544	-8.33248	0.870127	-9.57617	1.00714e-21	2.79612e-20	Dehydrin, conserved site	dehydrin xero 1	AT3G50980.1
Fxa1Ag101169	107.49	-1.15416	0.299388	-3.85506	0.000115701	0.000561867	bZIP transcription factor	basic leucine-zipper 44	AT1G75390.1
Fxa1Ag101171	318.199	0.69086	0.180227	3.83327	0.000126449	0.000609537	Protein kinase, ATP binding site	MAP kinase 7	AT2G18170.1
Fxa1Ag101174	127.067	2.71246	0.343837	7.88881	3.05078e-15	5.45203e-14	UDP-GLYCOSYLTRANSFERASE 91A1-LIKE	UDP-Glycosyltransferase superfamily protein	AT2G22590.1
Fxa1Ag101178	90.3144	-1.81506	0.316585	-5.73324	9.85296e-09	9.16342e-08	BNAA06G25360D PROTEIN	P-loop containing nucleoside triphosphate hydrolases superfamily protein	AT2G18193.1
Fxa1Ag101184	3.48326	5.32599	1.6266	3.2743	0.00105922	0.00407767	Cytochrome P450	cytochrome P450%2C family 722%2C subfamily A%2C polypeptide 1	AT1G19630.1
Fxa1Ag101187	270.95	0.959651	0.323101	2.97012	0.0029768	0.0101088	Heavy-metal-associated domain	Heavy metal transport/detoxification superfamily protein	AT5G19090.1
Fxa1Ag101188	79.7671	-0.941135	0.359588	-2.61726	0.00886388	0.0260443	SAM dependent carboxyl methyltransferase	S-adenosyl-L-methionine-dependent methyltransferases superfamily protein	AT4G36470.1
Fxa1Ag101196	189.72	0.88865	0.270698	3.28282	0.00102775	0.00397239	AUXILIN/CYCLIN G-ASSOCIATED KINASE-RELATED	Chaperone DnaJ-domain superfamily protein	AT4G36520.1
Fxa1Ag101199	604.383	-0.639376	0.172663	-3.70303	0.000213041	0.000975896	GAMMA CARBONIC ANHYDRASE 1, MITOCHONDRIAL	gamma carbonic anhydrase 1	AT1G19580.1
Fxa1Ag101204	1376.67	-0.83071	0.194661	-4.26748	1.97696e-05	0.000111694	Inorganic pyrophosphatase	pyrophosphorylase 4	AT3G53620.1
Fxa1Ag101206	73.9105	-3.58512	0.370968	-9.66422	4.27851e-22	1.21094e-20	DNA polymerase III, delta subunit	ATPase family associated with various cellular activities (AAA)	AT5G27740.1
Fxa1Ag101209	326.753	1.078	0.18861	5.7155	1.09383e-08	1.0103e-07	Cytidylyltransferase-like	4-phosphopantetheine adenylyltransferase	AT2G18250.1
Fxa1Ag101221	420.73	-0.730756	0.192809	-3.79006	0.00015061	0.000714409	TUBBY-LIKE F-BOX PROTEIN	tubby like protein 2	AT2G18280.1
Fxa1Ag101230	342.297	-1.07938	0.207518	-5.20137	1.9782e-07	1.54739e-06	DNA glycosylase	DNA glycosylase superfamily protein	AT1G75230.1
Fxa1Ag101238	29.6519	1.90256	0.448956	4.23775	2.25774e-05	0.000126	MAF-LIKE PROTEIN	Maf-like protein	AT5G66550.1
Fxa1Ag101242	133.8	0.694389	0.228645	3.03698	0.00238964	0.00836785	ADAPTOR COMPLEXES SMALL SUBUNIT FAMILY	Clathrin adaptor complex small chain family protein	AT3G50860.1
Fxa1Ag101244	244.364	-0.608772	0.228656	-2.66239	0.00775876	0.0232063	Clathrin heavy-chain (CHCR) repeat	Vacuolar sorting protein 39	AT4G36630.1
Fxa1Ag101251	651.957	-0.542983	0.187808	-2.89117	0.00383816	0.0126221	OSJNBA0084A10.13 PROTEIN-RELATED	GRAS family transcription factor	AT5G66770.1
Fxa1Ag101252	2049.08	-1.07579	0.146634	-7.33655	2.19171e-13	3.3466e-12	FAD binding domain	succinate dehydrogenase 1-1	AT5G66760.1
Fxa1Ag101256	330.141	4.06705	0.322104	12.6265	1.50785e-36	8.46808e-35	PROTEIN, PUTATIVE-RELATED	Sulfite exporter TauE/SafE family protein	AT2G25737.1
Fxa1Ag101265	173.777	-2.01959	0.252171	-8.00879	1.15839e-15	2.13654e-14	Protein of unknown function (DUF1195)	polyol transporter%2C putative (DUF1195)	AT4G36660.1
Fxa1Ag101266	2.1726	4.63879	1.96623	2.35923	0.0183131	0.0481139	EXPRESSED PROTEIN	hypothetical protein	AT4G33467.1
Fxa1Ag101271	12.7806	-2.19328	0.860897	-2.54766	0.0108447	0.0309626	TRANSCRIPTION REPRESSOR OFP7-RELATED	ovate family protein 7	AT2G18500.1
Fxa1Ag101273	544.716	-0.858639	0.204135	-4.20623	2.5967e-05	0.000143369	RPW8 domain	transmembrane protein%2C putative (DUF677)	AT4G34320.1
Fxa1Ag101278	354.599	0.581527	0.199985	2.90785	0.00363926	0.0120581	Zinc finger C2H2-type	C2H2-like zinc finger protein	AT5G66730.1
Fxa1Ag101281	261.579	7.37772	0.857229	8.60647	7.5342e-18	1.6403e-16	OS03G0336100 PROTEIN-RELATED	RmlC-like cupins superfamily protein	AT2G18540.1
Fxa1Ag101282	147.01	-2.20937	0.24869	-8.88405	6.44692e-19	1.5094e-17	SCARECROW-LIKE PROTEIN 15	GRAS family transcription factor	AT4G36710.1
Fxa1Ag101285	521.971	0.653748	0.164555	3.97282	7.10262e-05	0.000360043	Basic-leucine zipper domain	G-box binding factor 1	AT4G36730.1
Fxa1Ag101286	17.6619	4.43877	0.871472	5.09342	3.51669e-07	2.65194e-06	Protein kinase domain	Protein kinase superfamily protein	AT5G66710.1
Fxa1Ag101287	9.48627	3.82448	0.982341	3.89323	9.89181e-05	0.000486796	Plant protein of unknown function	transmembrane protein%2C putative (DUF247)	AT2G36430.1
Fxa1Ag101290	156.545	5.11885	0.427672	11.9691	5.15848e-33	2.50968e-31	HOMEOBOX-LEUCINE ZIPPER PROTEIN	homeobox protein 40	AT4G36740.1
Fxa1Ag101291	77.9035	0.842891	0.336565	2.50439	0.0122663	0.0343139	LSM domain	Small nuclear ribonucleoprotein family protein	AT2G47640.1
Fxa1Ag101293	371.862	1.02945	0.188617	5.45786	4.81907e-08	4.10352e-07	Metallopeptidase family M24	aminopeptidase P1	AT4G36760.1
Fxa1Ag101294	258.102	-0.838015	0.20017	-4.18652	2.83265e-05	0.00015535	UDP-glycosyltransferase family, conserved site	UDP-Glycosyltransferase superfamily protein	AT2G18570.1
Fxa1Ag101295	311.132	-1.7031	0.208481	-8.16909	3.10732e-16	5.96242e-15	BES1/BZR1 HOMOLOG PROTEIN 1	Brassinosteroid signaling positive regulator (BZR1) family protein	AT1G75080.1
Fxa1Ag101297	348.752	0.716194	0.191603	3.73791	0.000185559	0.00086107	Ubiquitin-conjugating enzyme	RUB1 conjugating enzyme 1	AT4G36800.1
Fxa1Ag101308	43.1978	2.35666	0.43994	5.35678	8.47164e-08	6.9812e-07	GALACTURONOSYLTRANSFERASE-LIKE 2-RELATED	galacturonosyltransferase-like 2	AT3G50760.1
Fxa1Ag101309	108.786	1.34219	0.283044	4.742	2.11614e-06	1.42104e-05	PQ loop repeat	PQ-loop repeat family protein / transmembrane family protein	AT4G36850.1
Fxa1Ag101311	375.343	1.13142	0.179952	6.28736	3.22903e-10	3.57726e-09	EF-hand domain pair	calmodulin-like 41	AT3G50770.1
Fxa1Ag101312	210.858	-1.92992	0.296886	-6.50056	8.00217e-11	9.51231e-10	LysM domain superfamily	protein kinase family protein / peptidoglycan-binding LysM domain-containing protein	AT2G23770.1
Fxa1Ag101322	518.808	0.628099	0.210122	2.98921	0.00279702	0.00957852	TRANSCRIPTION FACTOR INTERACTOR AND REGULATOR LIM FAMILY-RELATED	LIM domain-containing protein	AT4G36860.1
Fxa1Ag101324	206.366	2.83673	0.378684	7.49101	6.83467e-14	1.092e-12	Associated with HOX	BEL1-like homeodomain 2	AT4G36870.1
Fxa1Ag101325	350.787	-1.39156	0.199229	-6.98475	2.85365e-12	3.92009e-11	BTB/POZ domain	BTB/POZ domain protein	AT3G50780.1
Fxa1Ag101329	584.311	-3.82677	0.28062	-13.6369	2.41774e-42	1.65015e-40	CAP superfamily	CAP (Cysteine-rich secretory proteins%2C Antigen 5%2C and Pathogenesis-related 1 protein) superfamily protein	AT5G66590.1
Fxa1Ag101332	95.9509	-1.88246	0.270077	-6.97009	3.16747e-12	4.33283e-11	CASP-LIKE PROTEIN 5C1	Uncharacterized protein family (UPF0497)	AT4G37235.1
Fxa1Ag101335	2.26878	4.72105	1.90566	2.47738	0.013235	0.0365834	Cold acclimation protein WCOR413	cold-regulated 413-plasma membrane 2	AT3G50830.1
Fxa1Ag101336	8.60218	3.66889	1.05965	3.46235	0.000535487	0.002231	-	-	-
Fxa1Ag101337	158.453	1.51251	0.257873	5.86534	4.48214e-09	4.36304e-08	BTB domain	Phototropic-responsive NPH3 family protein	AT5G66560.1
Fxa1Ag101338	39.0709	1.99269	0.411332	4.84447	1.2695e-06	8.83792e-06	OS12G0596101 PROTEIN	-	-
Fxa1Ag101339	378.943	0.740307	0.176694	4.18977	2.79234e-05	0.000153399	Tetratricopeptide-like helical domain superfamily	Tetratricopeptide repeat (TPR)-like superfamily protein	AT4G37210.1
Fxa1Ag101340	57.5604	0.927088	0.336569	2.75453	0.00587771	0.0182466	-	-	-
Fxa1Ag101341	91.5577	1.06435	0.27636	3.85132	0.000117483	0.000569898	Thioredoxin	Thioredoxin superfamily protein	AT4G37200.1
Fxa1Ag101342	117.642	5.19979	0.481152	10.807	3.19065e-27	1.17727e-25	-	-	-
Fxa1Ag101345	65.1654	2.89001	0.583306	4.95453	7.25055e-07	5.2283e-06	BNAA08G03750D PROTEIN	-	-
Fxa1Ag101347	39.2211	1.19366	0.402632	2.96464	0.00303037	0.0102633	Papain-like cysteine peptidase superfamily	cell division cycle 5	AT1G09770.1
Fxa1Ag101355	175.488	1.88235	0.294317	6.39567	1.59846e-10	1.83941e-09	B3 DNA binding domain	AP2/B3-like transcriptional factor family protein	AT3G06220.1
Fxa1Ag101361	28.9786	1.89603	0.461095	4.11202	3.92218e-05	0.000209153	B3 DNA-binding domain	AP2/B3-like transcriptional factor family protein	AT3G18990.1
Fxa1Ag101364	120.271	1.6368	0.274347	5.96616	2.42908e-09	2.44013e-08	TRANSCRIPTION FACTOR B3-DOMAIN FAMILY-RELATED	AP2/B3-like transcriptional factor family protein	AT3G18960.1
Fxa1Ag101368	39.451	1.19893	0.450954	2.65866	0.00784519	0.0234255	OS05G0300700 PROTEIN	Zinc-finger domain of monoamine-oxidase A repressor R1	AT4G37110.1
Fxa1Ag101370	104.823	1.01806	0.31479	3.2341	0.00122027	0.00462131	DOF ZINC FINGER PROTEIN DOF1.4-RELATED	OBF binding protein 1	AT3G50410.1
Fxa1Ag101373	185.379	2.09443	0.276176	7.58366	3.35929e-14	5.48648e-13	Alpha/beta hydrolase family	methyl esterase 1	AT2G23620.1
Fxa1Ag101378	7.65871	5.46783	1.45154	3.76691	0.000165278	0.0007763	METHYLESTERASE 10	methylesterase	AT3G50440.1
Fxa1Ag101380	76.9042	-2.13271	0.321469	-6.63426	3.26135e-11	4.0496e-10	Zinc finger, Dof-type	Dof-type zinc finger DNA-binding family protein	AT5G65590.1
Fxa1Ag101383	37.2197	8.74322	1.2849	6.80461	1.01326e-11	1.31685e-10	RETICULON	Reticulan like protein B13	AT2G23640.1
Fxa1Ag101390	121.486	0.721159	0.2403	3.00108	0.00269026	0.00926945	-	-	-
Fxa1Ag101393	1388.34	0.898722	0.182526	4.92379	8.48827e-07	6.06015e-06	P-loop containing nucleoside triphosphate hydrolase	Disease resistance protein (CC-NBS-LRR class) family	AT5G66900.1
Fxa1Ag101400	686.981	0.754907	0.252862	2.98545	0.00283163	0.00968262	SERINE/THREONINE-PROTEIN KINASE SRK2E-LIKE	sucrose nonfermenting 1(SNF1)-related protein kinase 2.3	AT5G66880.1
Fxa1Ag101404	18.9598	1.60282	0.545682	2.93727	0.00331115	0.0110931	RPW8 domain	Disease resistance protein (CC-NBS-LRR class) family	AT5G66900.1
Fxa1Ag101405	52.0943	6.77624	0.895966	7.56306	3.937e-14	6.40799e-13	Lateral organ boundaries (LOB) domain	ASYMMETRIC LEAVES 2-like 1	AT5G66870.1
Fxa1Ag101409	98.5603	0.742558	0.313054	2.37198	0.017693	0.0467463	PEPTIDYL-PROLYL CIS-TRANS ISOMERASE CYP40	peptidyl-prolyl cis-trans isomerase / cyclophilin-40 (CYP40) / rotamase	AT2G15790.1
Fxa1Ag101410	15.7258	2.09366	0.611	3.42662	0.000611149	0.00251161	Patatin-like phospholipase (PNPLA) domain	phospholipase A 2A	AT2G26560.1
Fxa1Ag101412	1226.28	1.4455	0.206064	7.01481	2.30262e-12	3.19327e-11	Protein kinase, ATP binding site	CDPK-related kinase	AT3G50530.1
Fxa1Ag101413	41.0291	1.56772	0.367549	4.26535	1.99587e-05	0.00011262	SAP DOMAIN-CONTAINING PROTEIN	SAP domain-containing protein	AT5G66840.1
Fxa1Ag101414	31.6425	-1.92262	0.548911	-3.50261	0.000460731	0.00194938	Short-chain dehydrogenase/reductase SDR	NAD(P)-binding Rossmann-fold superfamily protein	AT3G50560.1
Fxa1Ag101417	477.194	-2.3916	0.254963	-9.38016	6.58755e-21	1.74081e-19	EXPRESSED PROTEIN	ternary complex factor MIP1 leucine-zipper protein (Protein of unknown function%2C DUF547)	AT4G37080.1
Fxa1Ag101421	117.041	0.884064	0.237765	3.71823	0.000200623	0.000923652	SULFOTRANSFERASE	P-loop containing nucleoside triphosphate hydrolases superfamily protein	AT3G50620.1
Fxa1Ag101422	5.27212	5.92314	1.57781	3.75404	0.00017401	0.000812818	PATATIN	Acyl transferase/acyl hydrolase/lysophospholipase superfamily protein	AT4G37070.2
Fxa1Ag101427	331.703	-0.748631	0.247321	-3.02696	0.00247026	0.00860957	Cyclin-dependent kinase inhibitor, plant	KIP-related protein 2	AT3G50630.1
Fxa1Ag101428	9.45176	6.76891	1.35947	4.97908	6.38884e-07	4.64876e-06	GLUTAMINE AMIDOTRANSFERASE PB2B2.05-RELATED	Class I glutamine amidotransferase-like superfamily protein	AT5G38200.1
Fxa1Ag101429	4.16013	4.56588	1.53487	2.97477	0.00293206	0.00997876	MEMBRANE PROTEIN	membrane protein	AT4G37030.1
Fxa1Ag101433	14.4369	-2.446	0.6882	-3.55421	0.000379122	0.0016382	EF-hand domain	-	-
Fxa1Ag101436	26.8848	-2.74871	0.563875	-4.87469	1.08981e-06	7.66254e-06	EF-hand calcium-binding domain	Calcium-binding EF-hand family protein	AT2G15680.1
Fxa1Ag101437	144.796	5.73177	0.606653	9.4482	3.44721e-21	9.26745e-20	MULTIDRUG RESISTANCE PROTEIN	MATE efflux family protein	AT4G29140.1
Fxa1Ag101443	351.257	0.586415	0.202788	2.89176	0.00383086	0.0126022	EF-hand domain pair	centrin2	AT3G50360.1
Fxa1Ag101447	960.191	5.04609	0.208147	24.2429	7.85867e-130	4.9167e-127	Heat shock factor (HSF)-type, DNA-binding	heat shock factor 4	AT4G36990.1
Fxa1Ag101449	150.962	3.81014	0.305734	12.4622	1.19939e-35	6.50029e-34	INSERTASE, PUTATIVE (DUF1685)-RELATED	membrane insertase%2C putative (DUF1685)	AT4G33985.1
Fxa1Ag101450	202.67	1.17293	0.234172	5.00885	5.47557e-07	4.01701e-06	CLK4-ASSOCIATING SERINE/ARGININE RICH PROTEIN	CLK4-associating serine/arginine-rich protein	AT4G36980.1
Fxa1Ag101454	510.444	0.526642	0.160543	3.28038	0.00103666	0.00400277	RNA-binding domain superfamily	RNA-binding (RRM/RBD/RNP motifs) family protein	AT4G36960.1
Fxa1Ag101461	499.957	-1.36926	0.217885	-6.28432	3.29294e-10	3.64579e-09	Alpha/Beta hydrolase fold	alpha/beta-Hydrolases superfamily protein	AT5G67050.1
Fxa1Ag101465	326.717	-1.39048	0.205997	-6.74997	1.47872e-11	1.89518e-10	PROTEIN RALF-LIKE 34	ralf-like 34	AT5G67070.1
Fxa1Ag101470	5.34513	4.01152	1.37366	2.92031	0.00349685	0.0116409	LATE EMBRYOGENESIS ABUNDANT (LEA) HYDROXYPROLINE-RICH GLYCOPROTEIN FAMILY	transmembrane protein	AT1G45688.1
Fxa1Ag101472	31.8991	2.25226	0.573203	3.92925	8.52112e-05	0.000425061	Peptidase S8/S53 domain superfamily	Subtilisin-like serine endopeptidase family protein	AT5G67090.1
Fxa1Ag101473	13.2815	6.28282	1.31048	4.79428	1.63263e-06	1.11687e-05	PROTEIN, PUTATIVE, EXPRESSED-RELATED	Serine protease inhibitor%2C potato inhibitor I-type family protein	AT3G46860.1
Fxa1Ag101474	325.899	0.941605	0.193344	4.8701	1.11543e-06	7.82797e-06	UNCHARACTERIZED	PLC-like phosphodiesterases superfamily protein	AT4G36945.1
Fxa1Ag101475	397.105	-1.27843	0.204414	-6.25413	3.99727e-10	4.38679e-09	Bulb-type lectin domain superfamily	S-domain-1 29	AT1G61380.1
Fxa1Ag101476	304.922	0.900331	0.199754	4.5072	6.56896e-06	4.05152e-05	Aldolase-type TIM barrel	nicotinate phosphoribosyltransferase 2	AT2G23420.1
Fxa1Ag101477	108.888	3.29702	0.297615	11.0781	1.60201e-28	6.30924e-27	Helix-loop-helix DNA-binding domain	basic helix-loop-helix (bHLH) DNA-binding superfamily protein	AT4G36930.1
Fxa1Ag101480	425.182	-0.542175	0.201873	-2.68572	0.0072374	0.0218615	Phosphatidylinositol-specific phospholipase X-box domain	PLC-like phosphodiesterases superfamily protein	AT5G67130.1
Fxa1Ag101481	132.298	0.581827	0.238387	2.44068	0.0146594	0.0398839	HISTONE-LYSINE N-METHYLTRANSFERASE	SET domain-containing protein	AT2G23380.1
Fxa1Ag101486	421.845	2.25682	0.24408	9.24625	2.32513e-20	5.91001e-19	FILAMENT-LIKE PLANT PROTEIN 7	filament-like protein (DUF869)	AT2G23360.1
Fxa1Ag101487	565.065	0.601288	0.178272	3.37287	0.000743882	0.00298755	AP2/ERF domain	Integrase-type DNA-binding superfamily protein	AT4G36920.1
Fxa1Ag101488	102.255	1.06215	0.304702	3.48585	0.000490582	0.0020598	CBS DOMAIN-CONTAINING PROTEIN CBSX1, CHLOROPLASTIC-LIKE ISOFORM X1	Cystathionine beta-synthase (CBS) family protein	AT4G36910.1
Fxa1Ag101489	37.9671	1.37505	0.443583	3.09986	0.00193611	0.00695627	AP2/ERF domain	DREB and EAR motif protein 2	AT5G67190.1
Fxa1Ag101492	609.432	2.89562	0.286794	10.0965	5.7243e-24	1.79619e-22	Kinesin motor domain	P-loop containing nucleoside triphosphate hydrolases superfamily protein	AT5G47820.1
Fxa1Ag101493	169.022	-1.4325	0.288248	-4.96968	6.70643e-07	4.86298e-06	Protein kinase domain	Leucine-rich repeat protein kinase family protein	AT5G67200.1
Fxa1Ag101495	5032.02	6.12414	0.205578	29.7898	5.28969e-195	1.39732e-191	OS11G0490100 PROTEIN	IRREGULAR XYLEM protein (DUF579)	AT5G67210.1
Fxa1Ag101496	63.0709	5.61224	0.706629	7.94227	1.98512e-15	3.5917e-14	Potato inhibitor I family	Serine protease inhibitor%2C potato inhibitor I-type family protein	AT3G46860.1
Fxa1Ag101497	97.0477	3.29167	0.342798	9.60234	7.81483e-22	2.18066e-20	Isopenicillin N synthase-like	2-oxoglutarate (2OG) and Fe(II)-dependent oxygenase superfamily protein	AT3G50210.1
Fxa1Ag101499	574.192	0.682211	0.247985	2.75102	0.00594101	0.0184239	Plant zinc cluster domain	WRKY DNA-binding protein 7	AT4G24240.1
Fxa1Ag101502	854.797	2.3111	0.200094	11.5501	7.37349e-31	3.25634e-29	BETA-1,4-XYLOSYLTRANSFERASE IRX14H-RELATED	Nucleotide-diphospho-sugar transferases superfamily protein	AT5G67230.1
Fxa1Ag101503	87.9743	2.94608	0.410326	7.17986	6.97838e-13	1.01971e-11	TRANSLATION MACHINERY-ASSOCIATED PROTEIN 7	Translation machinery associated TMA7	AT1G15270.1
Fxa1Ag101504	2691.91	-0.651334	0.152737	-4.26442	2.00425e-05	0.000113021	Peptidase C1A, papain C-terminal	Granulin repeat cysteine protease family protein	AT3G19390.1
Fxa1Ag101505	18.4985	3.00161	0.69707	4.30603	1.66207e-05	9.5354e-05	PROTEIN, PUTATIVE (DUF247)-RELATED	transmembrane protein%2C putative (DUF247)	AT3G50120.1
Fxa1Ag101506	315.208	-0.614788	0.186749	-3.29206	0.000994569	0.00385855	PROTEIN RER1C	Rer1 family protein	AT4G39220.1
Fxa1Ag101508	354.125	-1.41669	0.195904	-7.23151	4.77642e-13	7.07663e-12	Protein-tyrosine phosphatase-like	PTEN 2	AT3G19420.1
Fxa1Ag101511	252.365	-1.41706	0.269027	-5.26733	1.38423e-07	1.1083e-06	RESISTANCE PROTEIN (TIR-NBS-LRR CLASS), PUTATIVE-RELATED	disease resistance protein (TIR-NBS-LRR class)	AT5G17680.1
Fxa1Ag101512	398.753	-0.955513	0.227007	-4.20919	2.56293e-05	0.000141698	NB-ARC domain	disease resistance protein (TIR-NBS-LRR class)	AT5G17680.2
Fxa1Ag101513	572.238	-1.64774	0.188501	-8.74126	2.30517e-18	5.19141e-17	P-loop containing nucleoside triphosphate hydrolase	disease resistance protein (TIR-NBS-LRR class)	AT5G17680.2
Fxa1Ag101515	597.955	-1.59818	0.208665	-7.65905	1.87307e-14	3.13083e-13	Toll/interleukin-1 receptor homology (TIR) domain superfamily	disease resistance protein (TIR-NBS-LRR class)	AT5G17680.2
Fxa1Ag101519	31.1814	-2.05127	0.489001	-4.19483	2.73081e-05	0.000150227	small GTPase Arf family	ADP-ribosylation factor A1F	AT1G10630.1
Fxa1Ag101523	496.004	-1.79863	0.200827	-8.9561	3.36367e-19	8.02096e-18	Protein kinase-like domain superfamily	Leucine-rich repeat protein kinase family protein	AT4G37250.1
Fxa1Ag101529	10.2339	-2.62652	0.874769	-3.00253	0.00267746	0.00923246	GroES-like superfamily	GroES-like zinc-binding alcohol dehydrogenase family protein	AT3G19450.1
Fxa1Ag101530	241.371	0.50793	0.206098	2.46451	0.0137201	0.0377464	Chromo-like domain superfamily	MRG family protein	AT4G37280.1
Fxa1Ag101532	58.1868	5.3342	0.60866	8.76383	1.88724e-18	4.27178e-17	OS06G0637400 PROTEIN	transmembrane protein	AT4G37290.1
Fxa1Ag101533	125.787	-2.15774	0.268676	-8.03101	9.6675e-16	1.79514e-14	UDP-glycosyltransferase family, conserved site	UDP-glucosyl transferase 84B2	AT2G23250.1
Fxa1Ag101534	299.561	-1.7133	0.220328	-7.77611	7.47908e-15	1.29473e-13	Serine/threonine-protein kinase, active site	Protein kinase superfamily protein	AT2G23200.1
Fxa1Ag101536	66.8564	1.21877	0.31202	3.90605	9.38181e-05	0.00046381	Cytochrome P450	cytochrome P450%2C family 81%2C subfamily D%2C polypeptide 8	AT4G37370.1
Fxa1Ag101540	123.77	6.01694	0.480538	12.5213	5.7122e-36	3.14603e-34	Cytochrome P450 superfamily	cytochrome P450%2C family 81%2C subfamily D%2C polypeptide 8	AT4G37370.1
Fxa1Ag101541	500.306	0.504825	0.172046	2.93425	0.00334351	0.0111926	Trp-Asp (WD) repeats circular	WD-40 repeat family protein	AT5G67320.1
Fxa1Ag101549	355.617	2.67141	0.312582	8.54628	1.27118e-17	2.72758e-16	NRAMP family	natural resistance-associated macrophage protein 3	AT2G23150.1
Fxa1Ag101552	357.867	0.719213	0.209684	3.42999	0.000603605	0.00248504	OS07G0592200 PROTEIN	Eukaryotic aspartyl protease family protein	AT5G43100.1
Fxa1Ag101558	2777.04	-2.08741	0.212622	-9.81744	9.47214e-23	2.78475e-21	LYSINE-RICH ARABINOGALACTAN PROTEIN 17-RELATED	arabinogalactan protein 18	AT4G37450.2
Fxa1Ag101559	4.71172	3.17325	1.33046	2.38509	0.0170751	0.045403	ARM-REPEAT/TETRATRICOPEPTIDE REPEAT (TPR)-LIKE PROTEIN	ARM-repeat/Tetratricopeptide repeat (TPR)-like protein	AT5G43120.2
Fxa1Ag101561	123.954	-1.03176	0.262835	-3.92549	8.65545e-05	0.000431219	Alpha/Beta hydrolase fold	alpha/beta-Hydrolases superfamily protein	AT4G37470.1
Fxa1Ag101566	1214.13	-0.857429	0.182911	-4.68768	2.76315e-06	1.81853e-05	Peptidase S8/S53 domain superfamily	Subtilase family protein	AT5G67360.1
Fxa1Ag101568	50.631	1.01317	0.342702	2.95641	0.00311243	0.0105018	Conserved in the green lineage and diatoms 27	DUF1230 family protein (DUF1230)	AT5G67370.1
Fxa1Ag101570	289.917	-0.999619	0.227625	-4.39151	1.12565e-05	6.65765e-05	MAJOR FACILITATOR SUPERFAMILY PROTEIN	Major facilitator superfamily protein	AT2G23093.1
Fxa1Ag101571	299.065	-0.685835	0.203921	-3.36324	0.000770325	0.00307988	ACYL-COA-BINDING PROTEIN, ACBP	acyl-CoA-binding domain 3	AT4G24230.1
Fxa1Ag101576	224.154	-1.73572	0.320742	-5.41157	6.24751e-08	5.24534e-07	NPH3 family	Phototropic-responsive NPH3 family protein	AT5G67385.1
Fxa1Ag101579	63.6427	1.50503	0.333826	4.50841	6.5314e-06	4.02975e-05	Secretory peroxidase	root hair specific 19	AT5G67400.1
Fxa1Ag101582	4.54362	5.70923	1.59351	3.58281	0.000339914	0.00148461	OSJNBA0084A10.13 PROTEIN-RELATED	GRAS family transcription factor	AT3G49950.1
Fxa1Ag101583	1294.72	-0.745508	0.200201	-3.7238	0.000196248	0.000905543	LOB DOMAIN-CONTAINING PROTEIN 38	LOB domain-containing protein 38	AT3G49940.1
Fxa1Ag101584	596.08	-0.846166	0.190794	-4.43498	9.20803e-06	5.52908e-05	Acetamidase/Formamidase family	Acetamidase/Formamidase family protein	AT4G37560.1
Fxa1Ag101585	48.1465	1.85961	0.408796	4.54899	5.39049e-06	3.37962e-05	Potential Queuosine, Q, salvage protein family	-	-
Fxa1Ag101592	33.3348	-1.08793	0.423523	-2.56876	0.0102062	0.0293737	PLANT BROAD-SPECTRUM MILDEW RESISTANCE PROTEIN RPW8	Disease resistance protein (CC-NBS-LRR class) family	AT5G66900.1
Fxa1Ag101593	155.981	1.36472	0.218177	6.25513	3.97187e-10	4.36093e-09	Domain of unknown function	-	-
Fxa1Ag101594	319.053	-1.82663	0.272949	-6.69221	2.19827e-11	2.77303e-10	GB|AAD30228.1	O-Glycosyl hydrolases family 17 protein	AT5G67460.2
Fxa1Ag101595	337.433	-2.98691	0.25199	-11.8533	2.06993e-32	9.73836e-31	Formin Homology 2 Domain	formin homolog 6	AT5G67470.1
Fxa1Ag101596	211.393	-1.31781	0.286379	-4.60162	4.19209e-06	2.67698e-05	Zinc finger, TAZ-type	BTB and TAZ domain protein 4	AT5G67480.2
Fxa1Ag101598	51.5918	-1.72518	0.428596	-4.02519	5.69284e-05	0.00029399	CYCLINS	cyclin d5%3B1	AT4G37630.1
Fxa1Ag101601	67.6101	-1.01989	0.343839	-2.9662	0.00301505	0.0102197	F-box-like domain superfamily	F-box and associated interaction domains-containing protein	AT4G12560.1
Fxa1Ag101606	55.6291	-1.05669	0.344382	-3.06836	0.00215237	0.00763445	CALCIUM-TRANSPORTING ATPASE 1	calcium ATPase 2	AT4G37640.1
Fxa1Ag101607	2351.58	1.13269	0.349656	3.23945	0.00119762	0.00454369	P-type ATPase, phosphorylation site	calcium ATPase 2	AT4G37640.1
Fxa1Ag101608	746.048	-0.881395	0.167	-5.2778	1.30741e-07	1.04985e-06	VOLTAGE-DEPENDENT ANION-SELECTIVE CHANNEL	voltage dependent anion channel 2	AT5G67500.3
Fxa1Ag101610	48.8442	2.05467	0.402782	5.10119	3.37523e-07	2.55256e-06	BTB/POZ DOMAIN-CONTAINING PROTEIN	Phototropic-responsive NPH3 family protein	AT3G49900.1
Fxa1Ag101616	307.578	-0.800847	0.231907	-3.45332	0.000553737	0.00229791	PROTEIN SHORT-ROOT	GRAS family transcription factor	AT4G37650.1
Fxa1Ag101618	143.535	1.1199	0.257515	4.34887	1.36841e-05	7.98751e-05	GLYCOSYL HYDROLASE FAMILY 43 PROTEIN	glycosyl hydrolase family protein 43	AT3G49880.1
Fxa1Ag101627	441.665	-0.818174	0.181411	-4.51007	6.48072e-06	4.00229e-05	Gcn5-related N-acetyltransferase (GNAT) domain	N-acetyl-l-glutamate synthase 2	AT4G37670.2
Fxa1Ag101629	11.8353	-3.20869	0.908733	-3.53095	0.000414069	0.00177107	-	N-acetyl-l-glutamate synthase 2	AT4G37670.1
Fxa1Ag101630	1170.41	0.606678	0.22909	2.64821	0.00809197	0.0240747	RCG49325, ISOFORM CRA_A	proline-rich family protein	AT2G41420.1
Fxa1Ag101633	10.8988	-2.24559	0.74968	-2.9954	0.00274084	0.0094146	Protein of unknown function (DUF295)	F-box family protein	AT1G57790.1
Fxa1Ag101637	152.007	-2.88887	0.269934	-10.7021	9.94636e-27	3.59556e-25	Domain of unknown function (DUF4228)	DUF4228 domain protein	AT5G67620.1
Fxa1Ag101638	299.782	-1.13085	0.218142	-5.18399	2.1719e-07	1.68743e-06	ADIPOR/PROGESTIN RECEPTOR-RELATED	heptahelical protein 4	AT4G37680.3
Fxa1Ag101640	591.562	-3.74541	0.210955	-17.7545	1.59006e-70	2.43365e-68	XYLOGLUCAN 6-XYLOSYLTRANSFERASE 5-RELATED-RELATED	Galactosyl transferase GMA12/MNN10 family protein	AT2G22900.1
Fxa1Ag101646	50.0327	-1.89063	0.433448	-4.36184	1.28976e-05	7.56428e-05	U-box domain	ARM repeat superfamily protein	AT3G49810.1
Fxa1Ag101651	298.745	-0.515276	0.188483	-2.7338	0.00626074	0.0192954	BSD DOMAIN-CONTAINING PROTEIN	BSD domain-containing protein	AT3G49800.1
Fxa1Ag101652	13.9593	6.34993	1.33174	4.76814	1.85938e-06	1.26025e-05	ACT DOMAIN-CONTAINING PROTEIN ACR1	ACT domain repeat 1	AT5G65890.1
Fxa1Ag101660	68.3987	5.41269	0.548548	9.86731	5.76935e-23	1.7131e-21	Cupin 1	germin 3	AT5G20630.1
Fxa1Ag101663	26.1125	2.94769	0.625454	4.71288	2.44241e-06	1.62152e-05	T22J18.15-RELATED	-	-
Fxa1Ag101664	125.823	6.30453	0.533	11.8284	2.78487e-32	1.30396e-30	WRC	growth-regulating factor 1	AT2G22840.1
Fxa1Ag101671	594.233	-2.88808	0.229723	-12.572	3.01118e-36	1.67524e-34	FAD/NAD(P)-binding domain superfamily	squalene epoxidase 3	AT4G37760.1
Fxa1Ag101674	819.521	7.95004	0.379699	20.9378	2.42592e-97	6.62927e-95	Pectin lyase fold/virulence factor	Pectin lyase-like superfamily protein	AT3G24130.1
Fxa1Ag101675	306.726	-0.55346	0.191327	-2.89274	0.00381898	0.0125692	P-loop containing nucleoside triphosphate hydrolase	GTP-binding protein%2C HflX	AT3G49725.1
Fxa1Ag101676	1567.41	-1.85607	0.168041	-11.0453	2.31015e-28	9.03824e-27	S-adenosyl-L-methionine-dependent methyltransferase	transmembrane protein	AT3G49720.1
Fxa1Ag101686	904.246	1.57119	0.210079	7.47903	7.48706e-14	1.1917e-12	Homeobox domain	Homeobox-leucine zipper protein family	AT4G37790.1
Fxa1Ag101688	324.956	-1.28014	0.225022	-5.68893	1.27837e-08	1.17149e-07	Glycosyl hydrolases family 16	xyloglucan endotransglucosylase/hydrolase 6	AT5G65730.1
Fxa1Ag101689	283.092	-0.510739	0.215931	-2.36529	0.0180162	0.0474437	Ubiquitin-conjugating enzyme/RWD-like	ubiquitin carrier protein 1	AT1G14400.1
Fxa1Ag101693	242.557	-0.546191	0.19451	-2.80804	0.00498446	0.0158291	Pyridoxal phosphate-dependent transferase domain 1	nitrogen fixation S (NIFS)-like 1	AT5G65720.1
Fxa1Ag101694	945.467	-0.609623	0.220139	-2.76927	0.00561827	0.0175543	MYB-LIKE PROTEIN X	transmembrane protein	AT4G37820.1
Fxa1Ag101696	2.05086	4.56571	1.86832	2.44375	0.0145355	0.0396146	GERMIN-LIKE PROTEIN SUBFAMILY 3 MEMBER 1	germin 3	AT5G20630.1
Fxa1Ag101698	3.1475	5.17893	1.66804	3.10481	0.00190402	0.00685481	-	-	-
Fxa1Ag101699	3484.69	-0.618793	0.151846	-4.07513	4.59892e-05	0.00024168	Tubulin/FtsZ, GTPase domain superfamily	tubulin alpha-4 chain	AT1G04820.1
Fxa1Ag101700	223.395	-1.35852	0.224317	-6.05627	1.39316e-09	1.43861e-08	Leucine-rich repeat domain superfamily	HAESA-like 2	AT5G65710.1
Fxa1Ag101704	1031.77	-1.91711	0.192415	-9.96343	2.2033e-23	6.70705e-22	Leucine rich repeat N-terminal domain	Leucine-rich receptor-like protein kinase family protein	AT5G65700.1
Fxa1Ag101712	111.369	-0.674389	0.257282	-2.6212	0.00876196	0.0257879	Starch synthase catalytic domain	UDP-Glycosyltransferase superfamily protein	AT5G65685.12
Fxa1Ag101715	1490.91	4.36472	0.22339	19.5385	5.16669e-85	1.11331e-82	Pentatricopeptide (PPR) repeat	phosphoenolpyruvate carboxykinase 1	AT4G37870.1
Fxa1Ag101723	78.3535	1.1255	0.44224	2.545	0.0109279	0.0311627	TRANSCRIPTION FACTOR BHLH61-RELATED	beta HLH protein 93	AT5G65640.1
Fxa1Ag101725	108.812	-1.25222	0.329406	-3.80143	0.000143861	0.000685183	-	-	-
Fxa1Ag101727	1725.86	2.15912	0.172778	12.4965	7.79668e-36	4.26444e-34	ENOLASE (DUF1399)	DNA-binding protein%2C putative (duplicated DUF1399)	AT2G22660.2
Fxa1Ag101731	11.4257	6.05568	1.35844	4.45781	8.2802e-06	5.01246e-05	DEFENSIN-LIKE (DEFL) FAMILY PROTEIN-RELATED	Defensin-like (DEFL) family protein	AT5G52605.1
Fxa1Ag101735	1035.74	-0.542054	0.169831	-3.19173	0.00141423	0.00527133	Peptidase family M3	Zincin-like metalloproteases family protein	AT5G65620.2
Fxa1Ag101736	169.67	0.679865	0.225267	3.01804	0.00254413	0.00883466	Pyridoxal phosphate-dependent transferase domain 1	serine transhydroxymethyltransferase 1	AT4G37930.1
Fxa1Ag101738	95.4627	2.82509	0.303085	9.32112	1.15123e-20	2.98796e-19	Serine hydroxymethyltransferase	serine transhydroxymethyltransferase 1	AT4G37930.1
Fxa1Ag101740	20.3462	3.30392	0.678713	4.86791	1.12783e-06	7.90875e-06	Ribonuclease T2-like superfamily	ribonuclease 3	AT1G26820.1
Fxa1Ag101746	1840	0.494037	0.210739	2.3443	0.0190626	0.0497459	LOW QUALITY PROTEIN: 8-HYDROXYGERANIOL DEHYDROGENASE-LIKE	cinnamyl alcohol dehydrogenase 7	AT4G37980.1
Fxa1Ag101749	372.617	5.31593	0.275349	19.3062	4.76776e-83	9.71574e-81	ALDEHYDE REDUCTASE	cinnamyl alcohol dehydrogenase 8	AT4G37990.1
Fxa1Ag101750	3.21812	5.20817	1.79075	2.90837	0.00363317	0.0120418	PGBD-like superfamily	Matrixin family protein	AT1G24140.1
Fxa1Ag101757	193.407	-0.654252	0.218152	-2.99907	0.00270807	0.00932044	tRNA (guanine-N1-)-methyltransferase, N-terminal	Exostosin family protein	AT4G38040.1
Fxa1Ag101758	43.381	1.29159	0.412706	3.12957	0.00175064	0.00636268	Deoxyxylulose-5-phosphate synthase	Deoxyxylulose-5-phosphate synthase	AT4G15560.1
Fxa1Ag101772	234.068	-2.54971	0.332533	-7.66755	1.75309e-14	2.93855e-13	Serine/threonine-protein kinase, active site	Protein kinase superfamily protein	AT5G65530.1
Fxa1Ag101774	170.996	4.03004	0.335904	11.9976	3.65756e-33	1.79661e-31	AP2/ERF domain	AINTEGUMENTA-like 6	AT5G10510.4
Fxa1Ag101775	6.92756	5.33389	1.45938	3.65491	0.000257274	0.00115661	U-box domain	U-box domain-containing protein kinase family protein	AT5G65500.2
Fxa1Ag101776	47.7532	-0.944199	0.381815	-2.47292	0.0134012	0.0369869	Protein kinase domain	U-box domain-containing protein kinase family protein	AT5G65500.1
Fxa1Ag101778	16.4314	6.58756	1.31589	5.00615	5.55286e-07	4.07037e-06	F-box associated interaction domain	F-box family protein	AT3G06240.1
Fxa1Ag101780	433.591	0.786554	0.226039	3.47972	0.000501937	0.00210264	NUCLEOBASE-ASCORBATE TRANSPORTER 11	Xanthine/uracil permease family protein	AT4G38050.1
Fxa1Ag101783	203.881	-0.73639	0.290291	-2.53674	0.0111891	0.0317819	Isochorismatase family	nicotinamidase 1	AT2G22570.1
Fxa1Ag101785	92.4384	-2.3064	0.332865	-6.92893	4.24048e-12	5.73353e-11	BNAC03G61080D PROTEIN	hypothetical protein	AT4G38060.2
Fxa1Ag101787	35.951	-1.52184	0.421424	-3.61118	0.000304805	0.00134685	Acid Phosphatase	Haloacid dehalogenase-like hydrolase (HAD) superfamily protein	AT2G14110.1
Fxa1Ag101791	445.814	-2.37581	0.209003	-11.3674	6.0803e-30	2.5798e-28	O-FUCOSYLTRANSFERASE 2-RELATED	O-fucosyltransferase family protein	AT5G65470.1
Fxa1Ag101794	5.97408	6.1035	1.53611	3.97335	7.08682e-05	0.000359395	Transcription factor, MADS-box	K-box region and MADS-box transcription factor family protein	AT2G22540.1
Fxa1Ag101795	448.885	-0.638129	0.217697	-2.93128	0.00337571	0.0112876	P-loop containing nucleoside triphosphate hydrolase	kinesin like protein for actin based chloroplast movement 1	AT5G10470.1
Fxa1Ag101797	74.8435	-1.195	0.297758	-4.01334	5.98655e-05	0.000308088	GPI ethanolamine phosphate transferase 2, N-terminal	Alkaline-phosphatase-like family protein	AT2G22530.1
Fxa1Ag101800	174.253	1.26417	0.235713	5.36316	8.17805e-08	6.74861e-07	-	-	-
Fxa1Ag101802	262.66	-0.861044	0.252863	-3.40517	0.000661219	0.00268857	UBIQUITIN CARBOXYL-TERMINAL HYDROLASE	ubiquitin-specific protease 17	AT5G65450.2
Fxa1Ag101803	4082.36	-1.67514	0.171268	-9.7808	1.36124e-22	3.97088e-21	Mitochondrial carrier UCP-like	uncoupling protein 5	AT2G22500.1
Fxa1Ag101816	7.19148	4.44409	1.35757	3.27357	0.00106199	0.00408568	LIM domain	LIM domain-containing protein	AT4G36860.1
Fxa1Ag101819	209.836	-0.542615	0.224454	-2.41749	0.0156278	0.0421217	GH21176P	hyccin	AT5G64090.1
Fxa1Ag101825	7.99706	-3.06031	1.03338	-2.96145	0.0030619	0.010349	-	hypothetical protein	AT1G26290.1
Fxa1Ag101830	115.376	-0.735311	0.255957	-2.87279	0.00406862	0.0132821	GEM-LIKE PROTEIN 2	GRAM domain family protein	AT2G22475.1
Fxa1Ag101834	17.6612	3.21731	0.750701	4.28574	1.82135e-05	0.000103733	E3 UBIQUITIN-PROTEIN LIGASE ATL31-LIKE	RING/U-box superfamily protein	AT3G05200.1
Fxa1Ag101839	201.683	-1.11645	0.243363	-4.58759	4.48385e-06	2.8513e-05	MAGNESIUM-TRANSPORTING ATPASE, P-TYPE 1	autoinhibited H[+]-ATPase isoform 10	AT1G17260.1
Fxa1Ag101840	53.4356	-2.46718	0.403794	-6.11	9.96321e-10	1.04455e-08	Actin-crosslinking	-	-
Fxa1Ag101848	96.0007	5.3136	0.478531	11.104	1.19967e-28	4.7483e-27	EXPRESSED PROTEIN	transmembrane protein	AT2G46550.2
Fxa1Ag101851	1655.08	-1.0211	0.160052	-6.37976	1.77361e-10	2.03211e-09	HOMEOBOX-LEUCINE ZIPPER PROTEIN ATHB-6-LIKE	homeobox protein 6	AT2G22430.1
Fxa1Ag101854	148.335	2.38562	0.282877	8.43342	3.35698e-17	6.96225e-16	RAPIDLY ELICITED PROTEIN, PUTATIVE-RELATED	-	-
Fxa1Ag101857	3205.44	1.1903	0.178087	6.68382	2.32785e-11	2.92873e-10	Histone-fold	Tetratricopeptide repeat (TPR)-like superfamily protein	AT4G02750.1
Fxa1Ag101865	242.041	0.68583	0.241222	2.84315	0.00446704	0.0144048	Protein kinase, ATP binding site	Protein kinase superfamily protein	AT1G78290.2
Fxa1Ag101869	1587.03	-0.40979	0.154186	-2.65777	0.00786588	0.0234824	Ribosomal protein S6e	Ribosomal protein S6e	AT5G10360.1
Fxa1Ag101872	281.316	-0.617241	0.220444	-2.8	0.00511029	0.0161747	P-loop containing nucleoside triphosphate hydrolase	RAB GTPase homolog A4A	AT5G65270.1
Fxa1Ag101878	43.763	1.00553	0.402608	2.49754	0.0125058	0.0348703	ABC-2 type transporter	white-brown complex-like protein	AT1G17840.1
Fxa1Ag101879	34.5045	2.55658	0.615737	4.15207	3.29488e-05	0.000178464	P-loop containing nucleoside triphosphate hydrolase	white-brown complex-like protein	AT1G17840.1
Fxa1Ag101880	24.5158	-1.09635	0.462959	-2.36814	0.0178779	0.0471335	ISOMERASE, PUTATIVE-RELATED	ribose-5-phosphate isomerase 2	AT2G01290.1
Fxa1Ag101881	50.7166	1.17679	0.365843	3.21664	0.001297	0.00487953	Eukaryotic RNA Recognition Motif (RRM)	RNA-binding (RRM/RBD/RNP motifs) family protein	AT5G10350.1
Fxa1Ag101884	5505.9	3.0094	0.189024	15.9208	4.5482e-57	4.89278e-55	PHOSPHO-2-DEHYDRO-3-DEOXYHEPTONATE ALDOLASE 1, 2	3-deoxy-D-arabino-heptulosonate 7-phosphate synthase 1	AT4G39980.1
Fxa1Ag101886	35.6326	8.68252	1.69429	5.12459	2.98193e-07	2.27004e-06	Vicilin N terminal region	-	-
Fxa1Ag101893	14.6096	2.13471	0.748175	2.85322	0.00432782	0.0140077	Haloacid dehalogenase-like hydrolase	Haloacid dehalogenase-like hydrolase (HAD) superfamily protein	AT4G39970.1
Fxa1Ag101894	3.04498	5.12807	1.80312	2.84399	0.00445524	0.0143692	UDP-glycosyltransferase family, conserved site	UDP-glucosyl transferase 85A2	AT1G22360.1
Fxa1Ag101896	46.0558	1.03787	0.42491	2.44256	0.0145836	0.0397198	WALL-ASSOCIATED RECEPTOR KINASE-LIKE 15	Putative membrane lipoprotein	AT1G10380.1
Fxa1Ag101910	90.9964	-2.2414	0.332251	-6.7461	1.51869e-11	1.94361e-10	Ankyrin repeats (3 copies)	signal responsive 1	AT2G22300.3
Fxa1Ag101915	107.692	1.46951	0.255598	5.74931	8.96064e-09	8.37395e-08	PROTEIN, PUTATIVE-RELATED	adenine deaminase	AT4G39900.1
Fxa1Ag101917	109.102	0.801208	0.255174	3.13985	0.00169033	0.00617137	Mitochondrial carrier protein	Mitochondrial substrate carrier family protein	AT5G64970.1
Fxa1Ag101918	26.2201	1.31587	0.487484	2.6993	0.00694854	0.0211222	RAS-RELATED PROTEIN RABH1E	RAB GTPase homolog H1E	AT5G10260.1
Fxa1Ag101924	3456.02	-2.58468	0.16378	-15.7814	4.17725e-56	4.39431e-54	Annexin	annexin 1	AT1G35720.1
Fxa1Ag101925	1691.43	-0.85607	0.194762	-4.39547	1.10531e-05	6.54605e-05	Annexin repeat, conserved site	annexin 2	AT5G65020.1
Fxa1Ag101926	239.251	-0.816416	0.243282	-3.35584	0.000791236	0.00315464	Protein of unknown function (DUF4057)	hematological/neurological-like protein	AT4G39860.1
Fxa1Ag101931	7.68502	-2.73384	1.01317	-2.69831	0.00696934	0.0211746	XYLOGLUCAN GALACTOSYLTRANSFERASE GT17-RELATED	Exostosin family protein	AT1G68470.1
Fxa1Ag101933	104.282	-4.05355	0.37923	-10.6889	1.1473e-26	4.12653e-25	XYLOGLUCAN GALACTOSYLTRANSFERASE GT17-RELATED	Exostosin family protein	AT1G68470.1
Fxa1Ag101934	158.103	-1.96292	0.311652	-6.29843	3.00668e-10	3.34392e-09	RCG49325, ISOFORM CRA_A	cysteine-rich/transmembrane domain A-like protein	AT2G32190.1
Fxa1Ag101937	242.982	-2.25906	0.24721	-9.13821	6.34917e-20	1.57895e-18	-	-	-
Fxa1Ag101939	230.107	-0.883987	0.228398	-3.87038	0.000108664	0.000530437	VQ motif	VQ motif-containing protein	AT4G39720.1
Fxa1Ag101940	4.67751	3.80558	1.40401	2.7105	0.00671818	0.0205024	2Fe-2S ferredoxin-type iron-sulfur binding domain	succinate dehydrogenase 2-3	AT5G65165.2
Fxa1Ag101943	649.261	-1.21247	0.25594	-4.73731	2.16575e-06	1.45177e-05	PLAT-PLANT-STRESS PROTEIN	Lipase/lipooxygenase%2C PLAT/LH2 family protein	AT4G39730.1
Fxa1Ag101949	211.229	4.57588	0.311529	14.6885	7.64391e-49	6.42151e-47	Acyl-CoA oxidase	acyl-CoA oxidase 2	AT5G65110.1
Fxa1Ag101950	131.141	0.66516	0.241934	2.74935	0.00597132	0.0185042	Protein of unknown function (DUF632)	bZIP transcription factor%2C putative (DUF630 and DUF632)	AT4G39790.1
Fxa1Ag101954	5.57696	4.07466	1.3542	3.0089	0.00262196	0.0090706	Inositol polyphosphate-related phosphatase	DNAse I-like superfamily protein	AT5G65090.1
Fxa1Ag101961	67.3793	0.771638	0.314459	2.45386	0.0141334	0.0386783	UPSTREAM OF FLC PROTEIN (DUF966)	UPSTREAM OF FLC protein (DUF966)	AT5G10150.1
Fxa1Ag101975	580.13	1.8781	0.257487	7.29396	3.00965e-13	4.55362e-12	Myo-inositol-1-phosphate synthase	myo-inositol-1-phosphate synthase 2	AT2G22240.1
Fxa1Ag101978	55.9528	-2.06774	0.394209	-5.2453	1.56027e-07	1.24062e-06	STAS domain superfamily	slufate transporter 2%3B1	AT5G10180.1
Fxa1Ag101980	1838.37	0.579977	0.154121	3.76312	0.000167808	0.000786888	Pyridoxal phosphate-dependent transferase domain 1	aspartate aminotransferase	AT2G22250.2
Fxa1Ag101984	106.039	-1.36228	0.331075	-4.11473	3.87639e-05	0.000206912	FKBP-type peptidyl-prolyl cis-trans isomerase domain	FK506-binding protein 16-2	AT4G39710.1
Fxa1Ag101986	34.858	-1.51075	0.509129	-2.96732	0.00300409	0.0101879	Heavy metal-associated domain, HMA	Heavy metal transport/detoxification superfamily protein	AT4G39700.1
Fxa1Ag101989	4030.26	-1.77935	0.253276	-7.02536	2.13521e-12	2.97499e-11	Armadillo/plakoglobin ARM repeat	binding protein	AT2G22125.1
Fxa1Ag101990	360.609	-0.432589	0.184042	-2.35049	0.0187486	0.0490917	Mitochondrial inner membrane protein	MICOS complex subunit	AT4G39690.1
Fxa1Ag101991	38.6287	0.917348	0.37931	2.41846	0.0155862	0.0420238	MONOGALACTOSYLDIACYLGLYCEROL SYNTHASE 2, CHLOROPLASTIC-LIKE	monogalactosyldiacylglycerol synthase 2	AT5G20410.1
Fxa1Ag102001	238.852	-1.11249	0.215054	-5.1731	2.30246e-07	1.78343e-06	WD domain, G-beta repeat	Transducin/WD40 repeat-like superfamily protein	AT1G80670.1
Fxa1Ag102003	370.188	-1.37876	0.192768	-7.15243	8.52543e-13	1.23364e-11	short chain dehydrogenase	NAD(P)-binding Rossmann-fold superfamily protein	AT5G10050.1
Fxa1Ag102006	409.944	0.551355	0.189918	2.90311	0.00369472	0.0122209	RING/FYVE/PHD ZINC FINGER SUPERFAMILY PROTEIN	RING/FYVE/PHD zinc finger superfamily protein	AT2G22120.2
Fxa1Ag102014	2.05086	4.56571	1.86832	2.44375	0.0145355	0.0396146	Bifunctional inhibitor/plant lipid transfer protein/seed storage helical domain superfamily	-	-
Fxa1Ag102015	519.131	1.36778	0.172636	7.92289	2.32062e-15	4.1828e-14	-	-	-
Fxa1Ag102017	149.016	1.95422	0.234721	8.32571	8.38239e-17	1.68174e-15	Basic-leucine zipper domain	TGACG motif-binding factor 4	AT5G10030.1
Fxa1Ag102018	12.4691	2.6351	0.730993	3.60482	0.000312366	0.00137737	NUCLEUSENVELOPE PROTEIN	nucleusenvelope protein	AT2G43630.1
Fxa1Ag102020	82.7953	0.895779	0.297852	3.00746	0.00263437	0.00910635	GLUTATHIONE HYDROLASE 1-RELATED	gamma-glutamyl transpeptidase 1	AT4G39640.1
Fxa1Ag102041	2.49875	-4.71369	1.79953	-2.6194	0.00880858	0.0259074	Histone-like transcription factor (CBF/NF-Y) and archaeal histone	nuclear factor Y%2C subunit B3	AT4G14540.1
Fxa1Ag102042	209.45	-1.17093	0.230268	-5.08508	3.67467e-07	2.76232e-06	PROTEIN CPR-5	CPR5 protein	AT5G64930.1
Fxa1Ag102045	64.788	-0.820827	0.329642	-2.49006	0.0127723	0.0354927	Cytidine and deoxycytidylate deaminases domain	Cytidine/deoxycytidylate deaminase family protein	AT4G20960.1
Fxa1Ag102055	297.666	-2.44824	0.266625	-9.18235	4.2177e-20	1.05811e-18	Cyclic nucleotide-binding domain	cyclic nucleotide gated channel 1	AT5G53130.1
Fxa1Ag102061	8.01763	2.4163	0.892899	2.70613	0.00680723	0.0207369	CRAL-TRIO lipid binding domain superfamily	Sec14p-like phosphatidylinositol transfer family protein	AT5G63060.1
Fxa1Ag102063	1637.85	2.08569	0.165262	12.6205	1.62769e-36	9.13387e-35	Shikimate kinase/Threonine synthase-like 1	shikimate kinase 1	AT2G21940.1
Fxa1Ag102071	256.797	0.485913	0.205866	2.36034	0.0182582	0.0479961	RPM1-INTERACTING PROTEIN 4 (RIN4) FAMILY PROTEIN	sorbin/SH3 domain protein	AT5G09960.1
Fxa1Ag102076	58.265	-0.907967	0.373562	-2.43057	0.0150752	0.0408251	MEIOTIC RECOMBINATION PROTEIN SPO11	Spo11/DNA topoisomerase VI%2C subunit A protein	AT5G02820.1
Fxa1Ag102078	270.314	-0.958051	0.291577	-3.28576	0.00101709	0.0039348	DNA Polymerase alpha zinc finger	DNA-directed DNA polymerase	AT5G67100.1
Fxa1Ag102080	617.158	0.45915	0.165384	2.77627	0.00549872	0.0172404	Rpb4/RPC9 superfamily	RNA polymerase II%2C Rpb4%2C core protein	AT5G09920.1
Fxa1Ag102086	17.3125	-1.97168	0.781726	-2.52221	0.0116619	0.032885	WRKY DNA -binding domain	WRKY DNA-binding protein 51	AT5G64810.1
Fxa1Ag102091	2.72382	3.92941	1.67537	2.34539	0.0190071	0.0496263	Small GTP-binding protein domain	RAB GTPase homolog G3A	AT4G09720.1
Fxa1Ag102107	6.10654	6.14071	1.53641	3.99679	6.4206e-05	0.000328152	Glycoside hydrolase superfamily	O-Glycosyl hydrolases family 17 protein	AT5G64790.1
Fxa1Ag102115	139.575	-3.56784	0.306484	-11.6412	2.54388e-31	1.14399e-29	WRKY TRANSCRIPTION FACTOR PROTEIN 1-RELATED	WRKY DNA-binding protein 13	AT4G39410.1
Fxa1Ag102118	2.77935	5.00088	1.72574	2.89782	0.00375764	0.0123962	PROSTAGLANDIN REDUCTASE	Zinc-binding dehydrogenase family protein	AT5G37980.1
Fxa1Ag102120	685.091	-1.68989	0.176824	-9.55691	1.2132e-21	3.35643e-20	RECEPTOR KINASE-LIKE PROTEIN XA21	Leucine-rich receptor-like protein kinase family protein	AT4G39400.1
Fxa1Ag102121	496.949	-0.685587	0.19976	-3.43205	0.000599046	0.00246841	Triose-phosphate Transporter family	Nucleotide-sugar transporter family protein	AT4G09810.1
Fxa1Ag102132	1041.92	0.486462	0.167176	2.90988	0.00361565	0.0119894	Pentatricopeptide (PPR) repeat	Tetratricopeptide repeat (TPR)-like superfamily protein	AT2G36980.1
Fxa1Ag102133	142.642	-0.786801	0.261581	-3.00787	0.00263087	0.00909688	Histidine kinase/HSP90-like ATPase superfamily	Signal transduction histidine kinase%2C hybrid-type%2C ethylene sensor	AT1G66340.1
Fxa1Ag102135	1228.26	-0.515319	0.194462	-2.64997	0.00804997	0.0239588	Ribosomal protein L13	Ribosomal protein L13 family protein	AT5G48760.1
Fxa1Ag102141	249.769	3.10482	0.9313	3.33386	0.000856508	0.00338254	AP2/ERF domain	Integrase-type DNA-binding superfamily protein	AT5G64750.1
Fxa1Ag102142	325.833	1.04226	0.317767	3.27996	0.00103823	0.0040079	OS04G0686300 PROTEIN	hypothetical protein	AT1G49170.1
Fxa1Ag102143	36.4158	1.78801	0.41453	4.31335	1.60802e-05	9.25285e-05	Protein kinase domain	receptor-like protein kinase 1	AT5G60900.1
Fxa1Ag102144	6.00509	3.10604	1.1164	2.78219	0.00539936	0.0169684	RUST RESISTANCE KINASE LR10-RELATED	receptor-like protein kinase 1	AT5G60900.1
Fxa1Ag102149	243.776	-1.30404	0.321411	-4.05724	4.96552e-05	0.000259265	Calreticulin family	calreticulin 3	AT1G08450.1
Fxa1Ag102151	11505.5	-1.07386	0.164316	-6.53533	6.34681e-11	7.6491e-10	Actin/actin-like conserved site	actin 7	AT5G09810.1
Fxa1Ag102152	66.9805	3.73308	0.549921	6.7884	1.13387e-11	1.46691e-10	REF/SRPP-LIKE PROTEIN OS05G0151300/LOC_OS05G05940	Rubber elongation factor protein (REF)	AT3G05500.1
Fxa1Ag102153	94.5603	0.846753	0.277602	3.05024	0.00228658	0.00805124	NifU-like domain	NFU domain protein 4	AT3G20970.1
Fxa1Ag102155	19.1516	2.72132	0.599333	4.54058	5.60989e-06	3.50516e-05	-	-	-
Fxa1Ag102164	163.373	0.797666	0.284716	2.80162	0.00508473	0.0161038	Myb-like domain	Duplicated homeodomain-like superfamily protein	AT1G76890.2
Fxa1Ag102165	19.3727	1.46683	0.5757	2.54791	0.0108369	0.0309441	OS04G0687200 PROTEIN	transmembrane protein	AT3G18800.1
Fxa1Ag102168	23.5042	1.65951	0.498871	3.32654	0.000879325	0.00346364	-	-	-
Fxa1Ag102185	917.485	0.60239	0.153241	3.931	8.45942e-05	0.000422308	Alcohol dehydrogenase GroES-like domain	cinnamyl alcohol dehydrogenase 9	AT4G39330.1
Fxa1Ag102189	328.052	2.07226	0.273539	7.57574	3.57083e-14	5.82397e-13	Extradiol aromatic ring-opening dioxygenase, DODA-type	catalytic LigB subunit of aromatic ring-opening dioxygenase family	AT4G15093.1
Fxa1Ag102190	491.279	-0.943122	0.211812	-4.45263	8.48263e-06	5.12587e-05	Zinc finger, RING/FYVE/PHD-type	cellulose synthase 6	AT5G64740.1
Fxa1Ag102199	712.972	-0.714081	0.221867	-3.2185	0.00128861	0.0048513	Protein kinase-like domain superfamily	ribonucleotide reductase 1	AT2G21790.1
Fxa1Ag102202	98.6861	0.836007	0.271936	3.07427	0.00211015	0.0075021	U-box domain	CYS%2C MET%2C PRO%2C and GLY protein 2	AT5G64660.1
Fxa1Ag102207	81.3887	-1.45527	0.321042	-4.53295	5.81659e-06	3.62162e-05	URIDYLATE KINASE	Amino acid kinase family protein	AT3G18680.1
Fxa1Ag102210	711.52	6.61243	0.300762	21.9856	3.95464e-107	1.37589e-104	Glycosyl transferase family 8	plant glycogenin-like starch initiation protein 1	AT3G18660.2
Fxa1Ag102214	528.665	-0.567491	0.171118	-3.31636	0.000911971	0.0035778	Plant invertase/pectin methylesterase inhibitor	Plant invertase/pectin methylesterase inhibitor superfamily	AT5G09760.1
Fxa1Ag102222	52.6645	-0.817723	0.344613	-2.37287	0.0176502	0.046653	WD domain, G-beta repeat	Transducin/WD40 repeat-like superfamily protein	AT5G64630.2
Fxa1Ag102231	488.279	-0.639204	0.258939	-2.46855	0.0135662	0.0373858	Phosphatidylinositol 3-/4-kinase, catalytic domain superfamily	phosphatidylinositol 4-OH kinase beta1	AT5G64070.1
Fxa1Ag102239	63.0656	1.12184	0.324339	3.45885	0.00054248	0.00225631	-	-	-
Fxa1Ag102245	59.4874	1.27387	0.341961	3.72519	0.000195166	0.000901603	Cyanobacterial and plant NDH-1 subunit O	NAD(P)H:plastoquinone dehydrogenase complex subunit O	AT1G74880.1
Fxa1Ag102248	39.0331	3.96331	0.506668	7.82232	5.186e-15	9.09022e-14	PECTIN LYASE-RELATED	Pectin lyase-like superfamily protein	AT4G33440.1
Fxa1Ag102252	207.46	0.806062	0.263299	3.06139	0.00220308	0.00779495	LSM domain	Small nuclear ribonucleoprotein family protein	AT5G48870.1
Fxa1Ag102258	19.669	2.66772	0.579976	4.5997	4.23091e-06	2.70008e-05	OS02G0542800 PROTEIN	ARM repeat superfamily protein	AT1G23030.1
Fxa1Ag102262	371.381	-1.6727	0.190982	-8.75845	1.97951e-18	4.47636e-17	ABC TRANSPORTER G FAMILY MEMBER 3	ABC-2 type transporter family protein	AT2G28070.1
Fxa1Ag102263	242.079	1.1081	0.234567	4.72403	2.31213e-06	1.54134e-05	2-OXOISOVALERATE DEHYDROGENASE SUBUNIT ALPHA, MITOCHONDRIAL	Thiamin diphosphate-binding fold (THDP-binding) superfamily protein	AT5G09300.1
Fxa1Ag102267	25.2503	-1.5074	0.512757	-2.93979	0.00328432	0.011011	CBF/Mak21 family	CCAAT-binding factor	AT1G72440.1
Fxa1Ag102269	146.812	1.52034	0.301552	5.04174	4.61325e-07	3.41956e-06	ABC TRANSPORTER G FAMILY MEMBER 28	ABC-2 type transporter family protein	AT2G13610.1
Fxa1Ag102270	5.66482	3.44866	1.35723	2.54096	0.011055	0.0314723	OS11G0199801 PROTEIN	patatin-like phospholipase domain protein	AT1G76980.2
Fxa1Ag102273	16.4044	-2.10601	0.588853	-3.57646	0.000348273	0.00151796	-	-	-
Fxa1Ag102274	4063.24	-1.60787	0.216792	-7.41667	1.20105e-13	1.88022e-12	Putative S-adenosyl-L-methionine-dependent methyltransferase	S-adenosyl-L-methionine-dependent methyltransferases superfamily protein	AT5G64030.1
Fxa1Ag102280	123.282	0.866374	0.265365	3.26483	0.00109528	0.00419814	BNAC04G12540D PROTEIN	phosphatidate cytidylyltransferase family protein	AT3G45040.1
Fxa1Ag102281	9.81709	4.92128	1.24105	3.96541	7.32692e-05	0.000370491	UDP-GLUCURONATE:XYLAN ALPHA-GLUCURONOSYLTRANSFERASE 1	plant glycogenin-like starch initiation protein 1	AT3G18660.2
Fxa1Ag102283	189.573	0.874627	0.252782	3.46	0.000540175	0.00224804	E3 UBIQUITIN-PROTEIN LIGASE RGLG3	Copine (Calcium-dependent phospholipid-binding protein) family	AT5G63970.1
Fxa1Ag102304	122.618	-1.01764	0.292274	-3.48181	0.000498032	0.00208788	F-BOX PROTEIN FAMILY-LIKE	F-box family protein	AT5G39450.1
Fxa1Ag102310	100.045	0.993606	0.268321	3.70305	0.000213024	0.000975884	BNAC09G47220D PROTEIN	ssDNA-binding transcriptional regulator	AT5G09250.1
Fxa1Ag102311	14.2115	1.61543	0.680283	2.37464	0.0175661	0.04648	WAT1-RELATED PROTEIN	nodulin MtN21 /EamA-like transporter family protein	AT4G08300.1
Fxa1Ag102327	4.44459	-2.92305	1.20835	-2.41905	0.0155613	0.0419629	NADP-SPECIFIC ISOCITRATE DEHYDROGENASE	cytosolic NADP+-dependent isocitrate dehydrogenase	AT1G65930.1
Fxa1Ag102336	557.991	-0.642216	0.214954	-2.98769	0.00281093	0.00962247	CHAPERONE DNAJ-DOMAIN SUPERFAMILY PROTEIN-RELATED	Chaperone DnaJ-domain superfamily protein	AT4G12770.1
Fxa1Ag102342	1092.02	-1.04225	0.148539	-7.01663	2.27285e-12	3.15382e-11	Glycosyl hydrolases family 31, active site	Glycosyl hydrolases family 31 protein	AT5G63840.1
Fxa1Ag102347	22.9885	-3.32793	0.618832	-5.37775	7.54219e-08	6.2543e-07	-	-	-
Fxa1Ag102348	618.606	-2.70345	0.179765	-15.0388	4.08624e-51	3.69852e-49	Galactose-binding-like domain superfamily	beta-galactosidase 10	AT5G63810.1
Fxa1Ag102350	392.206	0.619449	0.240157	2.57935	0.00989858	0.0286083	No apical meristem (NAM) protein	NAC (No Apical Meristem) domain transcriptional regulator superfamily protein	AT1G01720.1
Fxa1Ag102357	43.9565	-1.19905	0.422525	-2.83782	0.00454228	0.0146162	LONG-CHAIN-ALCOHOL O-FATTY-ACYLTRANSFERASE 3-RELATED	MBOAT (membrane bound O-acyl transferase) family protein	AT5G55340.1
Fxa1Ag102358	130.503	-1.17013	0.279477	-4.18685	2.82855e-05	0.000155161	Aldehyde dehydrogenase, N-terminal	aldehyde dehydrogenase 3I1	AT4G34240.1
Fxa1Ag102359	125.799	-0.68186	0.24113	-2.82777	0.0046873	0.0150245	SGF29 tudor-like domain	SGF29 tudor-like domain-containing protein	AT3G27460.1
Fxa1Ag102360	73.5569	-0.722435	0.299689	-2.41062	0.0159255	0.0427913	-	topoisomerase I damage affected-like protein	AT5G08770.1
Fxa1Ag102389	175.414	0.990963	0.261981	3.78257	0.000155214	0.000733671	Polymerase/histidinol phosphatase, N-terminal	Polymerase/histidinol phosphatase-like protein	AT2G13840.1
Fxa1Ag102395	503.765	1.25496	0.206313	6.08277	1.18121e-09	1.22936e-08	FILAMENT-LIKE PLANT PROTEIN 4	filament-like protein (DUF869)	AT3G05270.1
Fxa1Ag102396	867.114	6.391	0.281786	22.6803	7.00872e-114	3.06676e-111	Amidase	fatty acid amide hydrolase	AT5G64440.1
Fxa1Ag102398	56.1125	-1.40398	0.407213	-3.44779	0.000565194	0.00234188	HEAVY CHAIN, PUTATIVE, EXPRESSED-RELATED-RELATED	PLASTID MOVEMENT IMPAIRED protein (DUF827)	AT1G66840.1
Fxa1Ag102402	62.1368	0.974117	0.336413	2.89559	0.00378442	0.0124725	Lipase (class 3)	alpha/beta-Hydrolases superfamily protein	AT5G18640.1
Fxa1Ag102404	2.56484	4.88821	1.79676	2.72057	0.00651703	0.0199645	-	-	-
Fxa1Ag102414	292.66	-0.696289	0.228682	-3.04479	0.00232842	0.0081824	Carbamoyl-phosphate synthetase large subunit-like, ATP-binding domain	carbamoyl phosphate synthetase B	AT1G29900.1
Fxa1Ag102421	98.3111	-0.777625	0.262444	-2.96302	0.00304639	0.0103058	Protein kinase domain	Leucine-rich repeat protein kinase family protein	AT5G63710.3
Fxa1Ag102422	324.049	1.53743	0.336496	4.56894	4.9019e-06	3.09424e-05	OS01G0873900 PROTEIN	Ikzf5 (DUF668)	AT1G34320.1
Fxa1Ag102424	623.714	-0.734311	0.187538	-3.91553	9.02055e-05	0.000447907	Cleft lip and palate transmembrane protein 1 (CLPTM1)	Transmembrane CLPTM1 family protein	AT5G08500.1
Fxa1Ag102433	61.2757	-1.21365	0.400452	-3.03071	0.00243983	0.00852101	BRCA2 repeat	BRCA2-like B	AT5G01630.1
Fxa1Ag102436	347.461	-1.16731	0.213102	-5.47769	4.3091e-08	3.68998e-07	CHLORIDE CHANNEL PROTEIN CLC-C	chloride channel C	AT5G49890.1
Fxa1Ag102444	1137.21	-0.740772	0.189977	-3.89926	9.64859e-05	0.000475943	BNAC08G42640D PROTEIN	ATP binding/leucine-tRNA ligases/aminoacyl-tRNA ligase	AT1G09620.1
Fxa1Ag102447	328.18	-0.733635	0.230332	-3.18512	0.00144694	0.00537807	OS05G0100900 PROTEIN	hypothetical protein	AT5G23490.2
Fxa1Ag102451	700.465	-0.826065	0.190193	-4.3433	1.4036e-05	8.17218e-05	Major facilitator superfamily (MFS)	plastidic GLC translocator	AT5G16150.1
Fxa1Ag102463	15.7103	1.66211	0.60681	2.73909	0.00616091	0.019019	PEPTIDYL-PROLYL CIS-TRANS ISOMERASE	rotamase CYP 4	AT3G62030.1
Fxa1Ag102464	55.4253	3.13621	0.381799	8.21429	2.13425e-16	4.16018e-15	HAD-like superfamily	Haloacid dehalogenase-like hydrolase (HAD) superfamily protein	AT3G62040.1
Fxa1Ag102467	1237.46	-2.17338	0.15711	-13.8335	1.59983e-43	1.13537e-41	NOTUM-RELATED	Pectinacetylesterase family protein	AT3G62060.2
Fxa1Ag102468	48.9708	1.34722	0.389996	3.45445	0.000551425	0.00228951	OSJNBA0004B13.24 PROTEIN	fold protein	AT2G46940.1
Fxa1Ag102470	174.355	0.57909	0.232637	2.48924	0.0128016	0.0355604	Snf7	SNF7 family protein	AT3G62080.2
Fxa1Ag102473	14.8915	2.7808	0.733845	3.78936	0.000151037	0.000716203	Glycoside hydrolase, family 19	Chitinase family protein	AT4G01700.1
Fxa1Ag102474	203.532	-0.790894	0.214729	-3.68322	0.000230308	0.00104606	NONSENSE-MEDIATED MRNA DECAY PROTEIN 3	nonsense-mediated mRNA decay NMD3 family protein	AT2G03820.1
Fxa1Ag102476	73.5065	1.26738	0.328636	3.85648	0.000115031	0.000558727	ZINC FINGER DHHC DOMAIN CONTAINING PROTEIN	DHHC-type zinc finger family protein	AT4G01730.1
Fxa1Ag102477	147.707	-0.942109	0.243807	-3.86416	0.000111474	0.000543113	OS07G0245200 PROTEIN	Pectin lyase-like superfamily protein	AT3G62110.1
Fxa1Ag102479	22.2146	-1.50952	0.531559	-2.83979	0.00451429	0.0145367	50S ribosomal protein L30e-like	Ribosomal protein L7Ae/L30e/S12e/Gadd45 family protein	AT4G01790.1
Fxa1Ag102481	218.585	-0.707315	0.22138	-3.19503	0.00139817	0.00521965	ADF-H/Gelsolin-like domain superfamily	Sec23/Sec24 protein transport family protein	AT4G01810.1
Fxa1Ag102484	50.8793	2.43705	0.464792	5.24331	1.57719e-07	1.25309e-06	ATP-binding cassette, ABC transporter-type domain	ATP binding cassette subfamily B4	AT2G47000.1
Fxa1Ag102488	109.486	-1.28256	0.256477	-5.0007	5.71235e-07	4.18083e-06	Two pore domain potassium channel	Ca2+ activated outward rectifying K+ channel 5	AT4G01840.1
Fxa1Ag102492	47.1916	-1.36389	0.497451	-2.74177	0.00611095	0.0188836	-	-	-
Fxa1Ag102504	301.382	-0.940609	0.271298	-3.46706	0.000526179	0.00219517	NYN domain	Putative endonuclease or glycosyl hydrolase	AT3G62200.1
Fxa1Ag102508	9516.66	1.50236	0.155284	9.67495	3.85295e-22	1.09309e-20	S-adenosylmethionine synthetase	S-adenosylmethionine synthetase 1	AT1G02500.1
Fxa1Ag102510	49.8341	2.58823	0.405875	6.37692	1.80684e-10	2.0672e-09	Autophagy protein Atg8 ubiquitin like	Ubiquitin-like superfamily protein	AT3G15580.1
Fxa1Ag102511	235.863	-1.40516	0.404447	-3.47427	0.000512246	0.00214206	WD40-like Beta Propeller Repeat	tolB protein-like protein	AT4G01870.2
Fxa1Ag102513	158.569	-1.05005	0.268291	-3.91386	9.08309e-05	0.000450761	UNCHARACTERIZED	protein rolling protein	AT2G47115.1
Fxa1Ag102515	685.261	-2.97652	0.190236	-15.6464	3.51412e-55	3.59079e-53	UNCHARACTERIZED	protein rolling protein	AT2G47115.1
Fxa1Ag102529	281.542	-1.82108	0.206567	-8.81592	1.1871e-18	2.71632e-17	HCO3- transporter family	HCO3- transporter family	AT3G62270.1
Fxa1Ag102530	85.9848	1.26662	0.31808	3.98208	6.83145e-05	0.000347606	-	-	-
Fxa1Ag102536	138.723	-0.677469	0.248037	-2.73132	0.00630812	0.0194179	Pentatricopeptide (PPR) repeat	Pentatricopeptide repeat (PPR-like) superfamily protein	AT2G21090.1
Fxa1Ag102538	4.09245	5.55474	1.60476	3.46141	0.000537351	0.00223785	TRANSCRIPTION FACTOR FAMILY PROTEIN, PUTATIVE-RELATED	PLATZ transcription factor family protein	AT3G60670.1
Fxa1Ag102539	305.85	1.28613	0.261169	4.92451	8.45735e-07	6.03868e-06	Protein kinase domain	shaggy-related kinase 11	AT5G26751.1
Fxa1Ag102548	7.8778	-6.36855	1.40172	-4.54338	5.53588e-06	3.46347e-05	2-OXOGLUTARATE (2OG) AND FE(II)-DEPENDENT OXYGENASE SUPERFAMILY PROTEIN-RELATED	gibberellin 2-oxidase 6	AT1G02400.1
Fxa1Ag102551	18.6402	-1.57855	0.626539	-2.51948	0.011753	0.0331	INSULIN-INDUCED PROTEIN	insulin-induced protein	AT4G01935.1
Fxa1Ag102554	91.6901	1.6543	0.343278	4.81913	1.44183e-06	9.94736e-06	LONG-CHAIN-FATTY-ACID--COA LIGASE	AMP-dependent synthetase and ligase family protein	AT2G47240.1
Fxa1Ag102555	3.31088	5.25298	1.7261	3.04327	0.00234023	0.00821663	-	-	-
Fxa1Ag102562	6.06284	5.13313	1.44378	3.55534	0.000377492	0.00163185	Acyltransferase	glycerol-3-phosphate acyltransferase 3	AT4G01950.1
Fxa1Ag102563	688.546	7.22884	0.335947	21.5178	1.06125e-102	3.29095e-100	Pepsin-like domain, plant	Eukaryotic aspartyl protease family protein	AT2G03200.1
Fxa1Ag102564	24.316	2.22957	0.531416	4.19553	2.72231e-05	0.000149812	OS01G0299500 PROTEIN	transmembrane protein	AT1G02380.1
Fxa1Ag102570	64.3033	3.71841	0.577029	6.44406	1.16316e-10	1.35911e-09	WRKY TRANSCRIPTION FACTOR	WRKY DNA-binding protein 23	AT2G47260.1
Fxa1Ag102575	31.7143	3.44836	0.529448	6.51312	7.36043e-11	8.8008e-10	Raffinose synthase or seed imbibition protein Sip1	stachyose synthase	AT4G01970.2
Fxa1Ag102580	1048.17	-1.1448	0.218975	-5.22797	1.71385e-07	1.35442e-06	Carbohydrate-binding-like fold	Carbohydrate-binding-like fold	AT3G62360.2
Fxa1Ag102590	567.467	-3.04891	0.256825	-11.8716	1.66346e-32	7.87277e-31	AMP-binding enzyme C-terminal domain	AMP-dependent synthetase and ligase family protein	AT5G16340.1
Fxa1Ag102594	235.609	3.28003	0.284775	11.518	1.07085e-30	4.69717e-29	Pentatricopeptide (PPR) repeat	AMP-dependent synthetase and ligase family protein	AT2G47240.1
Fxa1Ag102596	689.085	0.603357	0.250814	2.4056	0.0161461	0.0432929	ACYL-ACTIVATING ENZYME	acyl activating enzyme 5	AT5G16370.1
Fxa1Ag102598	312.728	-1.91758	0.28534	-6.72033	1.81308e-11	2.30507e-10	-	-	-
Fxa1Ag102604	104.306	0.801179	0.284184	2.81923	0.0048139	0.0153765	-	Granulin repeat cysteine protease family protein	AT3G19390.1
Fxa1Ag102607	282.043	-2.23174	0.240007	-9.29861	1.42288e-20	3.67296e-19	CELL CYCLE CONTROL PROTEIN 50	LEM3 (ligand-effect modulator 3) family protein / CDC50 family protein	AT1G16360.2
Fxa1Ag102614	70.4591	-0.808302	0.334191	-2.41868	0.0155767	0.0420013	EXPRESSED PROTEIN	Mitochondrial transcription termination factor family protein	AT2G44020.1
Fxa1Ag102617	1172.32	-0.636458	0.159179	-3.99838	6.37779e-05	0.000326128	EXPRESSED PROTEIN	transmembrane protein	AT1G65720.1
Fxa1Ag102621	217.99	-0.651341	0.231085	-2.81862	0.00482309	0.0154003	Glycosyl transferases group 1	sucrose synthase 6	AT1G73370.1
Fxa1Ag102624	48.5007	-1.11753	0.382088	-2.92481	0.00344672	0.0114981	UNCHARACTERIZED PUTATIVE METHYLTRANSFERASE	SET domain group 40	AT5G17240.1
Fxa1Ag102631	11.2003	2.17149	0.741573	2.92822	0.00340913	0.0113914	Squalene/phytoene synthase, conserved site	PHYTOENE SYNTHASE	AT5G17230.1
Fxa1Ag102632	300.783	-1.33351	0.220227	-6.05518	1.40258e-09	1.4477e-08	Isopropylmalate dehydrogenase-like domain	cytosolic NADP+-dependent isocitrate dehydrogenase	AT1G65930.1
Fxa1Ag102635	227.115	0.880502	0.202474	4.34872	1.36933e-05	7.99154e-05	SMALL UBIQUITIN-RELATED MODIFIER	small ubiquitin-like modifier 1	AT4G26840.1
Fxa1Ag102645	541.137	-1.1877	0.216432	-5.48764	4.07344e-08	3.50047e-07	DNA-binding pseudobarrel domain superfamily	auxin response factor 8	AT5G37020.1
Fxa1Ag102648	365.641	0.940243	0.21554	4.36227	1.28719e-05	7.55356e-05	Peptidase S8, subtilisin, Ser-active site	K+ efflux antiporter 2	AT4G00630.1
Fxa1Ag102649	23.2068	7.0899	1.26638	5.59858	2.16119e-08	1.92606e-07	HOMEOBOX-LEUCINE ZIPPER PROTEIN MERISTEM L1	homeodomain GLABROUS 11	AT1G73360.1
Fxa1Ag102650	4054.38	-0.675646	0.132595	-5.09556	3.47716e-07	2.62435e-06	UTP--glucose-1-phosphate uridylyltransferase	UDP-glucose pyrophosphorylase 2	AT5G17310.2
Fxa1Ag102671	4648.35	-0.413526	0.145269	-2.84662	0.00441864	0.0142647	Isocitrate/isopropylmalate dehydrogenase	cytosolic NADP+-dependent isocitrate dehydrogenase	AT1G65930.1
Fxa1Ag102676	25.6111	1.8055	0.556283	3.24564	0.00117185	0.00445711	ORIGIN RECOGNITION COMPLEX SUBUNIT 1	origin of replication complex 1B	AT4G12620.1
Fxa1Ag102683	290.981	-0.623384	0.257772	-2.41835	0.0155909	0.0420349	GLUCAN ENDO-1,3-BETA-GLUCOSIDASE BG1-RELATED-RELATED	O-Glycosyl hydrolases family 17 protein	AT1G66250.1
Fxa1Ag102691	220.183	7.22712	1.67666	4.31042	1.62947e-05	9.36415e-05	TPX2 (TARGETING PROTEIN FOR XKLP2) PROTEIN FAMILY	TPX2 (targeting protein for Xklp2) protein family	AT5G37478.1
Fxa1Ag102697	37.0294	4.82339	0.683366	7.05827	1.68583e-12	2.36691e-11	SANT/Myb domain	myb domain protein 20	AT1G66230.1
Fxa1Ag102705	22.7421	3.34043	0.699007	4.77882	1.76331e-06	1.19959e-05	NUDIX HYDROLASE-LIKE PROTEIN	nudix hydrolase homolog 17	AT2G01670.1
Fxa1Ag102708	5911.25	-1.19121	0.190091	-6.26653	3.69175e-10	4.06275e-09	Glutamine synthetase, catalytic domain	hypothetical protein	AT1G66200.1
Fxa1Ag102710	399.523	0.734591	0.216457	3.39371	0.000689527	0.00278999	HYDROXYMETHYLGLUTARYL-COA LYASE	Aldolase superfamily protein	AT2G26800.5
Fxa1Ag102715	68.5524	1.48407	0.449869	3.2989	0.000970642	0.00377723	Aspartic peptidase domain superfamily	Eukaryotic aspartyl protease family protein	AT5G37540.1
Fxa1Ag102721	236.22	1.05056	0.231265	4.54266	5.55482e-06	3.4741e-05	BNAC02G45560D PROTEIN	microsomal glutathione s-transferase	AT1G65820.1
Fxa1Ag102723	1534.91	-1.03533	0.14748	-7.02017	2.21596e-12	3.08087e-11	2Fe-2S ferredoxin-type iron-sulfur binding domain	NADH-ubiquinone dehydrogenase	AT5G37510.1
Fxa1Ag102727	196.556	0.600237	0.21873	2.74419	0.00606609	0.0187604	UNCHARACTERIZED	zinc ion binding protein	AT3G02860.1
Fxa1Ag102730	353.248	-0.560364	0.19658	-2.85056	0.00436419	0.0141094	AWS domain	histone-lysine N-methyltransferase ASHH3	AT2G44150.1
Fxa1Ag102734	4.67852	5.75263	1.5203	3.78388	0.000154401	0.000730312	PLATZ TRANSCRIPTION FACTOR FAMILY PROTEIN	-	-
Fxa1Ag102751	20.3905	1.67807	0.572922	2.92896	0.00340094	0.0113688	F20H23.27 PROTEIN-RELATED	Plasma-membrane choline transporter family protein	AT3G04440.2
Fxa1Ag102762	20.4866	7.88157	1.28135	6.15097	7.70101e-10	8.15408e-09	Homeobox domain	WUSCHEL related homeobox 11	AT3G03660.1
Fxa1Ag102780	30.7566	3.47924	0.563513	6.1742	6.64999e-10	7.10451e-09	Homeobox-like domain superfamily	myb domain protein 60	AT1G08810.1
Fxa1Ag102797	36.422	-3.31995	0.540119	-6.1467	7.91125e-10	8.368e-09	Reverse transcriptase-like	Ribonuclease H-like superfamily protein	AT4G29090.1
Fxa1Ag102802	154.211	-0.811428	0.28792	-2.81824	0.0048287	0.0154134	PROTEIN KINASE SUPERFAMILY PROTEIN	Protein kinase superfamily protein	AT2G40980.1
Fxa1Ag102803	425.786	-1.19481	0.205483	-5.81462	6.07721e-09	5.82196e-08	Alpha/Beta hydrolase fold	dihydrofolate reductase	AT4G24380.1
Fxa1Ag102810	537.637	-1.6191	0.202485	-7.99614	1.28384e-15	2.35999e-14	MEMBRANE STEROID-BINDING PROTEIN 2	membrane-associated progesterone binding protein 3	AT3G48890.1
Fxa1Ag102813	458.072	-0.793684	0.165817	-4.78651	1.69707e-06	1.15695e-05	C-type lectin-like	protein kinase family protein / C-type lectin domain-containing protein	AT1G52310.1
Fxa1Ag102821	104.166	-1.17604	0.315863	-3.72325	0.000196674	0.000907273	CARDIOMYOPATHY-ASSOCIATED PROTEIN	cardiomyopathy-associated protein	AT5G17910.1
Fxa1Ag102822	56.5236	1.12159	0.326556	3.4346	0.000593432	0.00244698	COMM DOMAIN-CONTAINING PROTEIN-RELATED	FAR1-related sequence 3	AT2G27110.1
Fxa1Ag102828	212.206	0.581696	0.199973	2.90887	0.00362743	0.0120256	Homeobox-like domain superfamily	myb-like HTH transcriptional regulator family protein	AT2G01060.1
Fxa1Ag102832	3969.65	3.0367	0.181077	16.7702	4.03487e-63	5.11153e-61	Reverse transcriptase-like	cytochrome P450%2C family 98%2C subfamily A%2C polypeptide 3	AT2G40890.1
Fxa1Ag102833	391.477	5.0741	0.261827	19.3796	1.14769e-83	2.37265e-81	WAT1-RELATED PROTEIN	nodulin MtN21 /EamA-like transporter family protein	AT5G07050.1
Fxa1Ag102849	342.191	-2.14295	0.268155	-7.99148	1.33332e-15	2.44589e-14	F20B24.21	hydroxyproline-rich glycoprotein family protein	AT3G56590.1
Fxa1Ag102856	28.5673	1.31089	0.44785	2.92707	0.00342173	0.011426	DHHC domain	DHHC-type zinc finger family protein	AT5G05070.1
Fxa1Ag102872	25.7167	2.52871	0.584983	4.3227	1.54129e-05	8.90261e-05	-	-	-
Fxa1Ag102874	104.166	0.777818	0.262424	2.96397	0.00303694	0.0102802	Clp ATPase, C-terminal	ATP-dependent Clp protease	AT1G33360.1
Fxa1Ag102876	807.723	6.82116	0.315337	21.6313	9.11792e-104	2.85227e-101	pfkB family carbohydrate kinase	pfkB-like carbohydrate kinase family protein	AT4G10260.1
Fxa1Ag102877	67.3959	6.4096	0.733318	8.74055	2.31981e-18	5.22273e-17	OS04G0445200 PROTEIN	RmlC-like cupins superfamily protein	AT4G10300.1
Fxa1Ag102880	826.71	6.95487	0.319867	21.743	8.04006e-105	2.64259e-102	pfkB family carbohydrate kinase	pfkB-like carbohydrate kinase family protein	AT4G10260.1
Fxa1Ag102883	389.527	6.87109	0.408808	16.8076	2.14693e-63	2.73439e-61	Ribokinase-like	pfkB-like carbohydrate kinase family protein	AT4G10260.1
Fxa1Ag102885	286.57	6.42223	0.398537	16.1145	2.01724e-58	2.26576e-56	pfkB family carbohydrate kinase	pfkB-like carbohydrate kinase family protein	AT4G10260.1
Fxa1Ag102887	851.815	7.00027	0.316799	22.0969	3.38763e-108	1.21415e-105	pfkB family carbohydrate kinase	pfkB-like carbohydrate kinase family protein	AT4G10260.1
Fxa1Ag102893	402.278	12.1795	1.21359	10.0359	1.05938e-23	3.2695e-22	SGNH hydrolase superfamily	GDSL-like Lipase/Acylhydrolase superfamily protein	AT1G71250.1
Fxa1Ag102897	61.2989	1.13903	0.320432	3.55466	0.000378469	0.00163577	PHD-finger	RING/FYVE/PHD zinc finger superfamily protein	AT1G33420.1
Fxa1Ag102898	91.3966	-1.48246	0.31589	-4.69296	2.69274e-06	1.77582e-05	VPS9 domain	Vacuolar sorting protein 9 (VPS9) domain-containing protein	AT3G19770.1
Fxa1Ag102903	94.013	-1.11731	0.319534	-3.49669	0.00047107	0.00198711	DIHYDRODIPICOLINATE REDUCTASE	Dihydrodipicolinate reductase%2C bacterial/plant	AT3G59890.1
Fxa1Ag102906	18.0759	-1.43542	0.601597	-2.38602	0.017032	0.0453137	Zinc finger, RING/FYVE/PHD-type	RING/U-box superfamily protein	AT4G10150.1
Fxa1Ag102910	74.488	-0.813166	0.339185	-2.39741	0.0165114	0.0441413	Sucrose-phosphate synthase, C-terminal	Sucrose-phosphate synthase family protein	AT4G10120.1
Fxa1Ag102912	278.119	-0.825712	0.237313	-3.47943	0.00050249	0.00210484	Ribosomal protein S5 domain 2-type fold, subgroup	Ribosomal protein S5 domain 2-like superfamily protein	AT2G09990.1
Fxa1Ag102922	248.588	0.568856	0.201768	2.81936	0.00481198	0.015371	-	-	-
Fxa1Ag102927	148.62	0.65005	0.26489	2.45403	0.0141264	0.0386621	ATP-dependent DNA ligase family	DNA LIGASE 6	AT1G66730.1
Fxa1Ag102939	337.125	-0.629787	0.209985	-2.9992	0.00270693	0.00931697	HEXOKINASE FAMILY MEMBER	pfkB-like carbohydrate kinase family protein	AT1G66430.1
Fxa1Ag102964	11.4958	3.76466	0.889914	4.23037	2.33308e-05	0.00012991	DHHC domain	DHHC-type zinc finger family protein	AT3G56930.1
Fxa1Ag102975	66.2148	1.37076	0.420962	3.25626	0.00112891	0.00431242	TRANSMEMBRANE PROTEIN 214	transmembrane protein (Protein of unknown function DUF2359%2C transmembrane)	AT1G23170.2
Fxa1Ag102982	344.47	2.20986	0.292434	7.55681	4.13086e-14	6.7128e-13	PROTEIN C2-DOMAIN ABA-RELATED 4	Calcium-dependent lipid-binding (CaLB domain) family protein	AT1G48590.1
Fxa1Ag102984	21.7279	2.10248	0.55409	3.79447	0.000147959	0.000702868	PsbP	thylakoid lumenal protein (Mog1/PsbP/DUF1795-like photosystem II reaction center PsbP family protein)	AT3G56650.1
Fxa1Ag102987	647.212	-0.461403	0.17439	-2.64582	0.00814943	0.0242204	CPSF A subunit region	Cleavage and polyadenylation specificity factor (CPSF) A subunit protein	AT3G55200.1
Fxa1Ag103007	62.21	1.02841	0.336818	3.05331	0.00226333	0.00798277	HAD-like superfamily	H[+]-ATPase 11	AT5G62670.1
Fxa1Ag103009	324.646	-1.94268	0.226364	-8.58212	9.3144e-18	2.01986e-16	Leucine-rich repeat domain superfamily	Leucine-rich repeat protein kinase family protein	AT3G03770.1
Fxa1Ag103021	138.758	0.634519	0.229425	2.76569	0.00568017	0.0177143	-	-	-
Fxa1Ag103022	22.1904	5.52111	0.972538	5.67701	1.37071e-08	1.25177e-07	Plant protein of unknown function (DUF639)	ArgH (DUF639)	AT2G21720.1
Fxa1Ag103023	3.24171	4.1939	1.6096	2.60555	0.00917267	0.0268245	-	-	-
Fxa1Ag103030	5.14528	5.89192	1.50959	3.90299	9.50131e-05	0.000469166	Immunoglobulin-like fold	protein kinases%3Bubiquitin-protein ligase	AT5G13530.1
Fxa1Ag103036	25381.8	-0.721373	0.165468	-4.3596	1.303e-05	7.63256e-05	Cobalamin-independent methionine synthase	Cobalamin-independent synthase family protein	AT5G17920.1
Fxa1Ag103040	162.276	1.79834	0.265732	6.76749	1.31039e-11	1.6858e-10	Glycoside hydrolase, family 3, N-terminal domain superfamily	Glycosyl hydrolase family protein	AT5G20950.3
Fxa1Ag103045	1364.58	1.2336	0.250374	4.92702	8.34921e-07	5.96863e-06	NEUROFILAMENT TRIPLET M PROTEIN-LIKE PROTEIN	-	-
Fxa1Ag103047	293.613	-0.525394	0.20894	-2.51457	0.0119179	0.0334971	OS02G0726500 PROTEIN-RELATED	O-fucosyltransferase family protein	AT3G03810.1
Fxa1Ag103049	584.692	-1.49633	0.23335	-6.41239	1.43258e-10	1.65682e-09	TOG domain	ARM repeat superfamily protein	AT5G19820.1
Fxa1Ag103063	18.5803	-4.11094	0.779509	-5.27375	1.33663e-07	1.07188e-06	-	-	-
Fxa1Ag103065	16.765	1.4148	0.572921	2.46944	0.0135323	0.0373097	-	-	-
Fxa1Ag103068	178.861	-2.44908	0.252575	-9.69647	3.12109e-22	8.90421e-21	Leu/Phe/Val dehydrogenases active site	glutamate dehydrogenase 1	AT5G18170.1
Fxa1Ag103071	466.989	-0.80767	0.176264	-4.58216	4.602e-06	2.92174e-05	HIT-like superfamily	putative galactose-1-phosphate uridyltransferase	AT5G18200.1
Fxa1Ag103073	93.8778	-1.46244	0.334192	-4.37604	1.20855e-05	7.12082e-05	PROTEIN NDH-DEPENDENT CYCLIC ELECTRON FLOW 5	NDH-dependent cyclic electron flow 5	AT1G55370.2
Fxa1Ag103076	237.341	-0.52471	0.200353	-2.61893	0.00882062	0.0259385	TATA-box binding protein, conserved site	TATA binding protein 1	AT3G13445.1
Fxa1Ag103078	8.73515	-2.43651	0.883012	-2.75931	0.00579229	0.0180183	MYB-CC type transfactor, LHEQLE motif	Homeodomain-like superfamily protein	AT3G04030.3
Fxa1Ag103083	137.056	0.83769	0.276328	3.03151	0.00243333	0.00850124	SQUALENE MONOOXYGENASE	squalene epoxidase 3	AT4G37760.1
Fxa1Ag103093	14.2403	4.87725	1.02858	4.74174	2.1189e-06	1.42276e-05	PROTEIN CUP-SHAPED COTYLEDON 2-RELATED	NAC domain containing protein 87	AT5G18270.2
Fxa1Ag103105	34.0216	-2.41039	0.504711	-4.77578	1.79011e-06	1.21596e-05	INTRON-ENCODED HOMING ENDONUCLEASE, PUTATIVE-RELATED	-	-
Fxa1Ag103107	101.629	-1.91242	0.480325	-3.98152	6.84768e-05	0.000348407	-	-	-
Fxa1Bg200003	7757.92	0.573374	0.205854	2.78535	0.00534704	0.0168261	METHYLENETETRAHYDROFOLATE REDUCTASE	methylenetetrahydrofolate reductase 2	AT2G44160.1
Fxa1Bg200005	67.72	2.06648	0.546917	3.77841	0.000157836	0.000744827	Mlo family	Seven transmembrane MLO family protein	AT4G02600.1
Fxa1Bg200006	3167.93	-0.528675	0.145817	-3.62561	0.000288285	0.001281	Rab GDI protein	RAB GDP dissociation inhibitor 2	AT3G59920.1
Fxa1Bg200010	1355.33	-0.689083	0.169497	-4.06545	4.7939e-05	0.00025115	Late embryogenesis abundant protein	Late embryogenesis abundant protein%2C group 2	AT2G44060.1
Fxa1Bg200020	35.9873	1.66353	0.510918	3.25596	0.00113012	0.00431634	Inositol-tetrakisphosphate 1-kinase	inositol 1%2C3%2C4-trisphosphate 5/6-kinase 4	AT2G43980.1
Fxa1Bg200021	96.5754	-0.841987	0.294974	-2.85445	0.00431115	0.0139607	Ribonucleoside hydrolase-like	uridine-ribohydrolase 2	AT1G05620.1
Fxa1Bg200031	261.662	0.674207	0.222399	3.03152	0.00243322	0.00850124	Zinc-binding dehydrogenase	Zinc-binding dehydrogenase family protein	AT5G16990.1
Fxa1Bg200033	191.105	-1.32023	0.209549	-6.30036	2.9696e-10	3.30422e-09	SERINE/THREONINE-PROTEIN KINASE HT1-LIKE	Integrin-linked protein kinase family	AT2G43850.1
Fxa1Bg200036	49.1698	-8.0435	1.23525	-6.51163	7.43401e-11	8.88283e-10	UDP-GLYCOSYLTRANSFERASE 74E1-RELATED	UDP-Glycosyltransferase superfamily protein	AT1G05675.1
Fxa1Bg200041	335.545	-2.44597	0.211349	-11.5731	5.63886e-31	2.50112e-29	FORMIN-RELATED	formin homology 1	AT3G25500.1
Fxa1Bg200043	200.505	-1.24479	0.237836	-5.23382	1.66044e-07	1.31425e-06	MITOGEN-ACTIVATED PROTEIN KINASE	MAP kinase 6	AT2G43790.1
Fxa1Bg200044	51.256	1.17292	0.379273	3.09255	0.00198443	0.0071084	HAD SUPERFAMILY PROTEIN INVOLVED IN N-ACETYL-GLUCOSAMINE CATABOLISM-LIKE	Haloacid dehalogenase-like hydrolase (HAD) superfamily protein	AT5G10460.1
Fxa1Bg200063	3101.82	5.41671	0.243934	22.2057	3.02874e-109	1.13694e-106	Zinc finger RING-type	Cellulose synthase family protein	AT5G17420.1
Fxa1Bg200065	629.509	-0.906146	0.19821	-4.57164	4.83918e-06	3.05762e-05	MIF4G-like domain superfamily	MIF4G domain-containing protein / MA3 domain-containing protein	AT5G57870.2
Fxa1Bg200072	262.395	0.580671	0.227103	2.55686	0.0105622	0.0302492	OS08G0270800 PROTEIN	ribosomal RNA small subunit methyltransferase G	AT5G57910.1
Fxa1Bg200074	17.5641	7.66072	1.29529	5.91431	3.33274e-09	3.29317e-08	Phytocyanin domain	early nodulin-like protein 14	AT2G25060.1
Fxa1Bg200080	102.042	-0.665965	0.253977	-2.62214	0.00873786	0.0257259	Endonuclease/exonuclease/phosphatase superfamily	DNAse I-like superfamily protein	AT4G30900.1
Fxa1Bg200081	2166.53	1.44219	0.152659	9.44713	3.48254e-21	9.35889e-20	LEUCINE AMINOPEPTIDASE-RELATED	Cytosol aminopeptidase family protein	AT4G30920.1
Fxa1Bg200083	119.497	1.45464	0.254219	5.722	1.05279e-08	9.7517e-08	GMP SYNTHASE [GLUTAMINE-HYDROLYZING] ISOFORM X1-RELATED	DNA glycosylase superfamily protein	AT5G57970.1
Fxa1Bg200087	69.9723	-1.6494	0.340543	-4.84345	1.27607e-06	8.87933e-06	Leucine-rich repeat	Leucine-rich repeat protein kinase family protein	AT2G24230.1
Fxa1Bg200089	182.024	-0.60769	0.24264	-2.50449	0.0122627	0.0343066	Papain-like cysteine peptidase superfamily	ubiquitin-specific protease 23	AT5G57990.1
Fxa1Bg200092	25.8947	3.94521	0.628435	6.27783	3.43329e-10	3.79294e-09	Protein-tyrosine phosphatase-like	actin binding protein	AT5G58160.1
Fxa1Bg200096	1436.34	-1.62275	0.280204	-5.79132	6.98362e-09	6.63504e-08	NAF domain	SOS3-interacting protein 3	AT4G30960.1
Fxa1Bg200099	99.2807	-0.804526	0.335078	-2.40101	0.0163499	0.043775	Myc-type, basic helix-loop-helix (bHLH) domain	LJRHL1-like 1	AT2G24260.1
Fxa1Bg200105	41.3225	-1.2208	0.41484	-2.94282	0.00325233	0.0109186	Metallo-dependent phosphatase-like	Calcineurin-like metallo-phosphoesterase superfamily protein	AT4G30993.2
Fxa1Bg200108	120.358	-1.10461	0.435266	-2.53779	0.0111555	0.031704	Rx N-terminal domain	NB-ARC domain-containing disease resistance protein	AT3G14470.1
Fxa1Bg200111	144.837	-0.643566	0.248502	-2.58978	0.00960384	0.0278932	Lipocalin, bacterial	temperature-induced lipocalin	AT5G58070.1
Fxa1Bg200113	208.81	-0.641568	0.234941	-2.73076	0.00631893	0.0194479	EXPRESSED PROTEIN-RELATED	ubiquitin-associated protein (DUF1068)	AT2G24290.1
Fxa1Bg200115	28.5907	-1.49375	0.571396	-2.61421	0.00894337	0.0262476	Response regulatory domain	response regulator 12	AT2G25180.1
Fxa1Bg200119	3.00507	5.1211	1.74143	2.94075	0.00327422	0.0109828	Protein kinase domain	Glycosyl hydrolase family protein with chitinase insertion domain-containing protein	AT4G19810.1
Fxa1Bg200129	35.1572	1.84258	0.438609	4.20096	2.65789e-05	0.000146521	START domain	ENHANCED DISEASE RESISTANCE protein (DUF1336)	AT5G35180.1
Fxa1Bg200132	34.1486	-1.13531	0.424731	-2.67301	0.00751749	0.0225737	Sugar transporter, conserved site	sugar transporter protein 7	AT4G02050.1
Fxa1Bg200133	66.2835	0.795744	0.316697	2.51264	0.0119833	0.0336503	Adenylate kinase	adenylate kinase family protein	AT5G35170.1
Fxa1Bg200134	954.283	-1.15138	0.184544	-6.23906	4.40217e-10	4.80747e-09	Endomembrane protein 70	Endomembrane protein 70 protein family	AT5G35160.2
Fxa1Bg200147	4.68047	5.75314	1.52222	3.77943	0.000157186	0.000742056	-	-	-
Fxa1Bg200150	454.33	-2.07431	0.191596	-10.8264	2.57984e-27	9.57844e-26	Zinc finger, RING/FYVE/PHD-type	RING/U-box superfamily protein	AT2G15580.1
Fxa1Bg200155	23.6154	2.24909	0.633327	3.55124	0.000383422	0.00165444	-	-	-
Fxa1Bg200164	38.9544	-1.74618	0.428005	-4.07982	4.50702e-05	0.000237376	Zinc finger, RING/FYVE/PHD-type	chlororespiratory reduction 6	AT2G47910.1
Fxa1Bg200169	194.112	-1.07995	0.297957	-3.62451	0.000289512	0.00128613	-	plasma membrane fusion protein	AT2G12400.1
Fxa1Bg200172	126.682	-1.57943	0.266701	-5.92209	3.17868e-09	3.15185e-08	MAJOR FACILITATOR SUPERFAMILY PROTEIN	Major facilitator superfamily protein	AT1G80530.1
Fxa1Bg200175	214.965	0.802563	0.206738	3.88204	0.000103586	0.00050763	Ubiquitin domain	ubiquitin-associated (UBA)/TS-N domain-containing protein	AT2G12550.1
Fxa1Bg200183	94.9332	1.77474	0.284404	6.2402	4.37023e-10	4.77333e-09	TPR repeat region circular	Octicosapeptide/Phox/Bem1p (PB1) domain-containing protein / tetratricopeptide repeat (TPR)-containing protein	AT2G25290.1
Fxa1Bg200186	3.33691	4.23099	1.64445	2.57289	0.0100853	0.0290656	Pectin lyase fold/virulence factor	Pectin lyase-like superfamily protein	AT4G35670.1
Fxa1Bg200190	266.022	5.22977	0.300297	17.4153	6.31121e-68	9.18641e-66	non-haem dioxygenase in morphine synthesis N-terminal	2-oxoglutarate (2OG) and Fe(II)-dependent oxygenase superfamily protein	AT1G49390.1
Fxa1Bg200191	29.7634	-1.36798	0.468673	-2.91884	0.00351331	0.0116886	Fe(2+) 2-oxoglutarate dioxygenase domain	2-oxoglutarate (2OG) and Fe(II)-dependent oxygenase superfamily protein	AT5G20400.1
Fxa1Bg200193	830.125	2.34945	0.186195	12.6182	1.67523e-36	9.39328e-35	Inorganic H+ pyrophosphatase	Inorganic H pyrophosphatase family protein	AT1G15690.1
Fxa1Bg200205	1227.82	-0.73084	0.152624	-4.78851	1.68024e-06	1.14668e-05	Metallo-dependent phosphatase-like	purple acid phosphatase 26	AT5G34850.1
Fxa1Bg200206	163.123	-1.0474	0.274387	-3.81722	0.000134962	0.00064677	C2 domain superfamily	Calcium-dependent lipid-binding (CaLB domain) family protein	AT1G05500.1
Fxa1Bg200211	118.427	3.19946	0.313978	10.1901	2.19603e-24	7.03628e-23	ADIPOR/PROGESTIN RECEPTOR-RELATED	heptahelical transmembrane protein1	AT5G20270.1
Fxa1Bg200213	113.947	7.91364	0.877593	9.01744	1.92543e-19	4.66307e-18	Exostosin family	Exostosin family protein	AT5G11130.1
Fxa1Bg200216	83.6336	0.966904	0.293089	3.29902	0.000970245	0.0037761	BSD DOMAIN-CONTAINING PROTEIN	BSD domain-containing protein	AT2G10950.1
Fxa1Bg200220	2090.11	-7.05382	0.324895	-21.7111	1.61241e-104	5.15705e-102	36.4 KDA PROLINE-RICH PROTEIN	Bifunctional inhibitor/lipid-transfer protein/seed storage 2S albumin superfamily protein	AT2G10940.1
Fxa1Bg200225	546.302	1.02132	0.371633	2.74819	0.00599258	0.0185612	Raffinose synthase or seed imbibition protein Sip1	Raffinose synthase family protein	AT5G20250.4
Fxa1Bg200231	605.328	1.34519	0.354708	3.79238	0.000149207	0.000708092	GALACTINOL--SUCROSE GALACTOSYLTRANSFERASE 6-RELATED	Raffinose synthase family protein	AT5G20250.1
Fxa1Bg200235	3.55117	4.32967	1.69397	2.55594	0.0105903	0.0303151	Triose-phosphate Transporter family	Nucleotide/sugar transporter family protein	AT4G32272.2
Fxa1Bg200237	116.339	0.65561	0.248448	2.63882	0.00831958	0.0246634	Protein kinase-like domain superfamily	Protein kinase superfamily protein	AT3G01300.1
Fxa1Bg200244	13.7745	2.17846	0.667358	3.2643	0.00109733	0.00420464	BETA-1,4-MANNOSYL-GLYCOPROTEIN BETA-1,4-N-ACETYLGLUCOSAMINYL-TRANSFERASE	beta-1%2C4-N-acetylglucosaminyltransferase family protein	AT2G13290.1
Fxa1Bg200245	470.261	1.08324	0.204777	5.28984	1.22423e-07	9.86839e-07	WD40-repeat-containing domain superfamily	WUS-interacting protein 2	AT3G15880.2
Fxa1Bg200247	74.2937	-1.68018	0.383398	-4.38233	1.17414e-05	6.93126e-05	ENTH domain	ENTH/ANTH/VHS superfamily protein	AT4G32285.1
Fxa1Bg200248	88.9202	0.786397	0.318663	2.4678	0.0135946	0.0374454	Zinc finger, RING/FYVE/PHD-type	zinc finger (ubiquitin-hydrolase) domain-containing protein	AT2G42160.1
Fxa1Bg200252	300.883	-0.715696	0.226635	-3.15792	0.001589	0.00584416	WD40-repeat-containing domain superfamily	Transducin family protein / WD-40 repeat family protein	AT3G33530.4
Fxa1Bg200255	2.52905	4.85872	1.89514	2.56378	0.010354	0.0297389	Blue (type 1) copper protein, binding site	blue-copper-binding protein	AT5G20230.1
Fxa1Bg200257	14.5145	2.7498	0.699597	3.93055	8.47505e-05	0.00042297	BLUE COPPER PROTEIN	blue-copper-binding protein	AT5G20230.1
Fxa1Bg200258	450.962	1.55464	0.273794	5.67812	1.36181e-08	1.24428e-07	Cupredoxin	blue-copper-binding protein	AT5G20230.1
Fxa1Bg200265	120.215	-0.982378	0.297891	-3.29778	0.000974527	0.00378987	Glycosyl hydrolases family 17	Glycosyl hydrolase superfamily protein	AT2G26600.1
Fxa1Bg200271	196.879	0.577835	0.241911	2.38862	0.0169116	0.0450405	DNA-binding domain superfamily	methyl-CPG-binding domain 11	AT3G15790.1
Fxa1Bg200272	115.015	2.2234	0.272136	8.17018	3.07929e-16	5.91342e-15	YABBY protein	plant-specific transcription factor YABBY family protein	AT2G26580.1
Fxa1Bg200275	10.3982	-6.76903	1.35093	-5.01063	5.42529e-07	3.98259e-06	Equilibrative nucleoside transporter	Nucleoside transporter family protein	AT1G02630.1
Fxa1Bg200278	410.628	-1.94427	0.176464	-11.018	3.13026e-28	1.218e-26	Serine/threonine-protein kinase, active site	Protein kinase superfamily protein	AT5G35410.1
Fxa1Bg200279	47.4601	-7.99218	1.23108	-6.49199	8.47095e-11	1.00495e-09	EPIDERMAL PATTERNING FACTOR-LIKE PROTEIN 4	EPIDERMAL PATTERNING FACTOR-like protein	AT1G80133.1
Fxa1Bg200280	751.357	-1.0064	0.346692	-2.90288	0.00369748	0.0122288	Leucine-rich repeat domain superfamily	EIN3-binding F box protein 1	AT2G25490.1
Fxa1Bg200282	36.4847	1.35985	0.427863	3.17824	0.00148173	0.00549224	TRANSMEMBRANE PROTEIN	cytochrome P450 family protein	AT3G15760.1
Fxa1Bg200283	6.89292	3.32124	1.07283	3.09579	0.00196291	0.00704123	Phospholipase D phosphodiesterase active site	phospholipase D alpha 2	AT1G52570.1
Fxa1Bg200284	90.1522	-1.24025	0.289604	-4.28256	1.84753e-05	0.000105081	Rab-GTPase-TBC domain superfamily	Ypt/Rab-GAP domain of gyp1p superfamily protein	AT4G13730.1
Fxa1Bg200292	29.3559	1.13572	0.47984	2.36688	0.0179387	0.0472695	Protein of unknown function (DUF3119)	-	-
Fxa1Bg200293	84.6856	-0.978627	0.304851	-3.21018	0.00132651	0.00498134	METHYLTRANSFERASE, FKBM FAMILY PROTEIN	FkbM family methyltransferase	AT2G26680.1
Fxa1Bg200299	290.343	-0.532532	0.19792	-2.69064	0.00713147	0.0215817	Core-2/I-Branching enzyme	Core-2/I-branching beta-1%2C6-N-acetylglucosaminyltransferase family protein	AT5G15050.1
Fxa1Bg200303	165.749	-0.810792	0.227682	-3.56107	0.000369346	0.00159993	-	-	-
Fxa1Bg200318	4.13772	4.55607	1.53126	2.97537	0.00292639	0.00996416	DYNEIN LIGHT CHAIN	Dynein light chain type 1 family protein	AT5G20110.1
Fxa1Bg200319	86.5539	0.737595	0.284236	2.59501	0.00945889	0.0275328	Domain of unknown function (DUF4666)	hypothetical protein	AT1G80180.1
Fxa1Bg200329	154.808	3.28676	0.324999	10.1131	4.83144e-24	1.5261e-22	Early nodulin 93 ENOD93 protein	early nodulin-like protein	AT5G25940.1
Fxa1Bg200330	19.8241	1.56421	0.51364	3.04535	0.00232413	0.00816932	Protein kinase domain	AGC (cAMP-dependent%2C cGMP-dependent and protein kinase C) kinase family protein	AT2G26700.1
Fxa1Bg200337	181.165	0.715807	0.209011	3.42473	0.000615399	0.0025266	Alpha/Beta hydrolase fold	alpha/beta-Hydrolases superfamily protein	AT5G20060.1
Fxa1Bg200340	159.334	-0.603277	0.241655	-2.49645	0.0125445	0.0349636	Ribosomal protein L11 methyltransferase (PrmA)	protein arginine methyltransferase 10	AT1G04870.2
Fxa1Bg200344	5.5841	2.98093	1.12752	2.64379	0.00819844	0.0243529	Cytochrome P450, E-class, group I	Cytochrome P450 superfamily protein	AT2G26710.1
Fxa1Bg200347	224.535	0.54741	0.199222	2.74774	0.00600075	0.0185833	RING/FYVE/PHD ZINC FINGER SUPERFAMILY PROTEIN	RING/FYVE/PHD zinc finger superfamily protein	AT1G11020.1
Fxa1Bg200348	65.7068	3.20151	0.369958	8.65369	4.98584e-18	1.0989e-16	EG45-LIKE DOMAIN CONTAINING PROTEIN	Barwin-related endoglucanase	AT4G30380.2
Fxa1Bg200352	316.41	0.779975	0.225167	3.46399	0.000532226	0.00221823	Histone H2A conserved site	histone H2A protein 9	AT1G52740.1
Fxa1Bg200356	494.402	-2.71675	0.197491	-13.7563	4.66515e-43	3.26208e-41	OS05G0574900 PROTEIN	GRAS family transcription factor family protein	AT1G14920.1
Fxa1Bg200359	5.3481	5.94656	1.48684	3.99945	6.34893e-05	0.000324809	OS07G0283600 PROTEIN-RELATED	-	-
Fxa1Bg200362	43.4598	-1.05413	0.361113	-2.9191	0.00351045	0.0116801	Rx N-terminal domain	Disease resistance protein (CC-NBS-LRR class) family	AT1G53350.1
Fxa1Bg200364	16.9422	-1.38531	0.568691	-2.43597	0.0148521	0.0403325	Homeobox-like domain superfamily	Homeodomain-like superfamily protein	AT2G03500.1
Fxa1Bg200374	154.571	-0.980583	0.242922	-4.03662	5.42261e-05	0.000281032	Armadillo-like helical	Protein phosphatase 2A regulatory B subunit family protein	AT5G25510.1
Fxa1Bg200383	472.822	0.763911	0.170966	4.46819	7.88828e-06	4.79598e-05	Sugar transporter, conserved site	Major facilitator superfamily protein	AT1G67300.1
Fxa1Bg200390	92.459	0.706986	0.281408	2.51232	0.011994	0.0336739	Tetratricopeptide-like helical domain superfamily	proteinaceous RNase P 1	AT2G32230.1
Fxa1Bg200393	48.9627	-1.0534	0.359858	-2.92727	0.00341952	0.0114193	Domain of unknown function (DUF4378)	hypothetical protein	AT3G24630.1
Fxa1Bg200394	78.7031	2.05692	0.354504	5.80225	6.54303e-09	6.22972e-08	Dynein light chain superfamily	dynein light chain LC6%2C flagellar outer arm-like protein	AT1G52245.1
Fxa1Bg200398	587.422	-1.45064	0.206779	-7.01542	2.29254e-12	3.1799e-11	LATE EMBRYOGENESIS ABUNDANT PROTEIN, GROUP 2	late embryogenesis abundant protein%2C group 2	AT3G24605.1
Fxa1Bg200407	370.242	1.327	0.203892	6.50836	7.59774e-11	9.06631e-10	SERINE-THREONINE/TYROSINE-PROTEIN KINASE CATALYTIC DOMAIN-CONTAINING PROTEIN-RELATED	proline extensin-like receptor kinase 1	AT3G24550.1
Fxa1Bg200409	174.788	-0.857394	0.22346	-3.8369	0.000124598	0.000601507	AAA-TYPE ATPASE FAMILY PROTEIN / ANKYRIN REPEAT FAMILY PROTEIN	AAA-type ATPase family protein / ankyrin repeat family protein	AT3G24530.1
Fxa1Bg200414	57.6335	1.91255	0.367782	5.20023	1.9904e-07	1.55591e-06	Major facilitator superfamily (MFS)	polyol/monosaccharide transporter 5	AT3G18830.1
Fxa1Bg200417	9.9348	5.85694	1.35018	4.3379	1.43853e-05	8.35713e-05	-	-	-
Fxa1Bg200418	20.07	5.97087	1.13203	5.27448	1.33136e-07	1.06824e-06	BNAANNG14610D PROTEIN	LOW protein: ATP-dependent RNA helicase-like protein	AT1G15260.1
Fxa1Bg200420	18.6834	-2.64538	0.85854	-3.08126	0.0020613	0.00734795	Winged helix DNA-binding domain superfamily	heat shock transcription factor C1	AT3G24520.1
Fxa1Bg200421	449.107	1.21927	0.209676	5.81501	6.06287e-09	5.81056e-08	Kinesin motor domain	ATP binding microtubule motor family protein	AT3G16060.1
Fxa1Bg200422	209.144	0.683484	0.235096	2.90725	0.00364621	0.0120783	Ubiquitin-conjugating enzyme/RWD-like	ubiquitin-conjugating enzyme 37	AT3G24515.1
Fxa1Bg200423	43.7042	3.54316	0.463646	7.64195	2.13962e-14	3.55721e-13	Bulb-type lectin domain superfamily	S-locus lectin protein kinase family protein	AT1G11330.2
Fxa1Bg200429	81.7969	0.798051	0.29855	2.67309	0.00751553	0.0225706	small GTPase Rab1 family	Ras-related small GTP-binding family protein	AT4G19640.1
Fxa1Bg200441	127.196	-0.787355	0.251722	-3.12788	0.00176073	0.00639542	Frigida-like protein	FRIGIDA-like protein	AT3G22440.1
Fxa1Bg200442	18.4292	3.27857	0.681202	4.81293	1.48736e-06	1.02377e-05	Aldehyde/histidinol dehydrogenase	aldehyde dehydrogenase 2C4	AT3G24503.1
Fxa1Bg200451	1707.66	-0.992006	0.191608	-5.17726	2.25166e-07	1.74674e-06	WD domain, G-beta repeat	Coatomer%2C beta' subunit	AT3G15980.2
Fxa1Bg200453	293.873	-2.78906	0.322734	-8.64199	5.52446e-18	1.21387e-16	LEUCINE-RICH REPEAT EXTENSIN-LIKE PROTEIN 5	Leucine-rich repeat (LRR) family protein	AT3G24480.1
Fxa1Bg200454	1154.45	-2.72457	0.270324	-10.0789	6.84776e-24	2.14118e-22	-	-	-
Fxa1Bg200456	78.721	-0.829967	0.308673	-2.68883	0.00717037	0.021681	Serine incorporator (Serinc)	Serinc-domain containing serine and sphingolipid biosynthesis protein	AT3G24460.1
Fxa1Bg200459	665.494	-0.777596	0.193425	-4.02015	5.81615e-05	0.000299968	ARFGAP/RECO-RELATED	NSP (nuclear shuttle protein)-interacting GTPase	AT4G13350.1
Fxa1Bg200460	127.027	-0.800372	0.300326	-2.66502	0.00769848	0.0230473	Heavy metal-associated domain, HMA	Heavy metal transport/detoxification superfamily protein	AT3G24450.1
Fxa1Bg200464	32.3188	1.73594	0.546457	3.17671	0.00148955	0.00551922	Alpha/Beta hydrolase fold	alpha/beta-Hydrolases superfamily protein	AT3G24420.1
Fxa1Bg200466	1127.78	-0.456244	0.152158	-2.99849	0.00271321	0.00933497	3-HYDROXYISOBUTYRYL-COA HYDROLASE-RELATED	ATP-dependent caseinolytic (Clp) protease/crotonase family protein	AT4G13360.1
Fxa1Bg200470	16.7593	2.71323	0.675437	4.017	5.8945e-05	0.000303767	Glycosyl hydrolases family 17	O-Glycosyl hydrolases family 17 protein	AT3G24330.1
Fxa1Bg200472	57.3094	1.19671	0.368346	3.24886	0.00115869	0.00441082	Plant protein of unknown function (DUF936)	serine/arginine repetitive matrix protein%2C putative (DUF936)	AT4G13370.1
Fxa1Bg200475	267.951	-1.1138	0.213432	-5.21851	1.80367e-07	1.42038e-06	CYCLIN-DEPENDENT KINASE 10	CDK-activating kinase 1AT	AT4G28980.1
Fxa1Bg200477	840.707	0.643683	0.182318	3.53055	0.000414701	0.00177292	Thioredoxin domain	thioredoxin-dependent peroxidase 1	AT1G65980.1
Fxa1Bg200481	32.2028	1.33899	0.497408	2.69193	0.00710402	0.0215178	Pyridine nucleotide-disulphide oxidoreductase	Pyridine nucleotide-disulfide oxidoreductase family protein	AT4G32360.1
Fxa1Bg200482	915.304	-2.44504	0.25082	-9.74821	1.87749e-22	5.4368e-21	AUXIN-RESPONSIVE PROTEIN IAA17	phytochrome-associated protein 2	AT4G29080.1
Fxa1Bg200488	266.738	-0.52794	0.194191	-2.71867	0.00655454	0.0200605	Protein kinase-like domain superfamily	casein kinase I-like 3	AT4G28880.1
Fxa1Bg200498	201.309	1.72728	0.259641	6.65255	2.8806e-11	3.59058e-10	Sugar/inositol transporter	sugar transporter 14	AT1G77210.1
Fxa1Bg200500	202.542	-1.40158	0.268207	-5.22574	1.73463e-07	1.36918e-06	Exostosin family	glycosyltransferase family exostosin protein	AT5G37000.1
Fxa1Bg200501	190.777	-3.37866	0.296907	-11.3795	5.29064e-30	2.24743e-28	AP2/ERF domain	Integrase-type DNA-binding superfamily protein	AT5G11590.1
Fxa1Bg200504	81.5049	1.57442	0.341919	4.60466	4.13147e-06	2.64206e-05	Unc-13 homolog	elongation factor Ts (DUF810)	AT2G25800.1
Fxa1Bg200505	1198.41	-0.753411	0.152449	-4.94205	7.73041e-07	5.55354e-06	Oligosaccharyl transferase STT3 subunit	staurosporin and temperature sensitive 3-like A	AT5G19690.1
Fxa1Bg200516	485.289	-1.63261	0.2438	-6.69651	2.13456e-11	2.696e-10	RNA dependent RNA polymerase	RNA-dependent RNA polymerase family protein	AT2G19910.1
Fxa1Bg200517	71.2341	1.87197	0.323155	5.79281	6.92193e-09	6.58082e-08	-	-	-
Fxa1Bg200518	192.171	0.750502	0.202413	3.70779	0.000209079	0.000959228	non-haem dioxygenase in morphine synthesis N-terminal	2-oxoglutarate (2OG) and Fe(II)-dependent oxygenase superfamily protein	AT1G35190.1
Fxa1Bg200522	161.544	6.52802	0.537172	12.1526	5.55853e-34	2.82373e-32	HPT domain superfamily	HPT phosphotransmitter 4	AT3G16360.2
Fxa1Bg200524	63.0929	-1.63841	0.342388	-4.78525	1.70775e-06	1.16368e-05	Protein-tyrosine phosphatase-like	initiator tRNA phosphoribosyl transferase family protein	AT2G40570.1
Fxa1Bg200526	36.1946	1.10883	0.446099	2.48561	0.012933	0.0358726	Cytochrome b5 family, heme-binding domain	cytochrome B5-like protein	AT1G60660.1
Fxa1Bg200527	101.119	-1.51436	0.304962	-4.96575	6.84345e-07	4.95528e-06	Glycosyl transferase family 21	Nucleotide-diphospho-sugar transferases superfamily protein	AT2G19880.2
Fxa1Bg200528	73.9563	-0.957709	0.35346	-2.70953	0.00673794	0.0205548	RNA 2'-O ribose methyltransferase substrate binding	tRNA/rRNA methyltransferase (SpoU) family protein	AT2G19870.1
Fxa1Bg200529	215.495	-0.556459	0.221973	-2.50688	0.0121803	0.0341083	MITOCHONDRIAL IMPORT INNER MEMBRANE TRANSLOCASE SUBUNIT TIM-17	translocase inner membrane subunit 17-1	AT1G20350.1
Fxa1Bg200531	1168.55	-0.493857	0.177306	-2.78534	0.00534722	0.0168261	PHOSPHOTRANSFERASE	hexokinase 1	AT4G29130.1
Fxa1Bg200532	4.94241	3.8546	1.41499	2.72413	0.00644714	0.0197836	-	-	-
Fxa1Bg200533	15.9922	2.65578	0.710183	3.73957	0.000184337	0.000856124	MULTIDRUG RESISTANCE PROTEIN	MATE efflux family protein	AT4G29140.1
Fxa1Bg200536	89.0196	0.967541	0.268987	3.59697	0.000321941	0.00141478	IQ motif	IQ-domain 26	AT3G16490.1
Fxa1Bg200537	128.654	1.39343	0.261093	5.33692	9.45394e-08	7.73536e-07	ACYL-COA THIOESTER HYDROLASE YBHC-RELATED	Pectin lyase-like superfamily protein	AT5G19730.1
Fxa1Bg200539	61.1788	1.25959	0.354793	3.55022	0.000384908	0.00165938	Zinc finger, RING-type	Peptidase M28 family protein	AT5G19740.1
Fxa1Bg200540	258.008	0.613632	0.228917	2.68058	0.00734941	0.0221548	-	-	-
Fxa1Bg200541	503.313	-0.432323	0.161396	-2.67866	0.00739185	0.0222564	Arginine-tRNA ligase	Arginyl-tRNA synthetase%2C class Ic	AT4G26300.5
Fxa1Bg200546	225.946	-2.11129	0.265506	-7.95193	1.83629e-15	3.33256e-14	Glycosyl hydrolases family 17	O-Glycosyl hydrolases family 17 protein	AT5G56590.1
Fxa1Bg200549	2870.86	-1.63894	0.179568	-9.12713	7.03403e-20	1.745e-18	Profilin	profilin 2	AT4G29350.1
Fxa1Bg200553	44.7414	-1.42105	0.39365	-3.60992	0.000306289	0.00135291	Protein of unknown function (DUF1005)	DUF1005 family protein (DUF1005)	AT4G29310.1
Fxa1Bg200555	55.2017	-1.62585	0.389872	-4.17021	3.04319e-05	0.000165978	Leucine rich repeat	Leucine-rich repeat (LRR) family protein	AT4G29240.1
Fxa1Bg200557	145.127	1.09172	0.226612	4.81759	1.45299e-06	1.00215e-05	NAC DOMAIN-CONTAINING PROTEIN 73	NAC domain containing protein 75	AT4G29230.2
Fxa1Bg200564	596.866	-0.474193	0.171946	-2.75781	0.00581902	0.0180888	Pyrophosphate-dependent phosphofructokinase TP0108-type	phosphofructokinase 3	AT4G26270.1
Fxa1Bg200565	361.002	-0.481348	0.182744	-2.634	0.00843849	0.0249848	Longin-like domain superfamily	SNARE-like superfamily protein	AT2G19790.1
Fxa1Bg200567	291.309	-0.997456	0.20416	-4.88566	1.03081e-06	7.26843e-06	GAMMA GLUTAMYL TRANSPEPTIDASE	gamma-glutamyl transpeptidase 4	AT4G29210.1
Fxa1Bg200571	24.3904	1.63459	0.575698	2.83932	0.00452097	0.0145569	UNKEMPT FAMILY MEMBER	Zinc finger C-x8-C-x5-C-x3-H type family protein	AT4G29190.1
Fxa1Bg200588	797.336	2.19849	0.160269	13.7175	7.97919e-43	5.54138e-41	SAM-dependent O-methyltransferase class I-type	S-adenosyl-L-methionine-dependent methyltransferases superfamily protein	AT4G26220.1
Fxa1Bg200598	1101.98	-0.772971	0.204665	-3.77676	0.000158881	0.000748965	ATP SYNTHASE SUBUNIT	Mitochondrial ATP synthase subunit G protein	AT2G19680.1
Fxa1Bg200602	233.551	-0.715485	0.241841	-2.95849	0.00309149	0.0104376	PROTEIN ARGININE N-METHYLTRANSFERASE 1.2-RELATED	arginine methyltransferase 11	AT4G29510.1
Fxa1Bg200610	354.067	-0.507004	0.17478	-2.90082	0.00372187	0.0122976	Bacterial transferase hexapeptide (six repeats)	serine acetyltransferase 1%3B1	AT5G56760.1
Fxa1Bg200613	93.8339	-1.96402	0.287157	-6.83954	7.94496e-12	1.0453e-10	PROTEIN EFFECTOR OF TRANSCRIPTION 2-RELATED	effector of transcription2	AT5G56780.1
Fxa1Bg200616	5.66485	5.02636	1.45362	3.45782	0.000544564	0.00226432	Myb-like DNA-binding domain	myb-like transcription factor family protein	AT5G56840.1
Fxa1Bg200618	117.451	0.665291	0.271035	2.45463	0.0141031	0.0386103	Sodium/hydrogen exchanger family	K+ efflux antiporter 4	AT2G19600.1
Fxa1Bg200619	64.6221	-2.38743	0.462103	-5.16645	2.38586e-07	1.84363e-06	Fe(2+) 2-oxoglutarate dioxygenase domain	ACC oxidase 1	AT2G19590.1
Fxa1Bg200623	302.995	1.52516	0.254541	5.99183	2.07498e-09	2.0995e-08	Cytidine deaminase, homodimeric	cytidine deaminase 1	AT2G19570.1
Fxa1Bg200625	5.0771	5.86853	1.50778	3.89218	9.93494e-05	0.000488817	-	-	-
Fxa1Bg200628	98.085	0.711353	0.279529	2.54483	0.0109331	0.0311752	Thioredoxin-like superfamily	atypical CYS HIS rich thioredoxin 2	AT4G29670.1
Fxa1Bg200629	403.636	1.47941	0.183133	8.07835	6.56505e-16	1.23448e-14	ALKALINE-PHOSPHATASE-LIKE FAMILY PROTEIN	Alkaline-phosphatase-like family protein	AT4G29680.1
Fxa1Bg200630	133.787	1.00003	0.265156	3.77147	0.000162289	0.000763519	PCI DOMAIN-CONTAINING PROTEIN 2	proteasome family protein	AT2G19560.1
Fxa1Bg200635	23.396	6.19246	1.12053	5.52635	3.26958e-08	2.84751e-07	Zinc finger, GATA-type	cytokinin-responsive gata factor 1	AT4G26150.1
Fxa1Bg200637	4705.17	4.39183	0.205954	21.3244	6.74836e-101	1.98071e-98	Glycosyl hydrolases family 35	beta-galactosidase 12	AT4G26140.1
Fxa1Bg200639	21.6683	1.97719	0.558011	3.54329	0.000395171	0.00169778	-	-	-
Fxa1Bg200643	2543.66	1.12284	0.222812	5.03942	4.66943e-07	3.45798e-06	Protein tyrosine and serine/threonine kinase	Protein kinase superfamily protein	AT5G56890.1
Fxa1Bg200649	15.6082	7.49292	1.29708	5.77674	7.61606e-09	7.19185e-08	FAD-binding, type PCMH, subdomain 1	cytokinin oxidase 2	AT2G19500.1
Fxa1Bg200651	26.5876	1.82207	0.511111	3.56492	0.000363965	0.00157902	Cytokinin dehydrogenase, C-terminal domain superfamily	cytokinin oxidase 3	AT5G56970.1
Fxa1Bg200655	19.745	2.26298	0.715788	3.16152	0.00156949	0.00578178	TRANSCRIPTION FACTOR BHLH041-RELATED-RELATED	basic helix-loop-helix (bHLH) DNA-binding family protein	AT5G56960.2
Fxa1Bg200662	29.7637	1.5207	0.435504	3.49182	0.00047974	0.00201891	BNAC06G24070D PROTEIN	DEAD-box ATP-dependent RNA helicase	AT5G57000.1
Fxa1Bg200663	137.459	1.72052	0.292918	5.87372	4.26129e-09	4.16398e-08	IQ DOMAIN-CONTAINING PROTEIN IQM5	calmodulin-binding family protein	AT4G33050.3
Fxa1Bg200670	42.076	-1.91596	0.411638	-4.65448	3.24798e-06	2.11191e-05	DOMAIN PROTEIN, PUTATIVE (DUF3511)-RELATED	ABC family ABC transporter%2C putative (DUF3511)	AT5G11970.1
Fxa1Bg200672	584.721	-0.518114	0.169028	-3.06525	0.00217486	0.00770463	Linker histone H1/H5 globular (H15) domain	eif4a-2	AT1G54270.1
Fxa1Bg200674	27.0358	2.92832	0.533006	5.49397	3.92991e-08	3.38477e-07	Lycopene cyclase, beta/epsilon	Lycopene beta/epsilon cyclase protein	AT5G57030.1
Fxa1Bg200676	57.7776	-3.8929	0.434189	-8.96591	3.07742e-19	7.35805e-18	UDP-RHAMNOSE:RHAMNOSYLTRANSFERASE 1-RELATED	UDP-Glycosyltransferase superfamily protein	AT5G49690.1
Fxa1Bg200678	134.194	1.2947	0.289429	4.47327	7.70325e-06	4.69268e-05	Glyoxalase/Bleomycin resistance protein/Dioxygenase superfamily	Lactoylglutathione lyase / glyoxalase I family protein	AT5G57040.1
Fxa1Bg200685	59.2862	4.93523	0.539163	9.1535	5.51156e-20	1.374e-18	Nucleotide hydrolase	homolog of CFIM-25	AT4G29820.1
Fxa1Bg200686	73.9779	1.91694	0.362122	5.29364	1.19904e-07	9.67956e-07	BNAC08G12080D PROTEIN	Ribosomal protein L18ae family	AT4G26060.1
Fxa1Bg200691	90.0329	1.73878	0.298346	5.82807	5.60711e-09	5.39552e-08	OS01G0585100 PROTEIN	membrane protein	AT5G35460.1
Fxa1Bg200695	226.676	1.3822	0.260907	5.29765	1.17301e-07	9.48667e-07	NF-YA/HAP2 family	nuclear factor Y%2C subunit A3	AT1G72830.1
Fxa1Bg200698	109.714	-1.02487	0.294956	-3.47464	0.000511531	0.00213935	Alpha/Beta hydrolase fold	phospholipid:diacylglycerol acyltransferase	AT5G13640.1
Fxa1Bg200702	707.943	0.461385	0.17734	2.6017	0.00927634	0.0270866	VACUOLAR PROTEIN SORTING-ASSOCIATED PROTEIN 2 HOMOLOG 1-LIKE	SNF7 family protein	AT2G06530.1
Fxa1Bg200703	65.0302	1.12932	0.345245	3.27107	0.0010714	0.00411766	Plant transposase (Ptta/En/Spm family)	-	-
Fxa1Bg200705	243.227	-1.77283	0.26216	-6.7624	1.35723e-11	1.74355e-10	MECHANOSENSITIVE ION CHANNEL PROTEIN	mechanosensitive channel of small conductance-like 10	AT5G12080.1
Fxa1Bg200708	168.242	8.47186	0.880398	9.62277	6.40839e-22	1.80089e-20	Polyamine biosynthesis (PABS) domain	S-adenosyl-L-methionine-dependent methyltransferases superfamily protein	AT5G19530.2
Fxa1Bg200709	3884.83	-0.506434	0.16987	-2.98131	0.00287016	0.00979326	Ribosomal protein S3, eukaryotic/archaeal	Ribosomal protein S3 family protein	AT5G35530.1
Fxa1Bg200710	98.4902	-1.3775	0.27848	-4.94651	7.55576e-07	5.43519e-06	PROTEIN ELF4-LIKE 4	ELF4-like 3	AT2G06255.1
Fxa1Bg200715	111.632	2.31477	0.277577	8.3392	7.47958e-17	1.50612e-15	GROWTH-REGULATING FACTOR 5	growth-regulating factor 5	AT3G13960.1
Fxa1Bg200716	375.834	1.13931	0.249978	4.55762	5.17361e-06	3.25423e-05	DENN domain, C-terminal lobe	DENN (AEX-3) domain-containing protein	AT5G35560.1
Fxa1Bg200717	17.2565	2.0908	0.666382	3.13754	0.00170373	0.00621111	NADH OXIDOREDUCTASE-RELATED	oxophytodienoate-reductase 3	AT2G06050.1
Fxa1Bg200719	374.56	-1.57042	0.241181	-6.51138	7.44652e-11	8.8948e-10	OS02G0726500 PROTEIN-RELATED	O-fucosyltransferase family protein	AT5G35570.1
Fxa1Bg200722	27.2662	2.21816	0.67125	3.30451	0.000951418	0.00371255	GERMIN-LIKE PROTEIN SUBFAMILY 3 MEMBER 1	germin 3	AT5G20630.1
Fxa1Bg200723	46.7938	3.72274	0.493079	7.54999	4.35303e-14	7.06259e-13	MPS ONE BINDER KINASE ACTIVATOR-LIKE MOB	Mob1/phocein family protein	AT5G45550.1
Fxa1Bg200724	219.133	-1.56662	0.253696	-6.17517	6.60903e-10	7.06498e-09	O-FUCOSYLTRANSFERASE 28	O-fucosyltransferase family protein	AT5G35570.1
Fxa1Bg200731	13.9462	7.32973	1.30592	5.6127	1.99191e-08	1.78255e-07	OS07G0274300 PROTEIN	hypothetical protein	AT1G64870.1
Fxa1Bg200732	133.694	0.794961	0.316556	2.51128	0.0120295	0.0337548	OS08G0516900 PROTEIN	hypothetical protein	AT3G43850.1
Fxa1Bg200743	52.9798	1.2623	0.361434	3.49249	0.000478548	0.00201497	RECEPTOR-LIKE PROTEIN KINASE-RELATED	Protein kinase superfamily protein	AT2G05940.1
Fxa1Bg200744	120.398	-3.23259	0.375156	-8.61666	6.89338e-18	1.50538e-16	Cytochrome P450, conserved site	Cytochrome P450 superfamily protein	AT5G07990.1
Fxa1Bg200747	2630.39	-2.91491	0.222235	-13.1163	2.65522e-39	1.64964e-37	Cucumisin-like catalytic domain	Subtilase family protein	AT2G05920.1
Fxa1Bg200749	17.6761	4.43425	0.911303	4.86584	1.13973e-06	7.98201e-06	LURP-one-related superfamily	LURP-one-like protein (DUF567)	AT2G05910.1
Fxa1Bg200751	2157.38	0.741076	0.148775	4.98117	6.32009e-07	4.60155e-06	Aldehyde dehydrogenase, C-terminal	aldehyde dehydrogenase 7B4	AT1G54100.1
Fxa1Bg200755	4.51757	5.69605	1.64406	3.46462	0.000530982	0.00221353	Strictosidine synthase	strictosidine synthase-like 4	AT3G51420.1
Fxa1Bg200757	3.57408	5.36779	1.64986	3.25348	0.00113999	0.00435011	COBRA, plant	COBRA-like extracellular glycosyl-phosphatidyl inositol-anchored protein family	AT5G60920.1
Fxa1Bg200758	1042.08	-0.843831	0.18613	-4.53356	5.79985e-06	3.61183e-05	Initiation factor 2B alpha/beta/delta	NagB/RpiA/CoA transferase-like superfamily protein	AT2G05830.1
Fxa1Bg200761	144.206	-0.872491	0.234016	-3.72834	0.000192743	0.000891621	GDSL/SGNH-like Acyl-Esterase family found in Pmr5 and Cas1p	TRICHOME BIREFRINGENCE-LIKE 16	AT5G20680.1
Fxa1Bg200763	11.6302	7.06614	1.34084	5.26994	1.36471e-07	1.09317e-06	TRANSMEMBRANE PROTEIN 184C	organic solute transporter ostalpha protein (DUF300)	AT1G23070.1
Fxa1Bg200770	82.5476	3.35558	0.372664	9.00429	2.17061e-19	5.2373e-18	PHOTOSYSTEM I CHLOROPHYLL A/B-BINDING PROTEIN 6, CHLOROPLASTIC	PSI type II chlorophyll a/b-binding protein (Lhca2-1)	AT1G19150.1
Fxa1Bg200771	953.694	2.10405	0.198622	10.5933	3.20229e-26	1.12622e-24	Pectin lyase fold/virulence factor	Pectin lyase-like superfamily protein	AT1G19170.1
Fxa1Bg200774	230.35	-0.936248	0.263326	-3.55548	0.000377291	0.00163115	FCS-LIKE ZINC FINGER 12	senescence-associated family protein%2C putative (DUF581)	AT5G20700.1
Fxa1Bg200788	800.691	-1.66214	0.230692	-7.20501	5.80398e-13	8.53872e-12	DNA-binding pseudobarrel domain superfamily	auxin response factor 19	AT1G19220.1
Fxa1Bg200790	70.962	-2.5579	1.09038	-2.34588	0.0189824	0.0495727	ETHYLENE-RESPONSIVE TRANSCRIPTION FACTOR ERF017	Integrase-type DNA-binding superfamily protein	AT1G19210.1
Fxa1Bg200793	629.842	-0.526063	0.174333	-3.01757	0.00254812	0.00884548	UNCHARACTERIZED NODULIN-LIKE PROTEIN	ARM repeat superfamily protein	AT2G34357.1
Fxa1Bg200794	1574.32	-4.07534	0.277192	-14.7022	6.239e-49	5.29114e-47	Invertase/pectin methylesterase inhibitor domain superfamily	Plant invertase/pectin methylesterase inhibitor superfamily protein	AT5G20740.1
Fxa1Bg200797	221.893	-0.811712	0.287078	-2.8275	0.00469134	0.0150355	AhpC/TSA family	Thioredoxin superfamily protein	AT3G26060.1
Fxa1Bg200799	355.154	5.7578	0.376142	15.3075	6.8118e-53	6.56538e-51	Ferredoxin reductase-type FAD binding domain	Riboflavin synthase-like superfamily protein	AT1G19230.2
Fxa1Bg200800	22989.4	0.881132	0.186263	4.73057	2.23887e-06	1.49726e-05	Sucrose synthase, plant/cyanobacteria	sucrose synthase 4	AT3G43190.1
Fxa1Bg200802	107.92	0.85196	0.249906	3.40912	0.000651738	0.00265546	Kinesin motor domain, conserved site	ATP binding microtubule motor family protein	AT3G43210.1
Fxa1Bg200804	848.752	-0.82874	0.219481	-3.7759	0.000159429	0.000751201	POLYPHOSPHOINOSITIDE PHOSPHATASE	Phosphoinositide phosphatase family protein	AT3G43220.1
Fxa1Bg200810	214.866	0.79336	0.221707	3.57842	0.000345682	0.00150786	FYVE zinc finger	RING/FYVE/PHD-type zinc finger family protein	AT3G43230.1
Fxa1Bg200816	28.5281	6.48957	1.10967	5.84817	4.97002e-09	4.81495e-08	Helix-loop-helix DNA-binding domain	LJRHL1-like 3	AT5G58010.1
Fxa1Bg200817	458.571	-0.851744	0.204525	-4.16451	3.12026e-05	0.000169844	Phosphatidylinositol-4-phosphate 5-kinase, core	phosphatidylinositol-4-phosphate 5-kinase family protein	AT3G14270.1
Fxa1Bg200820	3338.81	-0.857356	0.163845	-5.23274	1.67017e-07	1.32166e-06	Pectinesterase, Asp active site	Plant invertase/pectin methylesterase inhibitor superfamily	AT2G26440.1
Fxa1Bg200821	1565.29	2.36331	0.304445	7.76267	8.31573e-15	1.43192e-13	Saccharopine dehydrogenase NADP binding domain	lysine-ketoglutarate reductase/saccharopine dehydrogenase bifunctional enzyme	AT4G33150.1
Fxa1Bg200825	1579.9	-0.829782	0.304897	-2.72152	0.00649832	0.0199175	BREFELDIN A-INHIBITED GUANINE NUCLEOTIDE-EXCHANGE PROTEIN 5	HOPM interactor 7	AT3G43300.3
Fxa1Bg200826	157.424	1.11373	0.314041	3.54645	0.000390463	0.00168069	RING/U-BOX SUPERFAMILY PROTEIN	RING/U-box superfamily protein	AT5G20885.1
Fxa1Bg200829	248.112	-0.51045	0.217127	-2.35093	0.0187265	0.0490519	Serine/threonine-specific protein phosphatase/bis(5-nucleosyl)-tetraphosphatase	serine/threonine phosphatase 7	AT5G63870.1
Fxa1Bg200837	100.382	-0.763782	0.279658	-2.73113	0.00631177	0.0194284	FAR1 DNA-binding domain	FAR1-related sequence 5	AT4G38180.1
Fxa1Bg200840	150.87	-0.957123	0.26391	-3.6267	0.000287069	0.001276	VIT family	transmembrane protein	AT3G51510.1
Fxa1Bg200841	230.46	-1.63327	0.267801	-6.09881	1.06859e-09	1.11719e-08	PROPROTEIN CONVERTASE SUBTILISIN/KEXIN	Subtilisin-like serine endopeptidase family protein	AT2G04160.1
Fxa1Bg200844	1252.89	3.09651	0.263305	11.7602	6.2607e-32	2.87714e-30	Fe(2+) 2-oxoglutarate dioxygenase domain	2-oxoglutarate (2OG) and Fe(II)-dependent oxygenase superfamily protein	AT1G14130.1
Fxa1Bg200849	178.536	-0.553187	0.219688	-2.51805	0.0118006	0.0332156	Serine/threonine-specific protein phosphatase/bis(5-nucleosyl)-tetraphosphatase	serine/threonine phosphatase 7	AT5G63870.1
Fxa1Bg200851	600.106	-0.561985	0.19201	-2.92686	0.00342406	0.0114322	FAD/NAD(P)-binding domain superfamily	NADPH-dependent thioredoxin reductase A	AT2G17420.1
Fxa1Bg200852	48.2621	-2.11283	0.619134	-3.41255	0.000643572	0.00262609	Hydroxymethylglutaryl-coenzyme A reductase	hydroxy methylglutaryl CoA reductase 1	AT1G76490.1
Fxa1Bg200856	189.547	-0.711098	0.283515	-2.50815	0.0121365	0.034007	FOIE GRAS	trafficking protein particle complex subunit-like protein	AT5G65950.1
Fxa1Bg200857	597.845	-0.754042	0.173651	-4.34228	1.4101e-05	8.20598e-05	RNA polymerase I specific transcription initiation factor RRN3	RNA polymerase I specific transcription initiation factor RRN3 protein	AT2G34750.1
Fxa1Bg200859	4.96706	5.84117	1.57491	3.70889	0.000208172	0.000955557	Homeobox-like domain superfamily	Homeodomain-like transcriptional regulator	AT5G58900.1
Fxa1Bg200860	16.9099	7.60904	1.31113	5.80342	6.49751e-09	6.18969e-08	Myb-like DNA-binding domain	myb-like transcription factor family protein	AT5G61620.1
Fxa1Bg200861	7.59472	6.45241	1.42025	4.54314	5.54232e-06	3.46689e-05	-	-	-
Fxa1Bg200862	54.7194	4.28978	0.467826	9.16961	4.74735e-20	1.18722e-18	TONOPLAST MONOSACCHARIDE TRANSPORTER 2	tonoplast monosaccharide transporter3	AT3G51490.2
Fxa1Bg200867	953.948	-1.22566	0.257312	-4.76333	1.90428e-06	1.28885e-05	Membrane transport protein	Auxin efflux carrier family protein	AT2G17500.1
Fxa1Bg200874	436.312	-0.427277	0.167324	-2.5536	0.0106616	0.030501	Transmembrane amino acid transporter protein	Transmembrane amino acid transporter family protein	AT2G42005.1
Fxa1Bg200875	410.501	0.556241	0.224374	2.47908	0.013172	0.036439	Protein kinase-like domain superfamily	Protein kinase superfamily protein	AT4G35500.1
Fxa1Bg200879	284.349	-1.78016	0.236548	-7.52557	5.24921e-14	8.46652e-13	RB1-INDUCIBLE COILED-COIL PROTEIN	RB1-inducible coiled-coil protein	AT2G17550.1
Fxa1Bg200881	173.845	2.00917	0.241958	8.3038	1.00834e-16	2.01112e-15	WD40-repeat-containing domain superfamily	Transducin/WD40 repeat-like superfamily protein	AT4G35560.1
Fxa1Bg200884	1785.3	0.662152	0.213423	3.10254	0.00191868	0.00690373	HMG boxes A and B DNA-binding domains	high mobility group B2	AT1G20693.2
Fxa1Bg200893	79.0033	2.60691	0.401727	6.48926	8.62601e-11	1.02283e-09	RWP-RK domain	RWP-RK domain-containing protein	AT4G35590.1
Fxa1Bg200894	62.9906	0.935156	0.329875	2.83488	0.00458432	0.0147362	Protein tyrosine and serine/threonine kinase	Protein kinase superfamily protein	AT2G17220.1
Fxa1Bg200898	562.437	-0.778808	0.162173	-4.80234	1.56819e-06	1.07608e-05	Ubiquitin-associated domain	ubiquitin family protein	AT2G17190.1
Fxa1Bg200901	1006.99	-0.500123	0.168653	-2.9654	0.00302287	0.0102413	Phosphoserine aminotransferase	phosphoserine aminotransferase	AT4G35630.1
Fxa1Bg200903	39.2719	1.27119	0.46402	2.73952	0.00615292	0.0189993	Serine acetyltransferase, N-terminal domain superfamily	serine acetyltransferase 3%3B2	AT4G35640.1
Fxa1Bg200904	3.18156	4.1535	1.67555	2.47888	0.0131795	0.0364539	Isocitrate dehydrogenase NAD-dependent	isocitrate dehydrogenase III	AT4G35650.1
Fxa1Bg200906	25.808	1.41576	0.490744	2.88493	0.003915	0.0128399	STRICTOSIDINE SYNTHASE-RELATED	Calcium-dependent phosphotriesterase superfamily protein	AT3G51430.1
Fxa1Bg200909	37.3037	2.49335	0.532028	4.6865	2.77914e-06	1.82755e-05	Chitinase class I	basic chitinase	AT3G12500.1
Fxa1Bg200914	127.126	-0.945925	0.273431	-3.45947	0.000541244	0.00225196	BPS1-LIKE PROTEIN	hypothetical protein (DUF241)	AT4G35690.1
Fxa1Bg200915	66.336	0.956672	0.307698	3.10913	0.00187642	0.00676858	Vacuolar protein sorting-associated protein IST1-like	Regulator of Vps4 activity in the MVB pathway protein	AT4G35730.1
Fxa1Bg200918	667.768	1.81842	0.663912	2.73895	0.00616352	0.0190262	OS05G0424000 PROTEIN-RELATED	Transmembrane amino acid transporter family protein	AT1G47670.1
Fxa1Bg200920	295.893	8.5557	0.679888	12.584	2.58679e-36	1.44365e-34	GDSL lipase/esterase-like, plant	GDSL-like Lipase/Acylhydrolase superfamily protein	AT5G55050.1
Fxa1Bg200925	196.267	-0.886942	0.209453	-4.23457	2.28992e-05	0.000127687	ASCORBIC ACID MANNOSE PATHWAY REGULATOR-RELATED	F-box SKIP23-like protein (DUF295)	AT2G17030.1
Fxa1Bg200929	119.37	1.53661	0.309735	4.96104	7.01153e-07	5.06722e-06	GANGLIOSIDE INDUCED DIFFERENTIATION ASSOCIATED PROTEIN 2-RELATED	SEC14 cytosolic factor family protein / phosphoglyceride transfer family protein	AT4G35750.1
Fxa1Bg200931	294.527	5.55901	0.322377	17.2438	1.24575e-66	1.73536e-64	Rhodanese-like domain	Rhodanese/Cell cycle control phosphatase superfamily protein	AT4G35770.1
Fxa1Bg200935	4.10121	4.54797	1.53593	2.96105	0.00306595	0.0103607	-	-	-
Fxa1Bg200943	3.88184	5.47978	1.60149	3.42167	0.000622371	0.00255141	-	-	-
Fxa1Bg200946	589.056	-3.31178	0.226144	-14.6446	1.45951e-48	1.21751e-46	OSJNBA0084K11.10-LIKE PROTEIN	Big1	AT2G17710.1
Fxa1Bg200948	415.597	-1.06268	0.197882	-5.37026	7.86244e-08	6.50096e-07	2OG-Fe(II) oxygenase superfamily	2-oxoglutarate (2OG) and Fe(II)-dependent oxygenase superfamily protein	AT5G66060.1
Fxa1Bg200949	1879.84	-0.934923	0.200712	-4.65804	3.19231e-06	2.07932e-05	ACONITASE/IRON-RESPONSIVE ELEMENT FAMILY MEMBER	aconitase 1	AT4G35830.1
Fxa1Bg200951	137.039	1.92052	0.251115	7.64796	2.04196e-14	3.39833e-13	Zinc finger, RING/FYVE/PHD-type	RING/U-box superfamily protein	AT4G35840.1
Fxa1Bg200957	24.9485	2.28042	0.496491	4.59308	4.36762e-06	2.78135e-05	Aspartic peptidase domain superfamily	Eukaryotic aspartyl protease family protein	AT4G35880.1
Fxa1Bg200958	197.947	2.30041	0.300223	7.66232	1.82598e-14	3.05715e-13	ASPARTYL PROTEASE FAMILY PROTEIN 1	Eukaryotic aspartyl protease family protein	AT2G17760.1
Fxa1Bg200960	1115.53	-0.507445	0.153303	-3.31007	0.000932732	0.00364862	GroEL-like apical domain superfamily	TCP-1/cpn60 chaperonin family protein	AT3G02530.1
Fxa1Bg200961	523.173	4.37346	0.245707	17.7995	7.13258e-71	1.10351e-68	Secretory peroxidase	Peroxidase superfamily protein	AT5G42180.1
Fxa1Bg200964	5.12784	3.93207	1.35696	2.8977	0.00375909	0.0123998	Major intrinsic protein	plasma membrane intrinsic protein 3	AT4G35100.1
Fxa1Bg200970	326.531	1.0802	0.225278	4.79495	1.62716e-06	1.11344e-05	PLAC8 family	PLAC8 family protein	AT4G35920.1
Fxa1Bg200972	160.683	-1.64638	0.271208	-6.07053	1.27493e-09	1.32072e-08	Elongation factor Tu domain 2	Small GTP-binding protein	AT5G08650.1
Fxa1Bg200973	222.943	-0.738191	0.230315	-3.20514	0.00134996	0.0050598	-	-	-
Fxa1Bg200978	798.974	0.824421	0.158181	5.2119	1.86914e-07	1.46885e-06	NTGP2	RAC-like 1	AT2G17800.1
Fxa1Bg200984	28.7148	1.34638	0.479607	2.80725	0.00499659	0.0158606	Myb/SANT-like DNA-binding domain	Myb/SANT-like DNA-binding domain protein	AT5G05800.1
Fxa1Bg200987	171.583	0.636228	0.249405	2.55099	0.0107418	0.0307046	Class I peroxidase	ascorbate peroxidase 3	AT4G35000.1
Fxa1Bg200988	131.431	0.718507	0.294703	2.43807	0.0147658	0.040135	Tetratricopeptide-like helical domain superfamily	Tetratricopeptide repeat (TPR)-like superfamily protein	AT3G51280.1
Fxa1Bg200991	166.757	-2.75151	0.289542	-9.50299	2.03942e-21	5.55183e-20	Signal transduction histidine kinase-related protein, C-terminal	histidine kinase 1	AT2G17820.1
Fxa1Bg200994	196.851	1.04458	0.239018	4.37028	1.24087e-05	7.29675e-05	Glycosyl hydrolase, all-beta	Glycosyl hydrolase family 38 protein	AT5G66150.2
Fxa1Bg200996	65.4656	-0.963333	0.304168	-3.16711	0.00153962	0.00568348	MLO-LIKE PROTEIN	Seven transmembrane MLO family protein	AT1G11000.1
Fxa1Bg200999	87.6107	1.3304	0.307653	4.32436	1.52975e-05	8.84027e-05	Kelch-type beta propeller	-	-
Fxa1Bg201001	2.95953	5.09122	1.72835	2.94571	0.00322214	0.0108269	Kelch-type beta propeller	-	-
Fxa1Bg201004	53.9519	0.827594	0.344801	2.40021	0.0163858	0.0438563	MFS transporter superfamily	Major facilitator superfamily protein	AT4G34950.1
Fxa1Bg201005	122.974	3.93562	0.321359	12.2468	1.74774e-34	9.03291e-33	PATHOGENESIS-RELATED THAUMATIN SUPERFAMILY PROTEIN	Pathogenesis-related thaumatin superfamily protein	AT4G36010.1
Fxa1Bg201008	332.852	1.3276	0.219005	6.06196	1.34473e-09	1.39002e-08	Armadillo-like helical	armadillo repeat only 2	AT5G66200.1
Fxa1Bg201009	33.0466	5.68522	0.837063	6.79186	1.10694e-11	1.43312e-10	DNAJ PROTEIN HOMOLOG-LIKE	Chaperone DnaJ-domain superfamily protein	AT4G36040.1
Fxa1Bg201012	720.652	-0.505524	0.194493	-2.59919	0.00934438	0.027254	Protein kinase, ATP binding site	calcium-dependent protein kinase 28	AT5G66210.1
Fxa1Bg201016	122.121	1.28648	0.287215	4.47915	7.4942e-06	4.57158e-05	EXPRESSED PROTEIN	Chalcone-flavanone isomerase family protein	AT5G66230.1
Fxa1Bg201022	176.887	-0.749629	0.220422	-3.40088	0.000671696	0.00272542	Alpha-ketoglutarate-dependent dioxygenase AlkB-like superfamily	2-oxoglutarate (2OG) and Fe(II)-dependent oxygenase superfamily protein	AT2G17970.1
Fxa1Bg201030	135.821	0.94796	0.273385	3.46749	0.000525336	0.002192	ZINC FINGER CCCH DOMAIN-CONTAINING PROTEIN 6-RELATED	Zinc finger C-x8-C-x5-C-x3-H type family protein	AT1G19860.1
Fxa1Bg201031	460.591	-1.86313	0.230661	-8.07733	6.61975e-16	1.24411e-14	GDP-mannose 4,6 dehydratase	NAD(P)-binding Rossmann-fold superfamily protein	AT3G51160.1
Fxa1Bg201034	2453.97	0.923401	0.185256	4.98447	6.21327e-07	4.52979e-06	linker histone H1 and H5 family	histone H1-3	AT2G18050.1
Fxa1Bg201037	314.108	1.30708	0.301451	4.33597	1.45121e-05	8.42256e-05	Kinesin motor domain superfamily	ATP binding microtubule motor family protein	AT5G66310.1
Fxa1Bg201038	23.9233	4.87325	0.789142	6.17538	6.60046e-10	7.05794e-09	-	-	-
Fxa1Bg201039	3147.9	4.07234	0.232977	17.4795	2.05113e-68	3.01635e-66	Vicinal oxygen chelate (VOC) domain	Lactoylglutathione lyase / glyoxalase I family protein	AT1G15380.1
Fxa1Bg201046	299.961	0.69247	0.195018	3.5508	0.000384069	0.00165676	Uncharacterised protein family (UPF0183)	transmembrane protein	AT3G51130.1
Fxa1Bg201051	31.0542	5.26716	0.76912	6.84829	7.47373e-12	9.8585e-11	CYTOCHROME P450 FAMILY FERULATE HYDROXYLASE	ferulic acid 5-hydroxylase 1	AT4G36220.1
Fxa1Bg201056	366.828	1.58501	0.188941	8.38891	4.90668e-17	1.0039e-15	Zinc finger, GATA-type	GATA transcription factor 5	AT5G66320.1
Fxa1Bg201061	38.6011	4.71373	0.622264	7.57513	3.58775e-14	5.85023e-13	SRF-type transcription factor (DNA-binding and dimerisation domain)	K-box region and MADS-box transcription factor family protein	AT3G54340.1
Fxa1Bg201066	86.313	-1.14448	0.273923	-4.17809	2.93967e-05	0.000160651	Methylthiotransferase, N-terminal domain superfamily	Methylthiotransferase	AT4G36390.1
Fxa1Bg201067	89.8895	3.10043	0.349199	8.87869	6.76551e-19	1.5795e-17	CYTOCHROME P450 26	Cytochrome P450 superfamily protein	AT4G36380.1
Fxa1Bg201069	3320.88	-2.93135	0.163898	-17.8853	1.5358e-71	2.39689e-69	Galactose-binding-like domain superfamily	beta-galactosidase 3	AT4G36360.1
Fxa1Bg201070	264.358	1.9438	0.261223	7.44117	9.97987e-14	1.57233e-12	Thioredoxin, conserved site	RTE1-homolog	AT3G51040.1
Fxa1Bg201073	661.609	-0.73106	0.153534	-4.76154	1.92117e-06	1.2993e-05	FG-GAP REPEAT-CONTAINING PROTEIN	FG-GAP repeat-containing protein	AT3G51050.1
Fxa1Bg201075	264.663	-3.52266	0.263241	-13.3819	7.7189e-41	5.01398e-39	Zinc finger, lateral root primordium type 1	Lateral root primordium (LRP) protein-like protein	AT5G66350.1
Fxa1Bg201077	420.504	0.614959	0.229514	2.67939	0.00737562	0.022215	GLUTAREDOXIN 2	Glutaredoxin family protein	AT1G77370.1
Fxa1Bg201080	204.454	2.19175	0.3038	7.21443	5.41591e-13	7.99418e-12	Epoxide hydrolase-like	alpha/beta-Hydrolases superfamily protein	AT3G51000.1
Fxa1Bg201082	85.855	-0.875671	0.309757	-2.82696	0.00469928	0.015056	39S RIBOSOMAL PROTEIN L12	Ribosomal protein L12 family protein	AT4G36420.1
Fxa1Bg201084	2.47208	4.82868	1.80106	2.68102	0.00733984	0.0221287	Glycoside hydrolase, family 28	Pectin lyase-like superfamily protein	AT1G78400.1
Fxa1Bg201086	3.94661	5.50154	1.65868	3.31681	0.000910506	0.00357304	Glycosyl hydrolases family 28	Pectin lyase-like superfamily protein	AT1G78400.1
Fxa1Bg201087	240.412	-0.62187	0.193181	-3.21911	0.00128589	0.00484205	G-PROTEIN COUPLED RECEPTOR	G-protein coupled receptor	AT4G36440.1
Fxa1Bg201090	5.44108	5.96681	1.76672	3.37733	0.000731938	0.00294356	Dehydrin, conserved site	dehydrin xero 1	AT3G50980.1
Fxa1Bg201091	1001.56	-1.8063	0.294526	-6.13291	8.62848e-10	9.09696e-09	DEHYDRIN XERO 2-RELATED	dehydrin family protein	AT3G50970.1
Fxa1Bg201094	63.5362	-0.99041	0.363619	-2.72376	0.00645439	0.0198016	bZIP transcription factor	basic leucine-zipper 44	AT1G75390.1
Fxa1Bg201096	15.3705	1.70471	0.598051	2.85044	0.00436594	0.0141144	CRAL-TRIO lipid binding domain	SEC14-like 12	AT4G36490.1
Fxa1Bg201098	479.307	-1.17015	0.213235	-5.48761	4.07419e-08	3.50058e-07	ATPase family associated with various cellular activities (AAA)	P-loop containing nucleoside triphosphate hydrolases superfamily protein	AT2G18193.1
Fxa1Bg201102	110.007	-0.84122	0.263114	-3.19717	0.00138785	0.00518574	AAA+ ATPase domain	cytochrome BC1 synthesi	AT3G50930.1
Fxa1Bg201104	50.807	-1.45902	0.390837	-3.73305	0.000189171	0.000876691	HECT-like Ubiquitin-conjugating enzyme (E2)-binding	HECT-like ubiquitin-conjugating enzyme (E2)-binding protein	AT3G26750.1
Fxa1Bg201111	13.8829	4.40571	0.985215	4.47183	7.75548e-06	4.72248e-05	PROTEIN PHOSPHATASE 1 REGULATORY SUBUNIT	Ankyrin repeat family protein	AT4G03500.1
Fxa1Bg201117	454.104	-0.694843	0.173421	-4.00669	6.15744e-05	0.000316129	GAMMA CARBONIC ANHYDRASE 1, MITOCHONDRIAL	gamma carbonic anhydrase 1	AT1G19580.1
Fxa1Bg201120	1598.32	-0.950351	0.183959	-5.16611	2.3901e-07	1.8463e-06	Inorganic pyrophosphatase	pyrophosphorylase 4	AT3G53620.1
Fxa1Bg201122	56.2607	-3.47327	0.403082	-8.61679	6.88545e-18	1.50411e-16	DNA polymerase III, clamp loader complex, gamma/delta/delta subunit, C-terminal	ATPase family associated with various cellular activities (AAA)	AT5G27740.1
Fxa1Bg201124	88.1345	0.779407	0.265064	2.94045	0.00327732	0.0109916	UNCHARACTERIZED	alpha/beta-Hydrolases superfamily protein	AT2G18245.1
Fxa1Bg201125	101.773	1.06988	0.288219	3.71203	0.000205603	0.000944859	Cytidyltransferase-like domain	Zinc finger%2C C3HC4 type (RING finger) family protein	AT5G23110.1
Fxa1Bg201131	360.982	-1.1899	0.256092	-4.64638	3.37816e-06	2.19057e-05	Tubby, C-terminal, conserved site	tubby like protein 2	AT2G18280.1
Fxa1Bg201141	267.121	-1.09965	0.211101	-5.20913	1.89728e-07	1.48899e-06	DNA glycosylase	DNA glycosylase superfamily protein	AT1G75230.1
Fxa1Bg201148	32.9034	1.62889	0.419068	3.88693	0.00010152	0.000498464	MAF-LIKE PROTEIN	Maf-like protein	AT5G66550.1
Fxa1Bg201156	579.379	0.741688	0.272477	2.72202	0.00648842	0.0198931	CRAL/TRIO, N-terminal domain	Sec14p-like phosphatidylinositol transfer family protein	AT1G75170.1
Fxa1Bg201161	2788.81	-1.04113	0.138629	-7.51023	5.90236e-14	9.49637e-13	Succinate dehydrogenase, flavoprotein subunit	succinate dehydrogenase 1-1	AT5G66760.1
Fxa1Bg201163	45.3461	2.39853	0.397377	6.03591	1.58071e-09	1.62078e-08	Cytochrome P450	Cytochrome P450 superfamily protein	AT3G50660.1
Fxa1Bg201165	325.234	4.64117	0.347483	13.3565	1.08495e-40	7.00922e-39	PROTEIN, PUTATIVE-RELATED	Sulfite exporter TauE/SafE family protein	AT2G25737.1
Fxa1Bg201166	812.108	0.547338	0.177547	3.08277	0.00205082	0.00731499	RNA-binding domain superfamily	U1 small nuclear ribonucleoprotein-70K	AT3G50670.1
Fxa1Bg201176	177.399	-2.28662	0.295098	-7.74867	9.28592e-15	1.5936e-13	Protein of unknown function (DUF1195)	polyol transporter%2C putative (DUF1195)	AT4G36660.1
Fxa1Bg201179	234.371	0.879018	0.268275	3.27656	0.00105081	0.00405008	NUC173 domain	ARM repeat superfamily protein	AT2G34357.1
Fxa1Bg201185	407.391	0.700153	0.214379	3.26596	0.00109095	0.00418357	Zinc finger C2H2 type domain	C2H2-like zinc finger protein	AT5G66730.1
Fxa1Bg201188	306.146	8.62889	1.57361	5.48348	4.17038e-08	3.57849e-07	PREPROMP73	RmlC-like cupins superfamily protein	AT2G18540.2
Fxa1Bg201190	89.9977	-2.07236	0.333409	-6.21567	5.11068e-10	5.54387e-09	GRAS domain family	GRAS family transcription factor	AT4G36710.1
Fxa1Bg201191	22.5894	1.44179	0.541574	2.66222	0.0077628	0.023216	F-box-like domain superfamily	F-box and associated interaction domains-containing protein	AT3G07870.1
Fxa1Bg201192	50.2519	1.38022	0.504698	2.73475	0.00624285	0.0192511	HVA22-LIKE PROTEIN K	HVA22-like protein K	AT4G36720.1
Fxa1Bg201193	416.239	0.869585	0.168367	5.16483	2.40662e-07	1.85826e-06	Basic-leucine zipper domain	G-box binding factor 1	AT4G36730.1
Fxa1Bg201194	5.97434	6.10833	1.48059	4.1256	3.69767e-05	0.000198397	Protein tyrosine and serine/threonine kinase	Protein kinase superfamily protein	AT5G66710.1
Fxa1Bg201198	36.312	4.06595	0.575765	7.06183	1.64323e-12	2.30846e-11	Helix-turn-helix motif	homeobox protein 40	AT4G36740.1
Fxa1Bg201201	15.0372	1.8423	0.692636	2.65983	0.00781792	0.0233558	UDP-glycosyltransferase family, conserved site	UDP-Glycosyltransferase superfamily protein	AT5G66690.1
Fxa1Bg201203	240.584	-1.05914	0.231298	-4.57911	4.66954e-06	2.96041e-05	BES1/BZR1 HOMOLOG PROTEIN 3-RELATED	Brassinosteroid signaling positive regulator (BZR1) family protein	AT1G75080.1
Fxa1Bg201206	245.063	0.615256	0.200649	3.06633	0.00216705	0.00768154	Ubiquitin-conjugating enzyme/RWD-like	RUB1 conjugating enzyme 1	AT4G36800.1
Fxa1Bg201210	476.953	-0.899923	0.200104	-4.49728	6.88289e-06	4.22578e-05	Protein of unknown function (DUF677)	transmembrane protein%2C putative (DUF677)	AT2G18630.1
Fxa1Bg201211	289.444	0.958977	0.199562	4.8054	1.54442e-06	1.06049e-05	CALCIUM UNIPORTER PROTEIN 1, MITOCHONDRIAL	calcium uniporter (DUF607)	AT2G23790.1
Fxa1Bg201216	53.9412	1.92432	0.381353	5.04602	4.51118e-07	3.35052e-06	Nucleotide-diphospho-sugar transferases	galacturonosyltransferase-like 2	AT3G50760.1
Fxa1Bg201223	101.483	3.20068	0.399566	8.01039	1.14346e-15	2.11119e-14	Protein tyrosine and serine/threonine kinase	Protein kinase superfamily protein	AT2G17220.1
Fxa1Bg201225	161.455	2.6067	0.341793	7.62654	2.41133e-14	3.98294e-13	HOMEOBOX PROTEIN TRANSCRIPTION FACTORS	BEL1-like homeodomain 2	AT4G36870.1
Fxa1Bg201226	347.178	-0.896964	0.193895	-4.62603	3.72738e-06	2.39957e-05	BTB/POZ DOMAIN PROTEIN	BTB/POZ domain protein	AT3G50780.1
Fxa1Bg201230	349.005	-3.42426	0.245354	-13.9564	2.87523e-44	2.10113e-42	CAP superfamily	CAP (Cysteine-rich secretory proteins%2C Antigen 5%2C and Pathogenesis-related 1 protein) superfamily protein	AT5G66590.1
Fxa1Bg201232	159.72	0.86328	0.333705	2.58696	0.00968271	0.0280903	Domain of unknown function (DUF4228)	HTH-type transcriptional regulator	AT2G23690.1
Fxa1Bg201234	89.6674	-1.69783	0.273431	-6.20938	5.31955e-10	5.75643e-09	Domain of unknown function (DUF588)	Uncharacterized protein family (UPF0497)	AT3G50810.1
Fxa1Bg201237	119.268	6.38693	0.616371	10.3621	3.68584e-25	1.22386e-23	-	-	-
Fxa1Bg201238	3.44893	5.31384	1.66869	3.18443	0.0014504	0.0053887	-	-	-
Fxa1Bg201239	4.27214	5.62422	1.64389	3.42129	0.00062325	0.00255457	COLD-REGULATED 413 PLASMA MEMBRANE PROTEIN 2	cold-regulated 413-plasma membrane 2	AT3G50830.1
Fxa1Bg201241	92.1129	4.97913	0.437692	11.3759	5.51449e-30	2.34113e-28	OS12G0596101 PROTEIN	-	-
Fxa1Bg201242	358.082	0.564196	0.222123	2.54001	0.0110848	0.0315483	SHNi-TPR	Tetratricopeptide repeat (TPR)-like superfamily protein	AT4G37210.1
Fxa1Bg201258	24.8875	1.77207	0.514536	3.44402	0.000573127	0.00237161	Zinc-finger domain of monoamine-oxidase A repressor R1	Zinc-finger domain of monoamine-oxidase A repressor R1	AT2G23530.1
Fxa1Bg201261	110.142	1.66908	0.308976	5.40197	6.59122e-08	5.51702e-07	Zinc finger, Dof-type	OBF binding protein 1	AT3G50410.1
Fxa1Bg201266	78.1858	0.875764	0.302192	2.89804	0.00375504	0.0123911	WINS1, 2 PROTEIN	golgin	AT3G50430.1
Fxa1Bg201268	107.634	4.22741	0.453917	9.31319	1.2405e-20	3.21381e-19	METHYLESTERASE FAMILY MEMBER	methyl esterase 1	AT2G23620.1
Fxa1Bg201270	269.477	1.79075	0.33982	5.26971	1.36637e-07	1.09437e-06	Alpha/Beta hydrolase fold	methylesterase	AT3G50440.1
Fxa1Bg201274	124.715	-2.19113	0.253869	-8.63096	6.08414e-18	1.33438e-16	Zinc finger Dof-type	Dof-type zinc finger DNA-binding family protein	AT5G65590.1
Fxa1Bg201275	2.86033	-4.90546	1.77472	-2.76407	0.00570857	0.0177881	Multicopper oxidase	SKU5 similar 15	AT4G37160.1
Fxa1Bg201276	121.407	1.86488	0.285753	6.52621	6.74569e-11	8.10381e-10	Cupredoxin	SKU5 similar 17	AT5G66920.1
Fxa1Bg201288	54.1216	1.93933	0.39004	4.97213	6.62206e-07	4.80375e-06	P-loop containing nucleoside triphosphate hydrolase	Disease resistance protein (CC-NBS-LRR class) family	AT5G66900.1
Fxa1Bg201289	19.9584	1.81802	0.57686	3.15158	0.00162391	0.00595794	Arabidopsis broad-spectrum mildew resistance protein RPW8	Disease resistance protein (CC-NBS-LRR class) family	AT5G66900.1
Fxa1Bg201298	31.7837	5.29257	0.808373	6.54719	5.86298e-11	7.09717e-10	Lateral organ boundaries (LOB) domain	ASYMMETRIC LEAVES 2-like 1	AT5G66870.1
Fxa1Bg201302	120.886	0.955678	0.279123	3.42386	0.000617393	0.00253347	Tetratricopeptide repeat	peptidyl-prolyl cis-trans isomerase / cyclophilin-40 (CYP40) / rotamase	AT2G15790.1
Fxa1Bg201304	9.16644	1.812	0.759001	2.38735	0.0169705	0.045172	Patatin-like phospholipase	phospholipase A 2A	AT2G26560.1
Fxa1Bg201306	1257.26	0.968261	0.208273	4.649	3.33552e-06	2.16469e-05	Protein kinase domain	CDPK-related kinase	AT3G50530.1
Fxa1Bg201310	93.8195	-1.89664	0.343331	-5.52422	3.30951e-08	2.87983e-07	OXIDOREDUCTASE, SHORT CHAIN DEHYDROGENASE/REDUCTASE FAMILY (AFU_ORTHOLOGUE AFUA_5G14000)	NAD(P)-binding Rossmann-fold superfamily protein	AT3G50560.1
Fxa1Bg201313	961.633	-0.76649	0.286741	-2.67311	0.00751524	0.0225706	WD40-repeat-containing domain superfamily	Transducin/WD40 repeat-like superfamily protein	AT3G50590.2
Fxa1Bg201314	361.069	-1.34666	0.207387	-6.49347	8.38832e-11	9.9564e-10	Leucine-zipper of ternary complex factor MIP1	ternary complex factor MIP1 leucine-zipper protein (Protein of unknown function%2C DUF547)	AT4G37080.2
Fxa1Bg201315	169.818	-1.212	0.239765	-5.05495	4.30494e-07	3.20603e-06	Transmembrane protein 131-like	transmembrane protein	AT5G66820.1
Fxa1Bg201324	122.149	-0.998597	0.256806	-3.88852	0.000100857	0.000495484	Cyclin-dependent kinase inhibitor	Cyclin-dependent kinase inhibitor family protein	AT1G49620.1
Fxa1Bg201331	31.7685	3.46056	0.658095	5.25844	1.45279e-07	1.15903e-06	DNA-binding pseudobarrel domain superfamily	AP2/B3-like transcriptional factor family protein	AT3G19184.1
Fxa1Bg201333	78.2309	-2.83506	0.354516	-7.99699	1.27501e-15	2.34496e-14	CALCIUM BINDING PROTEIN	-	-
Fxa1Bg201334	22.4633	-3.57257	0.727693	-4.90944	9.13373e-07	6.48526e-06	EF-Hand 1, calcium-binding site	Calcium-binding EF-hand family protein	AT2G15680.1
Fxa1Bg201336	91.8514	8.18488	1.05632	7.74851	9.29747e-15	1.5952e-13	PROTEIN DETOXIFICATION	MATE efflux family protein	AT4G29140.1
Fxa1Bg201338	562.67	0.541744	0.182646	2.96609	0.00301615	0.010222	EF-hand domain pair	centrin2	AT3G50360.1
Fxa1Bg201341	107.455	-1.58893	0.272145	-5.83854	5.266e-09	5.0865e-08	RECA/RAD51/RADA DNA STRAND-PAIRING FAMILY MEMBER	RAS associated with diabetes protein 51	AT5G20850.2
Fxa1Bg201342	837.279	4.57596	0.278206	16.4481	8.65119e-61	1.0301e-58	HEAT STRESS TRANSCRIPTION FACTOR B-1	heat shock factor 4	AT4G36990.1
Fxa1Bg201344	48.5962	4.90082	0.564497	8.68175	3.8973e-18	8.63253e-17	Protein of unknown function (DUF1685)	membrane insertase%2C putative (DUF1685)	AT4G33985.1
Fxa1Bg201345	412.881	0.877824	0.182131	4.81975	1.43738e-06	9.91853e-06	Alternative splicing regulator	CLK4-associating serine/arginine-rich protein	AT4G36980.1
Fxa1Bg201351	664.385	-1.52263	0.198406	-7.6743	1.66321e-14	2.79446e-13	ALPHA/BETA-HYDROLASES SUPERFAMILY PROTEIN	alpha/beta-Hydrolases superfamily protein	AT5G67050.1
Fxa1Bg201355	272.222	-1.29393	0.200086	-6.46687	1.0005e-10	1.17715e-09	PROTEIN RALF-LIKE 34	ralf-like 34	AT5G67070.1
Fxa1Bg201359	4.8214	3.85507	1.44157	2.67421	0.00749047	0.0225143	LATE EMBRYOGENESIS ABUNDANT (LEA) HYDROXYPROLINE-RICH GLYCOPROTEIN FAMILY	transmembrane protein	AT1G45688.1
Fxa1Bg201361	300.663	0.951887	0.202424	4.70243	2.57084e-06	1.70061e-05	Phosphatidylinositol-specific phospholipase X-box domain	PLC-like phosphodiesterases superfamily protein	AT4G36945.1
Fxa1Bg201362	380.064	-1.25849	0.200859	-6.26552	3.71589e-10	4.08805e-09	S-receptor-like serine/threonine-protein kinase	S-locus lectin protein kinase family protein	AT1G61550.1
Fxa1Bg201363	294.379	0.7879	0.227601	3.46176	0.000536658	0.00223523	NICOTINATE PHOSPHORIBOSYLTRANSFERASE	nicotinate phosphoribosyltransferase 2	AT2G23420.1
Fxa1Bg201364	163.714	1.07093	0.234157	4.57358	4.7946e-06	3.0316e-05	Helix-loop-helix DNA-binding domain superfamily	basic helix-loop-helix (bHLH) DNA-binding superfamily protein	AT4G36930.1
Fxa1Bg201367	427.837	-0.522432	0.185931	-2.80982	0.00495695	0.0157534	Phosphatidylinositol-specific phospholipase X-box domain	PLC-like phosphodiesterases superfamily protein	AT5G67130.1
Fxa1Bg201370	43.6458	1.4325	0.396338	3.61434	0.000301111	0.00133251	Chloramphenicol acetyltransferase-like domain superfamily	HXXXD-type acyl-transferase family protein	AT5G67150.1
Fxa1Bg201372	96.8674	0.818075	0.318581	2.56787	0.0102326	0.0294378	PROTEIN IN CHLOROPLAST ATPASE BIOGENESIS, CHLOROPLASTIC	cyclin delta-3	AT4G34090.1
Fxa1Bg201373	677.319	0.826748	0.258664	3.19623	0.00139238	0.00520021	FILAMENT-LIKE PLANT PROTEIN 7	filament-like protein (DUF869)	AT2G23360.1
Fxa1Bg201374	794.004	0.957804	0.259674	3.68848	0.000225599	0.00102617	AP2/ERF domain	Integrase-type DNA-binding superfamily protein	AT4G36920.1
Fxa1Bg201379	796.781	2.65441	0.259958	10.2109	1.77166e-24	5.70218e-23	Kinesin motor domain, conserved site	P-loop containing nucleoside triphosphate hydrolases superfamily protein	AT5G47820.1
Fxa1Bg201380	138.549	-0.949775	0.317089	-2.99529	0.00274183	0.00941757	Protein kinase domain	Leucine-rich repeat protein kinase family protein	AT5G67200.1
Fxa1Bg201382	3847.89	6.21519	0.211215	29.426	2.5565e-190	5.88184e-187	OS11G0490100 PROTEIN	IRREGULAR XYLEM protein (DUF579)	AT5G67210.1
Fxa1Bg201387	359.436	0.974105	0.220527	4.41717	1.00003e-05	5.96461e-05	WRKY TRANSCRIPTION FACTOR 7-RELATED	WRKY DNA-binding protein 11	AT4G31550.1
Fxa1Bg201388	1031.7	1.93925	0.188789	10.2721	9.41737e-25	3.07262e-23	Glycosyltransferase family 43	Nucleotide-diphospho-sugar transferases superfamily protein	AT5G67230.1
Fxa1Bg201389	92.2675	2.57227	0.389086	6.61104	3.81619e-11	4.70171e-10	TRANSLATION MACHINERY-ASSOCIATED PROTEIN 7	Translation machinery associated TMA7	AT1G15270.1
Fxa1Bg201391	2367.1	-0.587093	0.17459	-3.36269	0.000771873	0.00308572	Papain-like cysteine peptidase superfamily	Granulin repeat cysteine protease family protein	AT3G19390.1
Fxa1Bg201398	126.503	0.64241	0.235322	2.72992	0.00633489	0.0194869	Leucine-rich repeat domain superfamily	SKP1/ASK1-interacting protein 2	AT5G67250.1
Fxa1Bg201399	41.1454	1.24101	0.370949	3.3455	0.000821352	0.00326031	CYCLINS	CYCLIN D3%3B2	AT5G67260.1
Fxa1Bg201406	419.019	-1.7857	0.230545	-7.74552	9.51879e-15	1.63203e-13	LRR RECEPTOR-LIKE SERINE/THREONINE-PROTEIN KINASE-RELATED	Leucine-rich repeat protein kinase family protein	AT4G37250.1
Fxa1Bg201411	10.2529	-2.42616	0.874295	-2.77499	0.00552029	0.0172967	NAD(P)-binding domain superfamily	GroES-like zinc-binding alcohol dehydrogenase family protein	AT3G19450.1
Fxa1Bg201414	52.3358	5.17245	0.578372	8.94312	3.78334e-19	8.98864e-18	OS06G0637400 PROTEIN	transmembrane protein	AT4G37290.1
Fxa1Bg201415	116.173	-2.17534	0.280804	-7.74684	9.421e-15	1.616e-13	GLYCOSYLTRANSFERASE-RELATED	UDP-glucosyl transferase 84B2	AT2G23250.1
Fxa1Bg201416	678.517	-0.704009	0.188498	-3.73484	0.000187835	0.000870726	Cytochrome P450	cytochrome P450%2C family 81%2C subfamily D%2C polypeptide 8	AT4G37370.1
Fxa1Bg201417	479.911	0.558923	0.178996	3.12254	0.00179296	0.00649927	Trp-Asp (WD) repeats	WD-40 repeat family protein	AT5G67320.1
Fxa1Bg201425	501.357	1.84599	0.210351	8.77575	1.69768e-18	3.85127e-17	NRAMP family	natural resistance-associated macrophage protein 3	AT2G23150.1
Fxa1Bg201428	334.472	0.676629	0.228065	2.96683	0.00300888	0.0102011	Aspartic peptidase, active site	Eukaryotic aspartyl protease family protein	AT5G43100.1
Fxa1Bg201434	1565.45	-1.71489	0.216904	-7.90623	2.65307e-15	4.76397e-14	LYSINE-RICH ARABINOGALACTAN PROTEIN 17-RELATED	arabinogalactan protein 18	AT4G37450.2
Fxa1Bg201435	3.4583	4.28761	1.58991	2.69676	0.00700179	0.0212551	TPR repeat	ARM-repeat/Tetratricopeptide repeat (TPR)-like protein	AT5G43120.2
Fxa1Bg201443	1465.61	-1.1235	0.164137	-6.84491	7.65249e-12	1.00887e-10	Peptidase inhibitor I9	Subtilase family protein	AT5G67360.1
Fxa1Bg201445	47.9746	1.16915	0.367457	3.18174	0.00146393	0.00543416	Conserved in the green lineage and diatoms 27	DUF1230 family protein (DUF1230)	AT5G67370.1
Fxa1Bg201447	286.852	-1.06987	0.224543	-4.76466	1.89168e-06	1.28057e-05	Sugar-tranasporters, 12 TM	Major facilitator superfamily protein	AT2G23093.1
Fxa1Bg201453	655.678	-4.02511	0.276585	-14.5529	5.601e-48	4.59701e-46	BTB/POZ domain	Phototropic-responsive NPH3 family protein	AT5G67385.1
Fxa1Bg201454	22.7833	-2.91842	0.708218	-4.12079	3.77572e-05	0.000202159	BNAC02G16680D PROTEIN	glycosyltransferase-like protein	AT5G67390.1
Fxa1Bg201460	25.1056	2.66189	0.588684	4.52176	6.13277e-06	3.80387e-05	Secretory peroxidase	root hair specific 19	AT5G67400.1
Fxa1Bg201462	11.1819	7.0073	1.43218	4.89274	9.94415e-07	7.02294e-06	SCARECROW-LIKE PROTEIN 32	GRAS family transcription factor	AT3G49950.1
Fxa1Bg201463	597.339	-1.12734	0.1895	-5.94903	2.69728e-09	2.69362e-08	BNAA07G37360D PROTEIN	LOB domain-containing protein 38	AT3G49940.1
Fxa1Bg201464	373.321	-1.27193	0.197538	-6.43892	1.20327e-10	1.40413e-09	FORMAMIDASE C869.04-RELATED	Acetamidase/Formamidase family protein	AT4G37560.1
Fxa1Bg201465	64.3687	2.91782	0.36942	7.89838	2.82562e-15	5.06106e-14	QUEUOSINE SALVAGE PROTEIN	-	-
Fxa1Bg201468	4.00894	5.52862	1.58261	3.49336	0.000476983	0.00200909	N-ACETYLTRANSFERASE	Acyl-CoA N-acyltransferases (NAT) superfamily protein	AT2G23060.1
Fxa1Bg201472	115.682	-1.5902	0.263282	-6.03989	1.54216e-09	1.58352e-08	Glycosyl hydrolases family 17	O-Glycosyl hydrolases family 17 protein	AT5G67460.2
Fxa1Bg201475	175.803	-3.08005	0.345771	-8.90779	5.20576e-19	1.22417e-17	Formin, FH2 domain superfamily	formin homolog 6	AT5G67470.1
Fxa1Bg201477	381.241	-1.1448	0.219365	-5.21873	1.80159e-07	1.41905e-06	TAZ domain superfamily	BTB and TAZ domain protein 4	AT5G67480.1
Fxa1Bg201479	65.899	-2.5391	0.43055	-5.89734	3.69404e-09	3.63275e-08	Cyclin-like superfamily	cyclin d5%3B1	AT4G37630.1
Fxa1Bg201484	987.555	1.04943	0.329109	3.18869	0.0014292	0.0053213	P-type ATPase, haloacid dehalogenase domain	calcium ATPase 2	AT4G37640.1
Fxa1Bg201486	756.442	-0.650881	0.18707	-3.47935	0.000502631	0.00210531	MITOCHONDRIAL OUTER MEMBRANE PROTEIN PORIN 2-LIKE	voltage dependent anion channel 2	AT5G67500.3
Fxa1Bg201488	183.612	2.88817	0.260284	11.0962	1.30874e-28	5.17137e-27	NPH3 family	Phototropic-responsive NPH3 family protein	AT3G49900.1
Fxa1Bg201489	207.155	-1.25877	0.218623	-5.75772	8.52556e-09	7.99249e-08	Adenylyl-sulfate kinase	APS kinase	AT2G14750.1
Fxa1Bg201494	134.997	-0.990388	0.277114	-3.57394	0.000351652	0.00153091	GRAS domain family	GRAS family transcription factor	AT4G37650.1
Fxa1Bg201505	412.542	-1.58728	0.205267	-7.73276	1.05238e-14	1.79654e-13	Acetyltransferase (GNAT) family	N-acetyl-l-glutamate synthase 1	AT2G22910.1
Fxa1Bg201506	706.026	0.612004	0.244115	2.50703	0.012175	0.0340986	UV-INDUCED PROTEIN UVI15-RELATED	proline-rich family protein	AT2G41420.1
Fxa1Bg201512	237.331	-3.46358	0.280297	-12.3568	4.47423e-35	2.37614e-33	Domain of unknown function (DUF4228)	DUF4228 domain protein	AT5G67620.1
Fxa1Bg201513	386.913	-1.04073	0.195295	-5.32905	9.87282e-08	8.06135e-07	Haemolysin-III related	heptahelical protein 4	AT4G37680.3
Fxa1Bg201514	257.735	-4.22752	0.280545	-15.069	2.5913e-51	2.35438e-49	galactosyl transferase GMA12/MNN10 family	Galactosyl transferase GMA12/MNN10 family protein	AT2G22900.1
Fxa1Bg201517	24.7229	3.87458	0.748964	5.17325	2.30056e-07	1.78215e-06	Alpha/Beta hydrolase fold	serine carboxypeptidase-like 18	AT1G33540.1
Fxa1Bg201519	46.1206	-0.999722	0.352393	-2.83695	0.00455462	0.014652	U-box domain	ARM repeat superfamily protein	AT3G49810.1
Fxa1Bg201529	107.481	0.739212	0.250076	2.95595	0.00311711	0.0105156	ACT domain	ACT domain repeat 1	AT5G65890.1
Fxa1Bg201535	26.939	5.81316	0.940509	6.18087	6.37498e-10	6.8281e-09	Cupin	germin 3	AT5G20630.1
Fxa1Bg201539	2.31844	4.73444	1.85873	2.54713	0.0108612	0.031001	-	-	-
Fxa1Bg201540	127.869	6.3281	0.515365	12.2789	1.17645e-34	6.12468e-33	T22J18.15-RELATED	-	-
Fxa1Bg201541	81.2232	7.42037	0.921039	8.05652	7.84988e-16	1.46757e-14	GROWTH-REGULATING FACTOR 2	growth-regulating factor 1	AT2G22840.1
Fxa1Bg201543	305.04	-0.426105	0.180904	-2.35542	0.0185017	0.0485341	-	-	-
Fxa1Bg201550	262.656	-2.24719	0.296437	-7.58065	3.43816e-14	5.61273e-13	FAD/NAD(P)-binding domain superfamily	FAD/NAD(P)-binding oxidoreductase family protein	AT1G58440.1
Fxa1Bg201555	1616.83	8.86183	0.377549	23.472	7.87792e-122	4.19311e-119	Pectin lyase fold/virulence factor	Pectin lyase-like superfamily protein	AT3G24130.1
Fxa1Bg201556	342.375	-0.701979	0.185092	-3.7926	0.000149076	0.000707564	HflX-type guanine nucleotide-binding (G) domain	GTP-binding protein%2C HflX	AT3G49725.1
Fxa1Bg201557	1395.19	-2.37832	0.185639	-12.8115	1.41353e-37	8.23671e-36	PECTIN METHYLESTERASE CGR2-RELATED	transmembrane protein	AT3G49720.1
Fxa1Bg201564	286.044	-0.563708	0.220845	-2.5525	0.0106952	0.0305909	Branched-chain amino acid aminotransferase II	branched-chain amino acid aminotransferase 5 / branched-chain amino acid transaminase 5 (BCAT5)	AT5G65780.1
Fxa1Bg201571	255.185	-1.71935	0.28258	-6.08448	1.16871e-09	1.21723e-08	Glycosyl hydrolases family 16	xyloglucan endotransglucosylase/hydrolase 7	AT4G37800.1
Fxa1Bg201576	228.706	6.49187	0.418873	15.4984	3.55586e-54	3.5421e-52	Cupin	germin 3	AT5G20630.1
Fxa1Bg201579	8386.21	-0.878166	0.150706	-5.827	5.64315e-09	5.42874e-08	Tubulin/FtsZ family, GTPase domain	tubulin alpha-4 chain	AT1G04820.1
Fxa1Bg201580	214.391	-2.21277	0.23009	-9.61698	6.77933e-22	1.90139e-20	Leucine rich repeat	HAESA-like 2	AT5G65710.1
Fxa1Bg201583	8.4637	2.73467	0.890172	3.07207	0.00212579	0.00755107	-	-	-
Fxa1Bg201591	828.295	-1.40894	0.178476	-7.8943	2.91946e-15	5.2239e-14	UNNAMED PRODUCT	Leucine-rich receptor-like protein kinase family protein	AT5G65700.1
Fxa1Bg201601	5.74689	4.09086	1.3754	2.97432	0.00293641	0.00999109	Major Facilitator Superfamily	Major facilitator superfamily protein	AT2G22730.3
Fxa1Bg201602	10.9801	2.13733	0.719318	2.97132	0.0029652	0.0100755	Starch synthase catalytic domain	UDP-Glycosyltransferase superfamily protein	AT5G65685.12
Fxa1Bg201606	296.226	4.25713	0.279912	15.2088	3.08966e-52	2.90334e-50	PHOSPHOENOLPYRUVATE CARBOXYKINASE ATP	phosphoenolpyruvate carboxykinase 1	AT4G37870.1
Fxa1Bg201609	560.17	-0.991088	0.371432	-2.66829	0.00762383	0.0228478	von Willebrand factor A-like domain superfamily	Zinc finger (C3HC4-type RING finger) family protein	AT2G22680.1
Fxa1Bg201613	1644.14	0.4415	0.172241	2.56327	0.010369	0.0297785	AUX/IAA family	indole-3-acetic acid inducible 9	AT5G65670.1
Fxa1Bg201623	1834.29	0.551988	0.159949	3.45101	0.000558486	0.00231667	BETA-D-XYLOSIDASE 6-RELATED	Glycosyl hydrolase family protein	AT5G10560.1
Fxa1Bg201624	242.798	-0.820775	0.262672	-3.12471	0.00177979	0.00645612	-	-	-
Fxa1Bg201627	278.835	1.5105	0.193957	7.78782	6.81755e-15	1.18482e-13	GLYCINE-RICH DOMAIN-CONTAINING PROTEIN 1	DNA-binding protein%2C putative (duplicated DUF1399)	AT2G22660.2
Fxa1Bg201628	66.2055	1.45855	0.403723	3.61275	0.000302962	0.00133967	MOLYBDOPTERIN SYNTHASE CATALYTIC SUBUNIT	molybdopterin biosynthesis MoaE family protein	AT2G43760.1
Fxa1Bg201638	656.983	2.25307	0.210701	10.6932	1.09529e-26	3.94942e-25	SERINE HYDROXYMETHYLTRANSFERASE, MITOCHONDRIAL	serine transhydroxymethyltransferase 1	AT4G37930.1
Fxa1Bg201642	86.2925	-0.923855	0.28074	-3.29078	0.000999083	0.00387333	Deoxyxylulose-5-phosphate synthase	Deoxyxylulose-5-phosphate synthase	AT4G15560.1
Fxa1Bg201643	177.224	-0.848209	0.23103	-3.67142	0.000241208	0.00109125	EXOSTOSIN HEPARAN SULFATE GLYCOSYLTRANSFERASE -RELATED	Exostosin family protein	AT4G38040.1
Fxa1Bg201646	294.286	-1.51522	0.25983	-5.83161	5.4896e-09	5.28815e-08	KINESIN-LIKE PROTEIN KIN-14R	Di-glucose binding protein with Kinesin motor domain-containing protein	AT2G22610.3
Fxa1Bg201656	4.34369	3.69086	1.43665	2.56908	0.010197	0.0293508	RECEPTOR LECTIN KINASE	Concanavalin A-like lectin protein kinase family protein	AT5G10530.1
Fxa1Bg201658	36.6903	2.09781	0.485581	4.32021	1.55878e-05	8.99488e-05	RHAMNOGALACTURONATE LYASE FAMILY PROTEIN	Rhamnogalacturonate lyase family protein	AT2G22620.1
Fxa1Bg201659	73.8239	6.27503	0.662763	9.46798	2.85306e-21	7.71959e-20	ALDEHYDE REDUCTASE	cinnamyl alcohol dehydrogenase 7	AT4G37980.1
Fxa1Bg201660	12.8333	-7.07386	1.32869	-5.32395	1.0154e-07	8.27863e-07	UDP-glycosyltransferase family, conserved site	UDP-Glycosyltransferase superfamily protein	AT2G22590.1
Fxa1Bg201664	30.2487	1.12302	0.452957	2.4793	0.0131639	0.0364222	Protein kinase domain	Protein kinase superfamily protein	AT5G65530.1
Fxa1Bg201666	136.928	4.54467	0.384377	11.8234	2.95308e-32	1.38023e-30	AP2 domain	AINTEGUMENTA-like 6	AT5G10510.1
Fxa1Bg201670	14.4975	1.85159	0.625701	2.95922	0.00308419	0.0104164	-	2-oxoglutarate (2OG) and Fe(II)-dependent oxygenase superfamily protein	AT3G45880.1
Fxa1Bg201673	277.431	0.825266	0.207465	3.97786	6.95381e-05	0.000353252	Permease family	Xanthine/uracil permease family protein	AT4G38050.1
Fxa1Bg201678	109.55	-1.30907	0.26613	-4.91891	8.70279e-07	6.20151e-06	OS09G0376300 PROTEIN	hypothetical protein	AT4G38060.2
Fxa1Bg201684	974.214	-2.97501	0.197756	-15.0438	3.78878e-51	3.43801e-49	O-FUCOSYLTRANSFERASE 2-RELATED	O-fucosyltransferase family protein	AT5G65470.1
Fxa1Bg201686	9.00568	6.69777	1.39953	4.78572	1.70377e-06	1.16129e-05	FAD/NAD(P)-binding domain superfamily	GDP dissociation inhibitor family protein / Rab GTPase activator family protein	AT5G09550.1
Fxa1Bg201689	6.34271	5.18852	1.45389	3.56871	0.00035875	0.00155848	Transcription factor, MADS-box	K-box region and MADS-box transcription factor family protein	AT2G22540.1
Fxa1Bg201692	87.6038	-0.98719	0.385949	-2.55783	0.0105328	0.0301797	GPI ethanolamine phosphate transferase 2, N-terminal	Alkaline-phosphatase-like family protein	AT2G22530.1
Fxa1Bg201697	171.08	0.749817	0.277432	2.70271	0.00687776	0.0209335	Impact, N-terminal domain superfamily	ribosomal protein S5 domain protein	AT4G38090.1
Fxa1Bg201698	396.122	-1.16609	0.229138	-5.08902	3.59923e-07	2.70932e-06	Papain-like cysteine peptidase superfamily	ubiquitin-specific protease 17	AT5G65450.2
Fxa1Bg201699	38.3104	-1.21203	0.43156	-2.80847	0.00497769	0.0158105	Mitochondrial carrier domain superfamily	dicarboxylate carrier 2	AT4G24570.1
Fxa1Bg201706	944.396	-0.904704	0.20909	-4.32686	1.51249e-05	8.74971e-05	14-3-3 protein	general regulatory factor 8	AT5G65430.1
Fxa1Bg201711	19.7014	6.85682	1.28404	5.34003	9.29296e-08	7.61054e-07	Zinc finger, LIM-type	LIM domain-containing protein	AT4G36860.1
Fxa1Bg201714	175.31	-3.09216	0.30892	-10.0096	1.38333e-23	4.24176e-22	CYCLIN-D4-1-LIKE	Cyclin D2%3B1	AT2G22490.1
Fxa1Bg201716	201.702	-0.650111	0.225315	-2.88535	0.00390982	0.0128241	Hyccin	hyccin	AT5G64090.1
Fxa1Bg201718	154.976	1.52623	0.356613	4.27978	1.87082e-05	0.00010621	Laccase	laccase 14	AT5G09360.1
Fxa1Bg201719	5.29013	-4.79218	1.50046	-3.19382	0.00140404	0.00523773	-	hypothetical protein	AT1G26290.1
Fxa1Bg201725	208.957	-2.30552	0.244512	-9.42903	4.13893e-21	1.10686e-19	PROTEIN DETOXIFICATION	MATE efflux family protein	AT5G65380.1
Fxa1Bg201726	44.2874	-2.00445	0.39077	-5.12949	2.90531e-07	2.21621e-06	ANTH domain	ENTH/ANTH/VHS superfamily protein	AT4G40080.1
Fxa1Bg201735	12.4309	-4.08479	0.925321	-4.41446	1.01262e-05	6.0357e-05	Protein of unknown function, DUF617	MIZU-KUSSEI-like protein (Protein of unknown function%2C DUF617)	AT5G65340.1
Fxa1Bg201736	242.491	-1.41905	0.286061	-4.96064	7.02597e-07	5.07508e-06	P-type ATPase, cytoplasmic domain N	autoinhibited H[+]-ATPase isoform 10	AT1G17260.1
Fxa1Bg201739	263.292	1.29923	0.275721	4.71213	2.45142e-06	1.62644e-05	Ring finger domain	RING/U-box superfamily protein	AT1G72220.1
Fxa1Bg201740	59.4854	2.58576	0.377934	6.84184	7.81817e-12	1.029e-10	EXPRESSED PROTEIN	hypothetical protein	AT2G14095.1
Fxa1Bg201741	244.237	4.84939	0.299795	16.1757	7.48816e-59	8.5316e-57	EXPRESSED PROTEIN	transmembrane protein	AT2G46550.1
Fxa1Bg201744	1555.2	-1.14659	0.154063	-7.44233	9.89253e-14	1.55926e-12	Homeodomain	homeobox protein 6	AT2G22430.1
Fxa1Bg201747	128.974	3.69163	0.315248	11.7103	1.12945e-31	5.14405e-30	RAPIDLY ELICITED PROTEIN, PUTATIVE-RELATED	-	-
Fxa1Bg201750	4023.65	0.825406	0.159035	5.19008	2.10208e-07	1.63765e-06	Tetratricopeptide-like helical domain superfamily	Tetratricopeptide repeat (TPR)-like superfamily protein	AT4G02750.1
Fxa1Bg201752	807.769	-0.763484	0.190297	-4.01206	6.01922e-05	0.000309612	LANC-LIKE PROTEIN	GCR2-like 1	AT5G65280.1
Fxa1Bg201758	384.92	-0.819426	0.1857	-4.41263	1.02123e-05	6.08346e-05	P-loop containing nucleoside triphosphate hydrolase	RAB GTPase homolog A4A	AT5G65270.1
Fxa1Bg201764	40.6874	1.65919	0.39769	4.17208	3.0183e-05	0.000164734	ABC TRANSPORTER G FAMILY MEMBER 11-LIKE	white-brown complex-like protein	AT1G17840.1
Fxa1Bg201768	5.56439	4.04748	1.43368	2.82314	0.00475559	0.0152134	EPIDERMAL PATTERNING FACTOR-LIKE PROTEIN 4	EPIDERMAL PATTERNING FACTOR-like protein	AT5G10310.2
Fxa1Bg201770	79.8116	0.952144	0.331342	2.8736	0.00405828	0.0132544	Haloacid dehalogenase-like hydrolase	Haloacid dehalogenase-like hydrolase (HAD) superfamily protein	AT4G39970.1
Fxa1Bg201771	15.9298	3.99935	0.814492	4.91024	9.09644e-07	6.46007e-06	UDP-glucoronosyl and UDP-glucosyl transferase	UDP-glucosyl transferase 85A2	AT1G22360.1
Fxa1Bg201775	6.72632	2.12977	0.892664	2.38586	0.0170393	0.0453281	ALPHA/BETA-HYDROLASES SUPERFAMILY PROTEIN	alpha/beta-Hydrolases superfamily protein	AT4G39955.1
Fxa1Bg201776	7.30731	2.27384	0.94787	2.39889	0.0164448	0.043996	ALPHA/BETA-HYDROLASES SUPERFAMILY PROTEIN	alpha/beta-Hydrolases superfamily protein	AT4G39955.1
Fxa1Bg201779	358.971	-0.511089	0.217251	-2.35253	0.0186462	0.0488773	Protein kinase, ATP binding site	leucine-rich repeat transmembrane protein kinase family protein	AT5G10290.1
Fxa1Bg201781	41.1187	2.12448	0.449496	4.72636	2.28586e-06	1.52568e-05	Zinc finger, C2H2 type	C2H2 and C2HC zinc fingers superfamily protein	AT1G34370.1
Fxa1Bg201793	142.431	0.656148	0.262292	2.50159	0.0123636	0.0345373	CELL DIVISION PROTEIN KINASE	cyclin-dependent kinase C%3B1	AT5G10270.1
Fxa1Bg201795	160.036	-0.987132	0.267486	-3.6904	0.0002239	0.00101949	-	-	-
Fxa1Bg201802	324.263	0.559284	0.193328	2.89294	0.00381659	0.0125637	Rossmann-like alpha/beta/alpha sandwich fold	asparagine synthetase 3	AT5G10240.1
Fxa1Bg201804	239.016	1.31376	0.212529	6.18156	6.34703e-10	6.80122e-09	TLD-DOMAIN NUCLEOLAR PROTEIN	TLD-domain containing nucleolar protein	AT4G39870.1
Fxa1Bg201805	4415.4	-1.59346	0.155971	-10.2163	1.67553e-24	5.40786e-23	Annexin repeat	annexin 1	AT1G35720.1
Fxa1Bg201806	2150.8	-1.25314	0.149607	-8.37619	5.4668e-17	1.11117e-15	Annexin superfamily	annexin 2	AT5G65020.1
Fxa1Bg201811	34.0499	-3.76402	0.596997	-6.30492	2.88336e-10	3.21932e-09	EXOSTOSIN HEPARAN SULFATE GLYCOSYLTRANSFERASE -RELATED	Exostosin family protein	AT1G68470.1
Fxa1Bg201813	239.39	-4.09179	0.296932	-13.7802	3.35376e-43	2.36131e-41	EXOSTOSIN HEPARAN SULFATE GLYCOSYLTRANSFERASE -RELATED	Exostosin family protein	AT1G68470.1
Fxa1Bg201814	41.0017	-1.09748	0.39656	-2.7675	0.00564876	0.0176341	-	-	-
Fxa1Bg201815	119.281	-2.69597	0.31826	-8.47098	2.43328e-17	5.11339e-16	-	-	-
Fxa1Bg201823	1130.35	-2.32806	0.242354	-9.60606	7.53788e-22	2.10585e-20	PLAT/LH2 domain	Lipase/lipooxygenase%2C PLAT/LH2 family protein	AT4G39730.1
Fxa1Bg201832	110.778	2.76518	0.324143	8.53074	1.45409e-17	3.10601e-16	Acyl-CoA oxidase	acyl-CoA oxidase 2	AT5G65110.1
Fxa1Bg201843	57.6858	-1.19829	0.323706	-3.7018	0.000214076	0.000980323	Domain of unknown function (DUF966)	UPSTREAM OF FLC protein (DUF966)	AT5G10150.1
Fxa1Bg201853	1404.02	2.21817	0.303396	7.31115	2.6486e-13	4.02013e-12	Myo-inositol-1-phosphate synthase	myo-inositol-1-phosphate synthase 2	AT2G22240.1
Fxa1Bg201856	123.091	-1.62919	0.324804	-5.01592	5.27806e-07	3.8789e-06	SULFATE TRANSPORTER	slufate transporter 2%3B1	AT5G10180.1
Fxa1Bg201858	1497.94	0.950554	0.163384	5.8179	5.95904e-09	5.71413e-08	Aminotransferases, class-I, pyridoxal-phosphate-binding site	aspartate aminotransferase	AT2G22250.1
Fxa1Bg201863	2.54026	4.87639	1.76135	2.76855	0.00563067	0.0175861	-	-	-
Fxa1Bg201868	11.4538	-2.67366	0.831762	-3.21445	0.00130695	0.00491357	Heavy-metal-associated domain	Heavy metal transport/detoxification superfamily protein	AT4G39700.1
Fxa1Bg201872	3234.88	-1.66396	0.276582	-6.01616	1.78601e-09	1.81963e-08	PROTEIN CELLULOSE SYNTHASE INTERACTIVE 1	binding protein	AT2G22125.1
Fxa1Bg201876	3.61816	5.38301	1.68877	3.18754	0.00143488	0.00533853	POLYGALACTURONASE-LIKE	Pectin lyase-like superfamily protein	AT2G43870.1
Fxa1Bg201879	13.1325	2.08531	0.659672	3.16112	0.00157161	0.00578808	Gamma-glutamyltranspeptidase, small subunit	gamma-glutamyl transpeptidase 1	AT4G39640.1
Fxa1Bg201880	1511.34	0.713395	0.194045	3.67644	0.000236516	0.001072	Aminotransferase class-III	alanine:glyoxylate aminotransferase 2	AT4G39660.1
Fxa1Bg201881	18.0531	3.56998	0.837129	4.26455	2.00304e-05	0.000112962	NUCLEUSENVELOPE PROTEIN	nucleusenvelope protein	AT2G43630.1
Fxa1Bg201882	33.5217	1.86235	0.431605	4.31494	1.59643e-05	9.19208e-05	TRANSCRIPTION FACTOR TGA9	bZIP transcription factor family protein	AT5G65210.1
Fxa1Bg201886	175.903	1.56343	0.238506	6.55508	5.56133e-11	6.74875e-10	-	-	-
Fxa1Bg201897	572.431	1.41902	0.306925	4.62336	3.7757e-06	2.42848e-05	OS04G0457400 PROTEIN	-	-
Fxa1Bg201917	29.2894	1.49687	0.454834	3.29102	0.000998233	0.00387139	-	-	-
Fxa1Bg201920	375.205	-1.03112	0.253861	-4.06173	4.87108e-05	0.000254837	Protein kinase-like domain superfamily	ABC2 homolog 13	AT5G64940.1
Fxa1Bg201922	3.64636	-5.256	1.62398	-3.2365	0.00121007	0.00458464	Histone-like transcription factor (CBF/NF-Y) and archaeal histone	nuclear factor Y%2C subunit B3	AT4G14540.1
Fxa1Bg201933	572.286	-0.745764	0.171395	-4.35114	1.35429e-05	7.91022e-05	4-ALPHA-GLUCANOTRANSFERASE DPE1, CHLOROPLASTIC/AMYLOPLASTIC	disproportionating enzyme	AT5G64860.1
Fxa1Bg201935	176.502	-0.835956	0.26673	-3.13409	0.00172385	0.00627425	Cyclic nucleotide-binding domain	cyclic nucleotide gated channel 1	AT5G53130.1
Fxa1Bg201936	3.6767	4.37748	1.6111	2.71707	0.00658617	0.0201417	EXPRESSED PROTEIN	transmembrane protein	AT2G21960.1
Fxa1Bg201937	1187.82	1.13931	0.18148	6.2779	3.43175e-10	3.79183e-09	SHIKIMATE KINASE	shikimate kinase 1	AT2G21940.1
Fxa1Bg201947	458.215	0.630796	0.174844	3.60777	0.000308838	0.00136349	Rpb4/RPC9 superfamily	RNA polymerase II%2C Rpb4%2C core protein	AT5G09920.1
Fxa1Bg201952	228.88	-0.990409	0.292665	-3.3841	0.000714118	0.00287855	Ribonuclease H-like superfamily	DNA-directed DNA polymerase	AT5G67100.1
Fxa1Bg201954	150.068	-0.596256	0.240536	-2.47887	0.0131801	0.0364542	DNA topoisomerase VI, subunit A	Spo11/DNA topoisomerase VI%2C subunit A protein	AT5G02820.1
Fxa1Bg201962	495.312	-0.43162	0.176179	-2.44989	0.0142898	0.0390361	TGS domain	GTP-binding protein-like protein	AT4G39520.1
Fxa1Bg201965	454.355	-0.592251	0.16749	-3.53605	0.000406164	0.00174091	2-ISOPROPYLMALATE SYNTHASE 1, CHLOROPLASTIC	2-isopropylmalate synthase 1	AT1G74040.1
Fxa1Bg201974	169.835	-3.65869	0.389136	-9.40207	5.34978e-21	1.42215e-19	OS05G0537100 PROTEIN	WRKY DNA-binding protein 51	AT5G64810.1
Fxa1Bg201976	2.29726	4.73718	1.86675	2.53766	0.0111595	0.0317128	RAB FAMILY	RAB GTPase homolog G3A	AT4G09720.1
Fxa1Bg201985	62.4225	-0.849677	0.314924	-2.69804	0.00697484	0.0211868	VDE lipocalin domain	violaxanthin de-epoxidase-like protein	AT2G21860.1
Fxa1Bg201989	7.65679	6.46297	1.4541	4.44465	8.80356e-06	5.30542e-05	BETA-1,3-GLUCANASE	O-Glycosyl hydrolases family 17 protein	AT5G64790.1
Fxa1Bg202000	25.9067	-3.40339	0.581547	-5.85232	4.84774e-09	4.6984e-08	WRKY domain	WRKY DNA-binding protein 13	AT4G39410.1
Fxa1Bg202005	593.556	-1.6632	0.170753	-9.74043	2.02687e-22	5.85511e-21	Leucine Rich Repeat	Leucine-rich receptor-like protein kinase family protein	AT4G39400.1
Fxa1Bg202009	389.329	-0.608265	0.170888	-3.55944	0.000371643	0.0016091	UDP-RHAMNOSE/UDP-GALACTOSE TRANSPORTER 4	Nucleotide-sugar transporter family protein	AT4G09810.1
Fxa1Bg202013	690.683	0.845777	0.216414	3.90815	9.30053e-05	0.000460143	Pentatricopeptide (PPR) repeat	dehydroquinate dehydratase%2C putative / shikimate dehydrogenase	AT3G06350.1
Fxa1Bg202024	132.241	2.81781	1.01377	2.77953	0.00544368	0.0170896	AP2/ERF domain	Integrase-type DNA-binding superfamily protein	AT5G64750.1
Fxa1Bg202026	73.3424	1.51104	0.346693	4.35843	1.30999e-05	7.66972e-05	Bulb-type lectin domain	receptor-like protein kinase 1	AT5G60900.1
Fxa1Bg202027	22.7844	2.92999	0.65285	4.488	7.18937e-06	4.39955e-05	D-mannose binding lectin	receptor-like protein kinase 1	AT5G60900.1
Fxa1Bg202031	167.245	-0.734073	0.230036	-3.19113	0.00141718	0.00528151	EXPRESSED PROTEIN	GPI-anchored adhesin-like protein%2C putative (DUF936)	AT1G08760.1
Fxa1Bg202032	532.671	-1.32912	0.252692	-5.25984	1.44183e-07	1.15106e-06	Calreticulin/calnexin, P domain superfamily	calreticulin 3	AT1G08450.1
Fxa1Bg202033	41.5325	-1.50299	0.394241	-3.81235	0.000137649	0.000658366	RING-H2 FINGER PROTEIN ATL78	RING/U-box superfamily protein	AT1G49230.1
Fxa1Bg202034	5481.19	-1.06639	0.162447	-6.56451	5.22041e-11	6.35276e-10	Actin/actin-like conserved site	actin 7	AT5G09810.1
Fxa1Bg202035	5.69187	5.02624	1.49401	3.36426	0.000767482	0.0030704	REF/SRPP-LIKE PROTEIN OS05G0151300/LOC_OS05G05940	Rubber elongation factor protein (REF)	AT3G05500.1
Fxa1Bg202044	131.497	0.723645	0.253024	2.85998	0.00423668	0.0137559	SANT/Myb domain	Duplicated homeodomain-like superfamily protein	AT1G76890.2
Fxa1Bg202056	74.3256	-0.73789	0.292554	-2.52224	0.011661	0.032885	OST-type HTH domain	Putative endonuclease or glycosyl hydrolase	AT5G09840.1
Fxa1Bg202074	797.881	1.13501	0.18204	6.23494	4.51948e-10	4.92954e-09	Extradiol aromatic ring-opening dioxygenase, DODA-type	catalytic LigB subunit of aromatic ring-opening dioxygenase family	AT4G15093.1
Fxa1Bg202076	590.678	-1.16809	0.229958	-5.07956	3.78304e-07	2.8375e-06	Zinc-binding RING-finger	cellulose synthase 6	AT5G64740.1
Fxa1Bg202085	70.4889	-1.43573	0.421245	-3.40829	0.000653712	0.00266182	TPR repeat	tetratricopeptide repeat (TPR)-containing protein	AT3G18730.1
Fxa1Bg202086	75.7452	1.96367	0.340185	5.77237	7.81632e-09	7.37022e-08	Zinc finger, RING/FYVE/PHD-type	CYS%2C MET%2C PRO%2C and GLY protein 2	AT5G64660.1
Fxa1Bg202098	1692.34	5.71118	0.205538	27.7864	6.32572e-170	9.80803e-167	GLYCOGENIN SUBFAMILY MEMBER	plant glycogenin-like starch initiation protein 1	AT3G18660.2
Fxa1Bg202101	1342.28	-0.757424	0.184747	-4.09979	4.13533e-05	0.000219567	PECTINESTERASE	Plant invertase/pectin methylesterase inhibitor superfamily	AT5G09760.1
Fxa1Bg202107	43.928	-2.99091	0.4894	-6.11138	9.87745e-10	1.03601e-08	Invertase/pectin methylesterase inhibitor domain superfamily	cell wall / vacuolar inhibitor of fructosidase 2	AT5G64620.1
Fxa1Bg202125	337.263	0.530714	0.224832	2.36049	0.0182508	0.0479819	Vta1 like	callose synthase 5	AT2G13680.1
Fxa1Bg202130	26.2838	1.59712	0.585213	2.72913	0.00635013	0.0195287	NAD(P)H-QUINONE OXIDOREDUCTASE SUBUNIT O, CHLOROPLASTIC	NAD(P)H:plastoquinone dehydrogenase complex subunit O	AT1G74880.1
Fxa1Bg202132	508.788	0.625079	0.240466	2.59944	0.00933752	0.0272362	Photosystem I reaction centre subunit N (PSAN or PSI-N)	photosystem I reaction center subunit PSI-N%2C chloroplast%2C putative / PSI-N%2C putative (PSAN)	AT5G64040.1
Fxa1Bg202133	31.6769	1.89166	0.45595	4.14883	3.34184e-05	0.000180774	Glycosyl hydrolases family 28	Pectin lyase-like superfamily protein	AT4G33440.1
Fxa1Bg202135	94.7929	3.39082	0.43015	7.88287	3.19944e-15	5.70056e-14	Laccase, third cupredoxin domain	Laccase/Diphenol oxidase family protein	AT5G48100.1
Fxa1Bg202145	18.9576	1.30046	0.543264	2.39379	0.0166751	0.0445054	Glycosyl hydrolases family 16 (GH16) domain	xyloglucan endotransglycosylase 6	AT4G25810.1
Fxa1Bg202148	12.167	3.57972	1.02544	3.49091	0.000481386	0.00202488	U-box domain	ARM repeat superfamily protein	AT1G71020.1
Fxa1Bg202152	198.164	-1.13349	0.212213	-5.34128	9.22918e-08	7.56178e-07	ABC TRANSPORTER G FAMILY MEMBER 3	ABC-2 type transporter family protein	AT2G28070.1
Fxa1Bg202157	12.1353	3.12535	0.84877	3.68221	0.000231221	0.00104987	OS11G0199801 PROTEIN	patatin-like phospholipase domain protein	AT1G76980.2
Fxa1Bg202160	3090.67	-1.24779	0.205225	-6.08009	1.20113e-09	1.24899e-08	S-adenosyl-L-methionine-dependent methyltransferase	S-adenosyl-L-methionine-dependent methyltransferases superfamily protein	AT5G64030.1
Fxa1Bg202165	156.936	-1.64015	0.247902	-6.61612	3.68738e-11	4.55088e-10	TRAF-LIKE SUPERFAMILY PROTEIN	ubiquitin-specific protease 13	AT3G11910.1
Fxa1Bg202170	164.054	1.0851	0.244231	4.44291	8.87516e-06	5.34631e-05	TRANSMEMBRANE PROTEIN 15-RELATED	phosphatidate cytidylyltransferase family protein	AT3G45040.1
Fxa1Bg202171	123.312	-1.19365	0.3147	-3.79299	0.000148847	0.000706569	DNA-directed DNA polymerase, family B	DNA polymerase delta subunit 1	AT5G63960.1
Fxa1Bg202173	255.632	0.925298	0.238448	3.8805	0.000104241	0.000510211	von Willebrand factor, type A	Copine (Calcium-dependent phospholipid-binding protein) family	AT5G63970.1
Fxa1Bg202179	2.50641	4.84619	1.82153	2.66051	0.00780218	0.0233157	-	-	-
Fxa1Bg202191	61.7286	2.10929	0.437598	4.82015	1.4345e-06	9.89961e-06	RNA POLYMERASE II TRANSCRIPTIONAL COACTIVATOR	ssDNA-binding transcriptional regulator	AT5G09250.1
Fxa1Bg202204	28.0116	3.25515	0.640752	5.0802	3.77047e-07	2.82837e-06	Amino acid permease, conserved site	bidirectional amino acid transporter 1	AT2G01170.1
Fxa1Bg202210	502.932	-0.746842	0.213556	-3.49717	0.000470214	0.00198444	Chaperone J-domain superfamily	Chaperone DnaJ-domain superfamily protein	AT4G12770.1
Fxa1Bg202215	1173.97	-0.887694	0.159599	-5.56203	2.6665e-08	2.34822e-07	Glycosyl hydrolases family 31	Glycosyl hydrolases family 31 protein	AT5G63840.1
Fxa1Bg202219	478.206	-3.82286	0.242542	-15.7616	5.71249e-56	5.96532e-54	Beta-sandwich domain in beta galactosidase	beta-galactosidase 10	AT5G63810.1
Fxa1Bg202226	479.564	1.00735	0.344631	2.92297	0.00346707	0.0115558	NAC TRANSCRIPTION FACTOR 56	NAC (No Apical Meristem) domain transcriptional regulator superfamily protein	AT1G01720.1
Fxa1Bg202236	250.968	-1.9881	0.356293	-5.57995	2.40585e-08	2.13344e-07	Aldehyde dehydrogenase, N-terminal	aldehyde dehydrogenase 3I1	AT4G34240.1
Fxa1Bg202239	66.113	-0.965256	0.341983	-2.82253	0.0047647	0.0152398	-	topoisomerase I damage affected-like protein	AT5G08770.1
Fxa1Bg202249	21.1482	2.60005	0.62109	4.18627	2.83574e-05	0.00015546	Protein of unknown function, DUF573	-	-
Fxa1Bg202252	4.50138	4.69242	1.53146	3.06402	0.00218382	0.00773139	-	-	-
Fxa1Bg202265	104.727	-1.32523	0.286402	-4.62717	3.7069e-06	2.38746e-05	SERINE/THREONINE-PROTEIN KINASE TNNI3K-RELATED	VH1-interacting kinase	AT1G14000.1
Fxa1Bg202269	471.848	1.49969	0.218694	6.85747	7.00917e-12	9.26627e-11	Filament-like plant protein, long coiled-coil	filament-like protein (DUF869)	AT1G21810.1
Fxa1Bg202270	384.011	5.64381	0.280019	20.1551	2.42767e-90	5.8894e-88	TRANSAMIDASE	fatty acid amide hydrolase	AT5G64440.1
Fxa1Bg202274	43.1111	-1.27898	0.419174	-3.05119	0.00227935	0.00803054	Pentatricopeptide (PPR) repeat	mitochondrial editing factor 22	AT3G12770.1
Fxa1Bg202276	132.466	-2.33768	0.334141	-6.99609	2.63214e-12	3.62767e-11	PROTEIN PLASTID MOVEMENT IMPAIRED 15	PLASTID MOVEMENT IMPAIRED protein (DUF827)	AT1G66840.1
Fxa1Bg202284	108.094	-0.803607	0.294129	-2.73216	0.00629204	0.019376	UNCHARACTERIZED	magnesium transporter%2C putative (DUF803)	AT2G21120.1
Fxa1Bg202285	438.599	-0.525521	0.205192	-2.56112	0.0104336	0.0299386	MGS-like domain	carbamoyl phosphate synthetase B	AT1G29900.1
Fxa1Bg202287	53.7627	0.943408	0.356654	2.64517	0.0081651	0.024262	TRANSLATION INITIATION FACTOR	translation initiation factor	AT4G39630.2
Fxa1Bg202288	104.694	0.878728	0.286814	3.06376	0.00218576	0.00773787	OS09G0570600 PROTEIN	Nucleotidyltransferase family protein	AT3G45750.1
Fxa1Bg202291	41.8349	-1.03207	0.406471	-2.5391	0.0111137	0.0316155	Leucine rich repeat	Leucine-rich repeat protein kinase family protein	AT5G63710.1
Fxa1Bg202292	175.907	2.41399	0.845568	2.85487	0.00430542	0.0139434	OS01G0873900 PROTEIN	Ikzf5 (DUF668)	AT1G34320.1
Fxa1Bg202294	744.697	-0.481093	0.191727	-2.50926	0.0120986	0.0339153	Cleft lip and palate transmembrane protein 1 (CLPTM1)	Transmembrane CLPTM1 family protein	AT5G08500.1
Fxa1Bg202297	229.211	0.592525	0.211877	2.79655	0.00516513	0.0163237	GYF domain	SWIB/MDM2 and Plus-3 and GYF domain-containing protein	AT5G08430.1
Fxa1Bg202299	152.826	0.61077	0.215793	2.83035	0.00464972	0.0149176	DYAD PROTEIN	DYAD protein	AT5G23610.1
Fxa1Bg202302	319.735	-1.26134	0.213906	-5.89669	3.70855e-09	3.64633e-08	Chloride channel ClC-plant	chloride channel C	AT5G49890.1
Fxa1Bg202304	282.437	0.530517	0.219035	2.42206	0.0154327	0.0416728	Ankyrin repeat region circular	ankyrin repeat family protein	AT5G12320.1
Fxa1Bg202311	1116.91	-0.7318	0.192716	-3.79731	0.000146276	0.000695757	BNAC08G42640D PROTEIN	ATP binding/leucine-tRNA ligases/aminoacyl-tRNA ligase	AT1G09620.1
Fxa1Bg202315	431.398	-1.03058	0.191195	-5.39023	7.03683e-08	5.8666e-07	EXPRESSED PROTEIN	hypothetical protein	AT5G23490.2
Fxa1Bg202316	901.1	-0.425193	0.153988	-2.76121	0.00575871	0.017924	MAJOR FACILITATOR, SUGAR TRANSPORTER, MAJOR FACILITATOR SUPERFAMILY-RELATED	plastidic GLC translocator	AT5G16150.1
Fxa1Bg202317	244.96	0.925684	0.21693	4.2672	1.97943e-05	0.000111807	PHD FINGER PROTEIN MALE MEIOCYTE DEATH 1-RELATED	RING/FYVE/PHD zinc finger superfamily protein	AT1G33420.1
Fxa1Bg202324	235.343	3.40695	0.314078	10.8475	2.05042e-27	7.65264e-26	Pyrimidine 5-nucleotidase	Haloacid dehalogenase-like hydrolase (HAD) superfamily protein	AT3G62040.1
Fxa1Bg202333	5.49622	3.44002	1.37167	2.5079	0.012145	0.0340239	-	-	-
Fxa1Bg202335	848.511	-2.99121	0.165261	-18.1	3.18919e-73	5.1696e-71	Pectinacetylesterase	Pectinacetylesterase family protein	AT3G62060.2
Fxa1Bg202338	105.169	0.930783	0.280134	3.32263	0.000891718	0.00350672	-	-	-
Fxa1Bg202342	388.839	-0.493531	0.17731	-2.78343	0.00537875	0.0169126	PROTOPORPHYRINOGEN OXIDASE	Flavin containing amine oxidoreductase family	AT4G01690.1
Fxa1Bg202354	350.427	-0.729867	0.203838	-3.58062	0.000342782	0.00149631	Gelsolin-like domain superfamily	Sec23/Sec24 protein transport family protein	AT4G01810.1
Fxa1Bg202358	22.3183	-1.28863	0.482607	-2.67014	0.00758205	0.0227398	ACYL TRANSFERASE 4	HXXXD-type acyl-transferase family protein	AT3G62160.1
Fxa1Bg202359	162.296	-0.810358	0.224643	-3.60731	0.000309388	0.00136567	TWO-PORE POTASSIUM CHANNEL 4-RELATED	Ca2+ activated outward rectifying K+ channel 5	AT4G01840.1
Fxa1Bg202373	14407.7	1.44117	0.179723	8.01881	1.06774e-15	1.97546e-14	S-adenosylmethionine synthetase superfamily	S-adenosylmethionine synthetase 1	AT1G02500.1
Fxa1Bg202379	274.816	-0.703872	0.218106	-3.2272	0.00125009	0.0047227	UNCHARACTERIZED	protein rolling protein	AT2G47115.1
Fxa1Bg202382	1004.91	-3.02562	0.182781	-16.5533	1.51549e-61	1.84768e-59	UNCHARACTERIZED	protein rolling protein	AT2G47115.1
Fxa1Bg202394	1741.16	-0.552484	0.165421	-3.33986	0.000838207	0.00331817	ADP-ribosylation factor family	ADP-ribosylation factor A1F	AT1G10630.1
Fxa1Bg202401	210.537	-1.07904	0.278238	-3.87811	0.00010527	0.000514989	HCO3- transporter family	HCO3- transporter family	AT2G47160.1
Fxa1Bg202405	235.876	-0.532994	0.194468	-2.74079	0.00612921	0.0189321	Tetratricopeptide-like helical domain superfamily	Pentatricopeptide repeat (PPR-like) superfamily protein	AT2G21090.1
Fxa1Bg202407	3.54218	5.34708	1.64548	3.24956	0.00115582	0.00440133	PLATZ transcription factor	PLATZ transcription factor family protein	AT3G60670.1
Fxa1Bg202408	228.604	1.019	0.306448	3.3252	0.000883565	0.00347823	Serine/threonine-protein kinase, active site	shaggy-related kinase 11	AT5G26751.1
Fxa1Bg202411	10.6623	5.95839	1.34149	4.44162	8.92821e-06	5.37548e-05	-	-	-
Fxa1Bg202421	35.6983	1.34927	0.437033	3.08733	0.00201961	0.00722101	-	-	-
Fxa1Bg202422	2.93689	5.08149	1.68967	3.00739	0.002635	0.00910674	-	-	-
Fxa1Bg202423	40.8182	1.32529	0.42384	3.12687	0.00176678	0.00641404	LONG-CHAIN-FATTY-ACID--COA LIGASE	AMP-dependent synthetase and ligase family protein	AT2G47240.1
Fxa1Bg202424	201.921	3.34636	0.260605	12.8407	9.69401e-38	5.67657e-36	AMP-binding, conserved site	AMP-dependent synthetase and ligase family protein	AT2G47240.1
Fxa1Bg202427	596.872	6.67068	0.308117	21.6498	6.10005e-104	1.91662e-101	OS07G0603500 PROTEIN-RELATED	Eukaryotic aspartyl protease family protein	AT2G03200.1
Fxa1Bg202428	47.4055	1.02927	0.404627	2.54376	0.0109667	0.0312558	OS01G0299500 PROTEIN	transmembrane protein	AT1G02380.1
Fxa1Bg202429	5.72377	5.03933	1.45362	3.46676	0.000526776	0.00219753	-	-	-
Fxa1Bg202430	8.03333	2.667	0.964579	2.76493	0.00569341	0.0177471	E3 UBIQUITIN-PROTEIN LIGASE UHRF-RELATED	zinc finger (C3HC4-type RING finger) family protein	AT1G57800.1
Fxa1Bg202431	10.7055	2.89619	0.976454	2.96603	0.0030167	0.0102233	F3H9.20 PROTEIN	integral membrane family protein	AT1G28140.1
Fxa1Bg202437	61.0721	4.53963	0.507218	8.95007	3.55257e-19	8.46011e-18	WRKY DNA -binding domain	WRKY DNA-binding protein 23	AT2G47260.1
Fxa1Bg202441	44.6636	3.66038	0.503161	7.27477	3.47005e-13	5.22912e-12	Raffinose synthase or seed imbibition protein Sip1	stachyose synthase	AT4G01970.1
Fxa1Bg202451	164.533	1.61199	0.265803	6.0646	1.32281e-09	1.36894e-08	Thiolase, N-terminal domain	peroxisomal 3-ketoacyl-CoA thiolase 3	AT2G33150.1
Fxa1Bg202452	1544.26	-1.06407	0.231355	-4.5993	4.23921e-06	2.70514e-05	Immunoglobulin-like fold	Carbohydrate-binding-like fold	AT3G62360.2
Fxa1Bg202462	56.8552	-2.51138	0.396063	-6.34086	2.28493e-10	2.58557e-09	ACYL-ACTIVATING ENZYME	AMP-dependent synthetase and ligase family protein	AT5G16340.1
Fxa1Bg202465	16.8802	1.37235	0.560852	2.4469	0.0144092	0.0393199	PetM family of cytochrome b6f complex subunit 7	cytochrome b6f complex subunit (petM)	AT2G26500.1
Fxa1Bg202466	534.937	-0.762705	0.185425	-4.11329	3.90068e-05	0.000208115	Protein kinase-like domain superfamily	Protein kinase superfamily protein	AT4G02010.1
Fxa1Bg202469	1158.25	-0.746588	0.175799	-4.24683	2.16814e-05	0.000121466	EXPRESSED PROTEIN	transmembrane protein	AT1G65720.1
Fxa1Bg202471	31.2064	-1.54272	0.436932	-3.53081	0.00041429	0.00177159	NAC domain	NAC domain containing protein 28	AT1G65910.1
Fxa1Bg202476	169.544	-1.50284	0.233543	-6.43499	1.23485e-10	1.4384e-09	OS03G0120000 PROTEIN	plant/protein	AT1G65900.1
Fxa1Bg202477	164.145	-2.28223	0.27684	-8.24388	1.66717e-16	3.27389e-15	LEM3 (ligand-effect modulator 3) family / CDC50 family	LEM3 (ligand-effect modulator 3) family protein / CDC50 family protein	AT1G16360.2
Fxa1Bg202479	104.212	-2.03831	0.321893	-6.33225	2.41616e-10	2.72412e-09	SUCROSE SYNTHASE 5	sucrose synthase 6	AT1G73370.1
Fxa1Bg202488	21.5446	3.8328	0.770913	4.97177	6.6345e-07	4.8118e-06	Squalene/phytoene synthase	PHYTOENE SYNTHASE	AT5G17230.1
Fxa1Bg202496	76.4532	-1.15369	0.321018	-3.59385	0.000325832	0.0014302	PROTEIN PIN-LIKES 2	Auxin efflux carrier family protein	AT1G71090.1
Fxa1Bg202501	1066.04	0.395825	0.158677	2.49454	0.012612	0.0351214	Galactose-binding-like domain superfamily	alpha-L-arabinofuranosidase 1	AT3G10740.1
Fxa1Bg202525	8.21177	3.59277	1.02135	3.51768	0.000435329	0.00185232	DHHC domain	DHHC-type zinc finger family protein	AT3G56930.1
Fxa1Bg202536	149.955	-0.843978	0.231741	-3.64191	0.000270624	0.00121082	TRANSMEMBRANE PROTEIN 214-LIKE	transmembrane protein (Protein of unknown function DUF2359%2C transmembrane)	AT1G23170.2
Fxa1Bg202545	1748.77	-0.656039	0.180263	-3.63935	0.000273324	0.00122129	Ethylene insensitive 3	Ethylene insensitive 3 family protein	AT3G20770.1
Fxa1Bg202549	469.124	1.04244	0.268466	3.88294	0.000103202	0.000506089	CALCIUM-DEPENDENT ARF-TYPE GTPASE ACTIVATING FAMILY PROTEIN	Calcium-dependent lipid-binding (CaLB domain) family protein	AT3G17980.1
Fxa1Bg202552	137.388	3.33499	0.385754	8.64536	5.36336e-18	1.17956e-16	C2 domain	Calcium-dependent lipid-binding (CaLB domain) family protein	AT1G48590.1
Fxa1Bg202553	70.1691	1.16742	0.310495	3.75987	0.00017	0.000796018	PsbP	thylakoid lumenal protein (Mog1/PsbP/DUF1795-like photosystem II reaction center PsbP family protein)	AT3G56650.1
Fxa1Bg202556	123.776	0.76302	0.248464	3.07095	0.00213379	0.00757646	VOLTAGE-DEPENDENT L-TYPE CALCIUM CHANNEL SUBUNIT	voltage-dependent L-type calcium channel subunit	AT5G16550.1
Fxa1Bg202568	3.20019	4.16532	1.73137	2.40579	0.0161375	0.0432713	HAD superfamily	inorganic pyrophosphatase 1	AT1G73010.1
Fxa1Bg202572	314.559	-1.59885	0.264788	-6.03825	1.55797e-09	1.59792e-08	Protein kinase domain	transmembrane kinase 1	AT1G66150.1
Fxa1Bg202578	5.34858	5.94085	1.53093	3.88054	0.000104224	0.000510199	PLATZ TRANSCRIPTION FACTOR FAMILY PROTEIN	PLATZ transcription factor family protein	AT1G31040.1
Fxa1Bg202583	119.586	0.713123	0.263096	2.71051	0.00671797	0.0205024	TRNA THREONYLCARBAMOYLADENOSINE DEHYDRATASE	NAD(P)-binding Rossmann-fold superfamily protein	AT5G37530.2
Fxa1Bg202589	199.547	0.518839	0.212765	2.43855	0.0147463	0.0400879	AAR2, N-terminal domain superfamily	AAR2 protein family	AT1G66510.1
Fxa1Bg202592	1788.57	-0.784268	0.15173	-5.16883	2.35564e-07	1.82202e-06	2Fe-2S ferredoxin-type iron-sulfur binding domain	NADH-ubiquinone dehydrogenase	AT5G37510.1
Fxa1Bg202593	29.4752	2.75212	0.615652	4.47026	7.81263e-06	4.75444e-05	BNAC02G45560D PROTEIN	microsomal glutathione s-transferase	AT1G65820.1
Fxa1Bg202600	31.9453	3.66149	0.619845	5.9071	3.48177e-09	3.43377e-08	Xylanase inhibitor C-terminal	Eukaryotic aspartyl protease family protein	AT1G66180.1
Fxa1Bg202607	192.185	0.698382	0.207316	3.36869	0.000755265	0.00302679	HYDROXYMETHYLGLUTARYL-COA LYASE	Aldolase superfamily protein	AT2G26800.5
Fxa1Bg202610	9212.28	-1.90349	0.189117	-10.0651	7.87799e-24	2.44722e-22	Glutamine synthetase, N-terminal conserved site	hypothetical protein	AT1G66200.1
Fxa1Bg202611	560.372	-1.11216	0.373982	-2.97382	0.00294119	0.0100035	Leucine-rich repeat domain superfamily	disease resistance protein (TIR-NBS-LRR class)	AT5G17680.2
Fxa1Bg202623	28.2347	6.4726	1.1223	5.76724	8.05786e-09	7.58094e-08	PROTEIN ODORANT1-LIKE	myb domain protein 20	AT1G66230.1
Fxa1Bg202632	361.707	-0.851146	0.19805	-4.29764	1.72626e-05	9.87107e-05	-	-	-
Fxa1Bg202642	98.1641	-1.10735	0.308289	-3.59191	0.000328264	0.00143963	KINASE FAMILY PROTEIN	Protein kinase superfamily protein	AT2G40980.1
Fxa1Bg202654	258.48	2.11057	0.207098	10.1912	2.17116e-24	6.96283e-23	MEMBRANE-ASSOCIATED PROGESTERONE RECEPTOR COMPONENT-RELATED	membrane-associated progesterone binding protein 3	AT3G48890.1
Fxa1Bg202663	82.7939	0.966387	0.308159	3.136	0.00171269	0.00623873	COMM domain	FAR1-related sequence 3	AT2G27110.1
Fxa1Bg202668	152.777	0.766047	0.254683	3.00784	0.00263112	0.0090973	ENGULFMENT AND CELL MOTILITY	ELMO/CED-12 family protein	AT3G03610.1
Fxa1Bg202678	2377.07	2.60448	0.171972	15.1447	8.20823e-52	7.57355e-50	Cytochrome P450 superfamily	cytochrome P450%2C family 98%2C subfamily A%2C polypeptide 3	AT2G40890.1
Fxa1Bg202679	39.5312	4.08439	0.533742	7.65236	1.9732e-14	3.2882e-13	WAT1-RELATED PROTEIN	nodulin MtN21 /EamA-like transporter family protein	AT5G07050.1
Fxa1Bg202682	21.6916	2.39827	0.541287	4.43068	9.39347e-06	5.63048e-05	Phosphatidylinositol 3- and 4-kinase	phosphoinositide 4-kinase gamma 1	AT2G40850.1
Fxa1Bg202686	380.257	-1.98556	0.196997	-10.0791	6.83258e-24	2.13737e-22	F20B24.21	hydroxyproline-rich glycoprotein family protein	AT3G56590.1
Fxa1Bg202699	152.223	1.31247	0.35233	3.72511	0.000195231	0.000901757	EF-hand domain	calmodulin like 23	AT1G66400.1
Fxa1Bg202704	95.1839	0.832977	0.320281	2.60077	0.00930154	0.0271535	Protein kinase domain	Protein kinase superfamily protein	AT5G37790.1
Fxa1Bg202711	699.002	-0.923456	0.264891	-3.48618	0.00048998	0.00205775	Magnesium-protoporphyrin IX monomethyl ester [oxidative] cyclase	dicarboxylate diiron protein%2C putative (Crd1)	AT3G56940.1
Fxa1Bg202731	382.011	-0.807618	0.237656	-3.39826	0.000678158	0.00274913	B3 DNA-binding domain	auxin response factor 8	AT5G37020.1
Fxa1Bg202744	2881.58	-0.467345	0.13401	-3.48738	0.000487777	0.00204935	UTP--glucose-1-phosphate uridylyltransferase	UDP-glucose pyrophosphorylase 2	AT5G17310.2
Fxa1Bg202745	130.091	-0.739129	0.236102	-3.13055	0.00174479	0.00634365	Expansin, Cellulose-binding-like domain	expansin A13	AT3G03220.1
Fxa1Bg202753	615.369	-0.979752	0.179597	-5.45528	4.88954e-08	4.16054e-07	Protein kinase-like domain superfamily	cell division control 2	AT3G48750.1
Fxa1Bg202756	2451.55	-0.582711	0.153058	-3.80713	0.000140591	0.000671088	Isocitrate/isopropylmalate dehydrogenase	cytosolic NADP+-dependent isocitrate dehydrogenase	AT1G65930.1
Fxa1Bg202762	875.684	7.07788	0.304249	23.2634	1.03987e-119	5.18647e-117	Bifunctional inhibitor/plant lipid transfer protein/seed storage helical domain	Bifunctional inhibitor/lipid-transfer protein/seed storage 2S albumin superfamily protein	AT3G18280.2
Fxa1Bg202766	241.576	-1.33265	0.287394	-4.63702	3.53475e-06	2.28463e-05	X8 domain	O-Glycosyl hydrolases family 17 protein	AT1G66250.1
Fxa1Bg202770	296.497	7.42777	0.974207	7.62443	2.45122e-14	4.04695e-13	TPX2 (TARGETING PROTEIN FOR XKLP2) PROTEIN FAMILY	TPX2 (targeting protein for Xklp2) protein family	AT5G37478.1
Fxa1Bg202772	185.737	-1.54341	0.256289	-6.02217	1.7209e-09	1.7577e-08	Pyridoxal phosphate-dependent transferase, major domain	glutamate decarboxylase	AT5G17330.1
Fxa1Bg202777	20.1349	3.12959	0.677895	4.61663	3.90028e-06	2.50297e-05	SANT/Myb domain	myb domain protein 60	AT1G08810.1
Fxa1Bg202790	10.4569	5.93415	1.40759	4.21582	2.48871e-05	0.00013793	Domain of unknown function (DUF309)	DUF309 domain protein	AT2G41120.1
Fxa1Bg202791	10.4685	6.91368	1.37722	5.02002	5.16667e-07	3.80056e-06	Plant protein of unknown function (DUF639)	ArgH (DUF639)	AT2G21720.1
Fxa1Bg202799	228.685	-1.75476	0.291935	-6.01078	1.84634e-09	1.87855e-08	Protein tyrosine and serine/threonine kinase	Leucine-rich repeat protein kinase family protein	AT3G03770.1
Fxa1Bg202809	575.498	0.489146	0.20465	2.39016	0.016841	0.0448876	INNER MEMBRANE TRANSPORTER YGJI-RELATED	cationic amino acid transporter 2	AT1G58030.1
Fxa1Bg202834	2364.37	1.07318	0.151622	7.07802	1.46233e-12	2.06653e-11	NADH:cytochrome b5 reductase-like	NADH:cytochrome B5 reductase 1	AT5G17770.1
Fxa1Bg202836	4.50733	4.6917	1.54132	3.04394	0.00233502	0.0082021	Ankyrin repeats (3 copies)	protein kinases%3Bubiquitin-protein ligase	AT5G13530.1
Fxa1Bg202849	4.40168	5.6615	1.55605	3.63838	0.000274357	0.00122551	Acyl-CoA desaturase	fatty acid desaturase 5	AT3G15850.1
Fxa1Bg202851	504.108	0.619052	0.188708	3.28048	0.00103632	0.00400203	BETA-D-GLUCOSIDE GLUCOHYDROLASE	Glycosyl hydrolase family protein	AT5G20950.3
Fxa1Bg202854	363.118	1.15796	0.306792	3.77441	0.000160384	0.000755304	GLUTAMIC ACID-RICH PROTEIN-LIKE	-	-
Fxa1Bg202855	378.626	-0.667497	0.223138	-2.99141	0.00277691	0.00952251	OS02G0726500 PROTEIN-RELATED	O-fucosyltransferase family protein	AT3G03810.1
Fxa1Bg202857	204.377	-0.673994	0.201756	-3.34063	0.000835885	0.00331026	HEAT repeat	ARM repeat superfamily protein	AT5G19820.1
Fxa1Bg202871	363.713	0.680565	0.190834	3.56626	0.000362112	0.00157165	Protein of unknown function (DUF2470)	FMN binding protein	AT3G03890.1
Fxa1Bg202875	14.2792	-2.27259	0.771835	-2.9444	0.00323579	0.0108667	ADENYLYL-SULFATE KINASE	adenosine-5'-phosphosulfate (APS) kinase 3	AT3G03900.1
Fxa1Bg202876	53.4349	-0.797214	0.325099	-2.45222	0.0141977	0.0388247	Chaperone J-domain superfamily	Chaperone DnaJ-domain superfamily protein	AT5G18140.1
Fxa1Bg202880	416.758	-3.21596	0.202633	-15.8709	1.00836e-56	1.07342e-54	Glutamate dehydrogenase	glutamate dehydrogenase 1	AT5G18170.1
Fxa1Bg202882	276.816	-0.92141	0.221573	-4.15849	3.20355e-05	0.000173966	Nucleotide-diphospho-sugar transferases	polyphosphatidylinositol phosphatase	AT2G45320.1
Fxa1Bg202885	148.807	-0.829552	0.240393	-3.45082	0.000558877	0.00231803	HIT-like superfamily	putative galactose-1-phosphate uridyltransferase	AT5G18200.1
Fxa1Bg202889	84.4149	-1.03116	0.27731	-3.71846	0.000200441	0.000922921	Glycoside hydrolase superfamily	O-Glycosyl hydrolases family 17 protein	AT1G64760.1
Fxa1Bg202894	14.8125	-1.91869	0.68857	-2.78649	0.00532823	0.016773	MYB-RELATED PROTEIN 2	Homeodomain-like superfamily protein	AT3G04030.3
Fxa1Bg202898	34.7775	1.00371	0.425417	2.35936	0.0183064	0.0480997	SQUALENE MONOOXYGENASE	squalene epoxidase 3	AT4G37760.1
Fxa1Bg202899	6.78923	4.37174	1.30761	3.34332	0.000827836	0.00328258	-	-	-
Fxa1Bg202910	15.5567	1.9912	0.609205	3.26852	0.00108113	0.00414968	-	-	-
Fxa1Bg202916	38.5941	3.75743	0.546985	6.86934	6.44976e-12	8.56322e-11	PROTEIN CUP-SHAPED COTYLEDON 2-RELATED	NAC domain containing protein 87	AT5G18270.2
Fxa1Bg202922	16.4546	1.58965	0.57266	2.7759	0.00550498	0.0172555	Aquaporin-like	small and basic intrinsic protein 1A	AT3G04090.1
Fxa1Bg202924	3.30962	-4.07554	1.64984	-2.47027	0.0135012	0.0372297	-	-	-
Fxa1Bg202936	4.40358	-4.50833	1.52796	-2.95056	0.00317201	0.0106837	-	-	-
Fxa1Bg202942	5.24552	-3.1505	1.31262	-2.40015	0.0163882	0.0438579	-	-	-
Fxa1Cg100004	76.7245	-0.933378	0.314962	-2.96347	0.00304196	0.0102943	METHYLENETETRAHYDROFOLATE DEHYDROGENASE	Amino acid dehydrogenase family protein	AT2G38660.1
Fxa1Cg100009	59.9221	2.00187	0.54925	3.64473	0.000267674	0.0011992	Mlo family	Seven transmembrane MLO family protein	AT4G02600.1
Fxa1Cg100010	3981.9	-0.567965	0.148301	-3.82982	0.000128239	0.00061713	GDP dissociation inhibitor	RAB GDP dissociation inhibitor 2	AT3G59920.1
Fxa1Cg100013	529.588	-0.466987	0.166571	-2.80353	0.00505469	0.0160229	DESICCATION PROTECTANT PROTEIN LEA14 HOMOLOG	Late embryogenesis abundant protein%2C group 2	AT2G44060.1
Fxa1Cg100017	121.327	-1.14334	0.26543	-4.30751	1.65106e-05	9.47602e-05	THIOREDOXIN-LIKE FOLD DOMAIN-CONTAINING PROTEIN MRL7L, CHLOROPLASTIC	Thioredoxin superfamily protein	AT2G31840.1
Fxa1Cg100024	67.1432	1.23875	0.353795	3.50133	0.000462948	0.00195759	Inositol 1,3,4-trisphosphate 5/6-kinase ATP-grasp domain	inositol 1%2C3%2C4-trisphosphate 5/6-kinase 4	AT2G43980.1
Fxa1Cg100033	29.5991	-1.0614	0.437979	-2.4234	0.0153761	0.0415363	Zinc-binding dehydrogenase	Zinc-binding dehydrogenase family protein	AT5G16990.1
Fxa1Cg100037	494.651	-0.802856	0.199333	-4.02771	5.63217e-05	0.000291089	EF-hand calcium-binding domain	LETM1-like protein	AT3G59820.1
Fxa1Cg100038	206.903	-1.47358	0.267792	-5.5027	3.74008e-08	3.23025e-07	UDP-glucoronosyl and UDP-glucosyl transferase	UDP-glucosyltransferase 74F2	AT2G43820.1
Fxa1Cg100039	361.19	-0.592358	0.20954	-2.82695	0.00469942	0.015056	Zinc finger, TAZ-type	BTB and TAZ domain protein 3	AT1G05690.1
Fxa1Cg100041	134.721	-0.832033	0.265028	-3.13942	0.00169284	0.00617809	BNAA04G17790D PROTEIN	Thioesterase/thiol ester dehydrase-isomerase superfamily protein	AT2G30720.1
Fxa1Cg100042	1154.84	-2.62784	0.183223	-14.3423	1.19025e-46	9.39074e-45	Formin Homology 2 Domain	Actin-binding FH2 (formin homology 2) family protein	AT2G43800.1
Fxa1Cg100044	386.641	-0.608892	0.173061	-3.51837	0.000434207	0.0018479	Protein kinase, ATP binding site	MAP kinase 6	AT2G43790.1
Fxa1Cg100045	196.626	2.38233	0.228187	10.4403	1.62339e-25	5.49527e-24	HAD-superfamily hydrolase, subfamily IIA	Haloacid dehalogenase-like hydrolase (HAD) superfamily protein	AT5G10460.1
Fxa1Cg100046	71.4468	2.06711	0.388542	5.32015	1.0368e-07	8.44271e-07	F24J8.11 PROTEIN	hypothetical protein	AT1G21500.1
Fxa1Cg100048	13.47	7.28151	1.31728	5.52768	3.24488e-08	2.82823e-07	Isopenicillin N synthase-like	2-oxoglutarate (2OG) and Fe(II)-dependent oxygenase superfamily protein	AT1G52800.1
Fxa1Cg100051	258.493	-0.741908	0.212626	-3.48927	0.00048435	0.00203591	Serine carboxypeptidase, serine active site	serine carboxypeptidase-like 29	AT4G30810.1
Fxa1Cg100052	169.745	0.504986	0.213561	2.3646	0.0180494	0.0475173	CDK-activating kinase assembly factor MAT1	cyclin-dependent kinase-activating kinase assembly factor-related / CDK-activating kinase assembly factor-like protein	AT4G30820.1
Fxa1Cg100053	52.4343	-1.44114	0.351358	-4.10162	4.10261e-05	0.000217976	Pentatricopeptide repeat	Tetratricopeptide repeat (TPR)-like superfamily protein	AT4G30825.1
Fxa1Cg100054	101.78	-1.00002	0.294656	-3.39386	0.000689154	0.0027888	DNA-directed RNA polymerase, phage-type	DNA/RNA polymerases superfamily protein	AT2G24120.1
Fxa1Cg100057	23.7535	1.26893	0.512167	2.47757	0.0132281	0.0365672	OS08G0442350 PROTEIN	zein-binding protein (Protein of unknown function%2C DUF593)	AT5G57830.1
Fxa1Cg100059	231.092	-0.792413	0.199198	-3.97801	6.9494e-05	0.000353063	OS03G0364000 PROTEIN	Ubiquitin-like superfamily protein	AT5G57860.1
Fxa1Cg100063	2651.99	5.10283	0.260253	19.6072	1.34248e-85	2.96439e-83	Zinc finger RING-type	Cellulose synthase family protein	AT5G17420.1
Fxa1Cg100064	115.15	0.689344	0.252177	2.73357	0.00626515	0.0193065	Translation initiation factor 3 (IF-3), C-terminal domain superfamily	Translation initiation factor 3 protein	AT2G24060.1
Fxa1Cg100067	1019.01	-0.809467	0.20264	-3.99461	6.48018e-05	0.000330865	MIF4G DOMAIN-CONTAINING PROTEIN / MA3 DOMAIN-CONTAINING PROTEIN ISOFORM 2	MIF4G domain-containing protein / MA3 domain-containing protein	AT5G57870.2
Fxa1Cg100071	75.0933	0.949548	0.294259	3.22691	0.00125133	0.00472667	OS06G0651300 PROTEIN	zinc ion binding / nucleic acid binding protein	AT2G24030.1
Fxa1Cg100074	25.4357	2.00097	0.67742	2.95381	0.00313881	0.0105821	Serine carboxypeptidase, serine active site	alpha/beta-Hydrolases superfamily protein	AT4G30610.1
Fxa1Cg100075	2516.58	0.556231	0.168473	3.3016	0.000961358	0.00374703	SRP54-type protein, helical bundle domain	signal recognition particle receptor alpha subunit family protein	AT4G30600.1
Fxa1Cg100076	82.6695	9.89831	1.21348	8.15698	3.43494e-16	6.57869e-15	Cupredoxin	early nodulin-like protein 14	AT2G25060.1
Fxa1Cg100081	227.592	-0.898601	0.195123	-4.60531	4.11844e-06	2.63444e-05	CARBON CATABOLITE REPRESSOR PROTEIN 4	DNAse I-like superfamily protein	AT4G30900.1
Fxa1Cg100082	3014.58	-0.335196	0.142741	-2.34828	0.0188603	0.049328	Peptidase M17, leucyl aminopeptidase, C-terminal	Cytosol aminopeptidase family protein	AT4G30920.1
Fxa1Cg100083	179.517	1.4426	0.221155	6.52302	6.89046e-11	8.27076e-10	Nas2 N_terminal domain	26S proteasome regulatory subunit	AT5G57950.1
Fxa1Cg100087	1040.34	-1.2947	0.236908	-5.465	4.6292e-08	3.94985e-07	DNA (CYTOSINE-5)-METHYLTRANSFERASE CMT3	chromomethylase 3	AT1G69770.1
Fxa1Cg100090	303.296	-1.42684	0.243326	-5.86389	4.52153e-09	4.39958e-08	Leucine-rich repeat	Leucine-rich repeat protein kinase family protein	AT2G24230.1
Fxa1Cg100092	529.493	-0.755433	0.214812	-3.51672	0.000436915	0.0018582	Ubiquitin specific protease, conserved site	ubiquitin-specific protease 23	AT5G57990.1
Fxa1Cg100093	94.2196	3.16567	0.40771	7.76452	8.19572e-15	1.41228e-13	SKP1/BTB/POZ domain superfamily	BTB/POZ domain with WD40/YVTN repeat-like protein	AT2G24240.1
Fxa1Cg100095	64.1384	4.35922	0.480074	9.08032	1.0826e-19	2.65615e-18	Formin, FH2 domain superfamily	actin binding protein	AT5G58160.1
Fxa1Cg100097	716.02	-0.530491	0.222792	-2.3811	0.017261	0.0458138	Reticulon	Reticulon family protein	AT5G58000.2
Fxa1Cg100099	2274.86	-1.32107	0.305775	-4.32039	1.55756e-05	8.98859e-05	NAF domain	SOS3-interacting protein 3	AT4G30960.1
Fxa1Cg100103	647.155	-0.683349	0.214549	-3.18505	0.00144728	0.00537909	Myc-type, basic helix-loop-helix (bHLH) domain	LJRHL1-like 1	AT2G24260.1
Fxa1Cg100115	972.243	-0.854525	0.173171	-4.93458	8.03253e-07	5.75899e-06	EXPRESSED PROTEIN-RELATED	ubiquitin-associated protein (DUF1068)	AT2G24290.1
Fxa1Cg100116	444.697	-0.630415	0.166559	-3.78494	0.000153747	0.000727552	OS02G0562300 PROTEIN	Calmodulin-binding protein	AT2G24300.3
Fxa1Cg100117	60.7173	-1.63353	0.408634	-3.99754	6.40045e-05	0.000327216	CheY-like superfamily	response regulator 12	AT2G25180.1
Fxa1Cg100121	9.1227	2.6498	0.915908	2.89308	0.00381483	0.0125593	Protein kinase domain	Glycosyl hydrolase family protein with chitinase insertion domain-containing protein	AT4G19810.1
Fxa1Cg100128	383.72	-0.782861	0.281139	-2.7846	0.00535932	0.0168582	MCM N-terminal domain	Minichromosome maintenance (MCM2/3/5) family protein	AT2G07690.1
Fxa1Cg100131	126.395	-1.09687	0.238436	-4.60026	4.21959e-06	2.69358e-05	Leucine rich repeat N-terminal domain	Leucine-rich repeat transmembrane protein kinase family protein	AT5G51350.1
Fxa1Cg100132	103.684	1.74367	0.332538	5.24354	1.57527e-07	1.25184e-06	START domain	ENHANCED DISEASE RESISTANCE protein (DUF1336)	AT5G35180.1
Fxa1Cg100137	162.166	0.640687	0.272578	2.35047	0.0187498	0.0490929	Adenylate kinase/UMP-CMP kinase	adenylate kinase family protein	AT5G35170.1
Fxa1Cg100138	1468.27	-1.10347	0.173575	-6.35727	2.05371e-10	2.33541e-09	TRANSMEMBRANE 9 SUPERFAMILY PROTEIN	Endomembrane protein 70 protein family	AT5G35160.2
Fxa1Cg100140	39.5929	1.64039	0.490886	3.34169	0.00083271	0.00329897	BNAC04G52100D PROTEIN	hypothetical protein	AT2G46490.1
Fxa1Cg100149	327.626	1.62094	0.219009	7.40125	1.34905e-13	2.10176e-12	Protein kinase, ATP binding site	kinase superfamily with octicosapeptide/Phox/Bem1p domain-containing protein	AT3G46920.2
Fxa1Cg100150	473.455	-2.40342	0.188114	-12.7764	2.22138e-37	1.29019e-35	Ring finger domain	RING/U-box superfamily protein	AT2G15580.1
Fxa1Cg100153	374.914	2.28429	0.365779	6.245	4.23802e-10	4.63602e-09	-	-	-
Fxa1Cg100155	113.148	-0.76694	0.316217	-2.42536	0.0152932	0.0413494	Protein phosphatase 2C	DNA-binding protein phosphatase 1	AT2G25620.1
Fxa1Cg100164	1175.32	-1.10766	0.207276	-5.3439	9.09682e-08	7.45762e-07	TRANSMEMBRANE PROTEIN DDB_G0292058	plasma membrane fusion protein	AT2G12400.1
Fxa1Cg100165	202.781	-0.516075	0.205456	-2.51185	0.0120099	0.0337077	UNCHARACTERIZED NODULIN-LIKE PROTEIN	Major facilitator superfamily protein	AT1G80530.1
Fxa1Cg100166	91.4473	1.14828	0.264334	4.34405	1.39879e-05	8.14814e-05	DDE superfamily endonuclease	LOW protein: nuclease-like protein	AT1G72275.1
Fxa1Cg100168	309.272	0.726707	0.182854	3.97425	7.06004e-05	0.000358215	UBA-like superfamily	ubiquitin-associated (UBA)/TS-N domain-containing protein	AT2G12550.1
Fxa1Cg100169	204.228	1.59584	0.272922	5.84723	4.99821e-09	4.83898e-08	TPR repeat region circular	Octicosapeptide/Phox/Bem1p (PB1) domain-containing protein / tetratricopeptide repeat (TPR)-containing protein	AT2G25290.1
Fxa1Cg100177	88.0647	-1.20624	0.281731	-4.28153	1.85616e-05	0.000105488	Fe(2+) 2-oxoglutarate dioxygenase domain	2-oxoglutarate (2OG) and Fe(II)-dependent oxygenase superfamily protein	AT1G49390.1
Fxa1Cg100178	400.092	-0.978687	0.250396	-3.90856	9.28486e-05	0.000459463	Isopenicillin N synthase-like	2-oxoglutarate (2OG) and Fe(II)-dependent oxygenase superfamily protein	AT5G20400.1
Fxa1Cg100180	366.334	0.851614	0.256758	3.3168	0.000910564	0.00357307	Pyrophosphate-energised proton pump	Inorganic H pyrophosphatase family protein	AT1G15690.1
Fxa1Cg100183	102.919	1.15054	0.255138	4.50946	6.49925e-06	4.012e-05	MONOGALACTOSYLDIACYLGLYCEROL SYNTHASE 2, CHLOROPLASTIC	monogalactosyldiacylglycerol synthase 2	AT5G20410.1
Fxa1Cg100186	58.9591	-0.953847	0.378516	-2.51996	0.0117367	0.0330647	Armadillo-type fold	-	-
Fxa1Cg100187	20.0171	-2.82331	0.650925	-4.33738	1.44194e-05	8.37419e-05	-	-	-
Fxa1Cg100188	2070.47	-0.438508	0.175036	-2.50524	0.0122367	0.0342419	Iron/zinc purple acid phosphatase-like protein C	purple acid phosphatase 26	AT5G34850.1
Fxa1Cg100189	630.786	-1.24689	0.166756	-7.47734	7.58435e-14	1.20584e-12	C2 domain superfamily	Calcium-dependent lipid-binding (CaLB domain) family protein	AT1G05500.1
Fxa1Cg100193	1171.59	-0.691845	0.224895	-3.0763	0.00209587	0.00745739	Sucrose-phosphate synthase, C-terminal	sucrose phosphate synthase 1F	AT5G20280.1
Fxa1Cg100194	311.923	3.34581	0.212076	15.7764	4.51928e-56	4.74711e-54	ADIPOR/PROGESTIN RECEPTOR-RELATED	heptahelical transmembrane protein1	AT5G20270.1
Fxa1Cg100195	28.5732	8.36572	1.24783	6.70424	2.02458e-11	2.56481e-10	EXOSTOSIN HEPARAN SULFATE GLYCOSYLTRANSFERASE -RELATED	Exostosin family protein	AT5G20260.2
Fxa1Cg100198	597.848	0.483819	0.160187	3.02033	0.00252496	0.00877621	Phosphoinositide-binding clathrin adaptor, domain 2	ENTH/ANTH/VHS superfamily protein	AT5G35200.1
Fxa1Cg100199	170.063	1.06556	0.250857	4.24766	2.16016e-05	0.000121057	BSD DOMAIN-CONTAINING PROTEIN	BSD domain-containing protein	AT2G10950.1
Fxa1Cg100201	4797.23	-6.17816	0.585335	-10.5549	4.82127e-26	1.6774e-24	36.4 KDA PROLINE-RICH PROTEIN	Bifunctional inhibitor/lipid-transfer protein/seed storage 2S albumin superfamily protein	AT2G10940.1
Fxa1Cg100208	29.5735	1.70263	0.482906	3.5258	0.000422204	0.00180209	BED FINGER-RELATED	BED zinc finger and hAT dimerization domain-containing protein DAYSLEEPER	AT3G42170.1
Fxa1Cg100209	34.2677	3.87075	0.544481	7.10905	1.16841e-12	1.67037e-11	SOLUTE CARRIER FAMILY 35	Nucleotide/sugar transporter family protein	AT4G32272.1
Fxa1Cg100212	320.978	0.503192	0.193132	2.60544	0.00917573	0.0268312	UBIQUITIN SYSTEM COMPONENT CUE PROTEIN	Ubiquitin system component Cue protein	AT5G32440.1
Fxa1Cg100214	574.156	0.483229	0.162473	2.97421	0.00293746	0.0099942	Rab-GTPase-TBC domain	RabGAP/TBC domain-containing protein	AT5G52580.1
Fxa1Cg100217	93.075	-1.41095	0.321604	-4.38724	1.14797e-05	6.78461e-05	BETA-1,4-MANNOSYL-GLYCOPROTEIN BETA-1,4-N-ACETYLGLUCOSAMINYL-TRANSFERASE	beta-1%2C4-N-acetylglucosaminyltransferase family protein	AT2G13290.1
Fxa1Cg100218	59.8179	2.89851	0.357273	8.11286	4.94428e-16	9.38374e-15	BETA-1,4-MANNOSYL-GLYCOPROTEIN BETA-1,4-N-ACETYLGLUCOSAMINYL-TRANSFERASE	beta-1%2C4-N-acetylglucosaminyltransferase family protein	AT2G13290.1
Fxa1Cg100219	801.581	1.12094	0.197903	5.66406	1.47836e-08	1.34405e-07	WD40/YVTN repeat-like-containing domain superfamily	WUS-interacting protein 2	AT3G15880.2
Fxa1Cg100221	401.684	-0.904137	0.19803	-4.56567	4.97907e-06	3.13879e-05	ENTH domain	ENTH/ANTH/VHS superfamily protein	AT4G32285.1
Fxa1Cg100228	173.725	-0.722237	0.246376	-2.93144	0.0033739	0.0112821	COACTIVATOR CBP, KIX DOMAIN-CONTAINING PROTEIN-RELATED	hypothetical protein	AT3G24150.1
Fxa1Cg100230	103.445	3.01489	0.406597	7.41494	1.21679e-13	1.90402e-12	Cupredoxin	blue-copper-binding protein	AT5G20230.1
Fxa1Cg100231	54.8724	4.69744	0.594952	7.8955	2.89144e-15	5.17506e-14	Phytocyanin domain	early nodulin-like protein 14	AT2G25060.1
Fxa1Cg100240	573.464	0.930253	0.172919	5.37972	7.46038e-08	6.19077e-07	METHYL-CPG-BINDING DOMAIN-CONTAINING PROTEIN 11-LIKE	methyl-CPG-binding domain 11	AT3G15790.1
Fxa1Cg100241	104.453	2.41886	0.339889	7.11661	1.1061e-12	1.58478e-11	YABBY protein	plant-specific transcription factor YABBY family protein	AT2G26580.1
Fxa1Cg100242	220.891	-0.751793	0.226062	-3.32561	0.000882249	0.0034736	NUCLEOPORIN-LIKE PROTEIN	nucleoporin-like protein	AT5G20200.1
Fxa1Cg100243	32.0675	-6.51847	1.09118	-5.97376	2.3185e-09	2.33234e-08	Nucleoside transporter	Nucleoside transporter family protein	AT1G02630.1
Fxa1Cg100244	2.07739	4.58158	1.86612	2.45514	0.014083	0.0385642	CRAL/TRIO, N-terminal domain	SEC14-like 12	AT4G36490.1
Fxa1Cg100246	320.907	0.805989	0.280287	2.87558	0.00403284	0.0131791	Tetratricopeptide-like helical domain superfamily	Tetratricopeptide repeat (TPR)-like superfamily protein	AT5G20190.1
Fxa1Cg100247	525.304	-3.11398	0.209441	-14.8681	5.31293e-50	4.65521e-48	NAF domain	Protein kinase superfamily protein	AT5G35410.1
Fxa1Cg100248	26.6494	-8.12775	1.25304	-6.48645	8.78848e-11	1.0414e-09	EPIDERMAL PATTERNING FACTOR-LIKE PROTEIN 4	EPIDERMAL PATTERNING FACTOR-like protein	AT1G80133.1
Fxa1Cg100254	91.8076	1.87727	0.375482	4.99963	5.74401e-07	4.20305e-06	OS06G0604600 PROTEIN	cytochrome P450 family protein	AT3G15760.1
Fxa1Cg100256	136.269	-1.19693	0.229612	-5.21284	1.85967e-07	1.46205e-06	Rab-GTPase-TBC domain	Ypt/Rab-GAP domain of gyp1p superfamily protein	AT4G13730.1
Fxa1Cg100258	37.3492	-1.74277	0.45061	-3.86758	0.000109921	0.000535914	SPX DOMAIN-CONTAINING PROTEIN 3	SPX domain-containing protein 2 (SPX2)	AT2G26660.1
Fxa1Cg100261	342.387	0.959936	0.187907	5.10858	3.24591e-07	2.45788e-06	Haem oxygenase-like, multi-helical	Plant heme oxygenase (decyclizing) family protein	AT2G26670.1
Fxa1Cg100265	93.8848	-1.56549	0.287845	-5.43866	5.36836e-08	4.54412e-07	EXPRESSED PROTEIN	FkbM family methyltransferase	AT2G26680.1
Fxa1Cg100267	2.68269	4.94485	1.81244	2.72829	0.00636641	0.0195737	Pectin lyase fold/virulence factor	Pectin lyase-like superfamily protein	AT1G80140.1
Fxa1Cg100268	220.675	-0.861717	0.237434	-3.62929	0.000284207	0.00126534	Nuclear pore complex scaffold, nucleoporins 186/192/205	nuclear pore complex protein (DUF3414)	AT5G51200.1
Fxa1Cg100271	339.198	-1.12287	0.237117	-4.73552	2.18497e-06	1.4641e-05	Core-2/I-Branching enzyme	Core-2/I-branching beta-1%2C6-N-acetylglucosaminyltransferase family protein	AT5G15050.1
Fxa1Cg100272	1111.98	-0.571311	0.188112	-3.03708	0.00238878	0.00836567	Triose-phosphate Transporter family	Drug/metabolite transporter superfamily protein	AT2G25520.1
Fxa1Cg100275	220.644	-1.09374	0.231389	-4.72685	2.28033e-06	1.52227e-05	Zinc finger C-x8-C-x5-C-x3-H type (and similar)	Zinc finger C-x8-C-x5-C-x3-H type family protein	AT4G29190.1
Fxa1Cg100277	20.4302	-3.99912	0.752859	-5.31191	1.08481e-07	8.81333e-07	FAS1 domain superfamily	FASCICLIN-like arabinogalactan 6	AT2G20520.1
Fxa1Cg100279	57.0097	1.86188	0.395623	4.70621	2.52364e-06	1.6714e-05	-	-	-
Fxa1Cg100280	942.897	-0.484843	0.186813	-2.59534	0.00944979	0.0275153	Ribosomal protein L7Ae/L8/Nhp2 family	Ribosomal protein L7Ae/L30e/S12e/Gadd45 family protein	AT4G22380.1
Fxa1Cg100281	92.8277	-1.53609	0.273847	-5.60929	2.03156e-08	1.81621e-07	Peptidase S24-like	Peptidase S24/S26A/S26B/S26C family protein	AT1G52600.1
Fxa1Cg100286	101.917	0.757455	0.27976	2.70751	0.00677893	0.0206621	Protein kinase-like domain superfamily	Protein kinase superfamily protein	AT2G26830.1
Fxa1Cg100290	13.2875	3.47292	0.787083	4.41239	1.02235e-05	6.08911e-05	Dynein light chain type 1	Dynein light chain type 1 family protein	AT5G20110.1
Fxa1Cg100291	215.732	0.952478	0.289777	3.28694	0.00101284	0.00392009	Domain of unknown function (DUF4666)	hypothetical protein	AT1G80180.1
Fxa1Cg100293	515.267	-0.449475	0.191431	-2.34798	0.0188756	0.0493521	NADH-CYTOCHROME B5 REDUCTASE-LIKE	FAD/NAD(P)-binding oxidoreductase	AT5G20080.1
Fxa1Cg100294	76.3644	-1.86116	0.364983	-5.0993	3.40905e-07	2.57594e-06	GLUTAMATE RACEMASE	aspartate-glutamate racemase family	AT1G15410.1
Fxa1Cg100300	319.712	2.89855	0.274797	10.548	5.19021e-26	1.804e-24	EARLY NODULIN-93	early nodulin-like protein	AT5G25940.1
Fxa1Cg100305	12.2374	5.25449	1.18788	4.4234	9.71579e-06	5.80806e-05	Protein kinase, ATP binding site	kinase superfamily with octicosapeptide/Phox/Bem1p domain-containing protein	AT5G57610.1
Fxa1Cg100309	412.402	0.53453	0.172122	3.10552	0.00189943	0.00684027	Alpha/Beta hydrolase fold	alpha/beta-Hydrolases superfamily protein	AT5G20060.1
Fxa1Cg100310	4.00115	5.52626	1.58247	3.49218	0.000479089	0.00201677	Protein kinase domain	Protein kinase superfamily protein	AT5G20050.1
Fxa1Cg100315	23.1114	5.16623	0.855108	6.04161	1.52583e-09	1.56765e-08	CYTOCHROME P450 FAMILY MEMBER	Cytochrome P450 superfamily protein	AT2G26710.1
Fxa1Cg100322	39.5871	2.8324	0.444694	6.36932	1.8987e-10	2.16604e-09	RlpA-like domain superfamily	plant natriuretic peptide A	AT2G18660.1
Fxa1Cg100325	505.116	0.582693	0.201031	2.89852	0.00374928	0.0123749	HISTONE H2A	histone H2A protein 9	AT1G52740.1
Fxa1Cg100328	1071.67	-1.34134	0.181147	-7.40475	1.31398e-13	2.04886e-12	Transcriptional regulator DELLA protein N terminal	GRAS family transcription factor family protein	AT1G14920.1
Fxa1Cg100330	38.8021	-1.75797	0.453521	-3.87626	0.000106075	0.000518581	MYB-LIKE TRANSCRIPTION FACTOR FAMILY PROTEIN	Homeodomain-like superfamily protein	AT2G03500.1
Fxa1Cg100341	914.858	-0.736828	0.164522	-4.4786	7.51353e-06	4.58219e-05	PB1 domain	Protein phosphatase 2A regulatory B subunit family protein	AT5G25510.1
Fxa1Cg100345	1547.48	0.709366	0.197981	3.58301	0.000339663	0.0014836	Sugar transporter, conserved site	Major facilitator superfamily protein	AT1G67300.1
Fxa1Cg100351	162.156	1.17315	0.241318	4.86144	1.16536e-06	8.15671e-06	Tetratricopeptide-like helical domain superfamily	proteinaceous RNase P 1	AT2G32230.1
Fxa1Cg100359	435.641	-1.48039	0.211102	-7.01267	2.33815e-12	3.24065e-11	Late embryogenesis abundant protein	late embryogenesis abundant protein%2C group 2	AT3G24605.1
Fxa1Cg100362	3.99551	3.52512	1.45311	2.42591	0.0152699	0.0412943	-	-	-
Fxa1Cg100370	381.314	1.3126	0.238623	5.50075	3.78181e-08	3.26431e-07	Protein kinase domain	proline extensin-like receptor kinase 1	AT3G24550.1
Fxa1Cg100372	95.571	-0.862598	0.278598	-3.09621	0.00196014	0.00703304	Ankyrin repeat-containing domain superfamily	AAA-type ATPase family protein / ankyrin repeat family protein	AT3G24530.1
Fxa1Cg100375	49.2392	8.18221	1.22631	6.67221	2.51987e-11	3.16083e-10	POLYOL/MONOSACCHARIDE TRANSPORTER 1	polyol/monosaccharide transporter 5	AT3G18830.1
Fxa1Cg100376	9.25382	6.74483	1.41368	4.77112	1.83204e-06	1.24278e-05	-	-	-
Fxa1Cg100377	15.2391	6.48443	1.30011	4.98759	6.11368e-07	4.45992e-06	-	-	-
Fxa1Cg100378	7.8303	3.15717	0.976461	3.23328	0.00122377	0.00463261	BNAANNG14610D PROTEIN	LOW protein: ATP-dependent RNA helicase-like protein	AT1G15260.1
Fxa1Cg100381	467.548	0.792783	0.220275	3.59907	0.00031936	0.00140504	Kinesin motor domain superfamily	ATP binding microtubule motor family protein	AT3G16060.1
Fxa1Cg100382	195.357	0.792427	0.263444	3.00795	0.00263014	0.00909497	Ubiquitin-conjugating enzyme/RWD-like	ubiquitin-conjugating enzyme 37	AT3G24515.1
Fxa1Cg100383	11.3607	1.94781	0.804846	2.4201	0.0155161	0.0418521	PAN-like domain	S-locus lectin protein kinase family protein	AT1G11330.2
Fxa1Cg100384	165.834	1.12148	0.256373	4.3744	1.21767e-05	7.16922e-05	Kelch-type beta propeller	-	-
Fxa1Cg100387	159.326	0.873623	0.226886	3.8505	0.000117877	0.000571694	Vacuolar protein sorting-associated protein IST1-like	Regulator of Vps4 activity in the MVB pathway protein	AT4G32350.1
Fxa1Cg100393	5.58855	-2.8467	1.13982	-2.4975	0.0125071	0.0348728	ALDEHYDE DEHYDROGENASE-RELATED	aldehyde dehydrogenase 2C4	AT3G24503.1
Fxa1Cg100415	2.71117	4.9592	1.87412	2.64615	0.00814145	0.0242018	Aldehyde dehydrogenase, C-terminal	aldehyde dehydrogenase 2C4	AT3G24503.1
Fxa1Cg100417	38.191	3.13924	0.552785	5.67895	1.35523e-08	1.23874e-07	Aldehyde dehydrogenase family	aldehyde dehydrogenase 2C4	AT3G24503.1
Fxa1Cg100425	1466.78	-0.88245	0.182259	-4.84174	1.28708e-06	8.94634e-06	Trp-Asp (WD) repeats	Coatomer%2C beta' subunit	AT1G52360.1
Fxa1Cg100427	244.14	-1.61504	0.271028	-5.95893	2.53894e-09	2.54511e-08	LEUCINE-RICH REPEAT EXTENSIN-LIKE PROTEIN 5	Leucine-rich repeat (LRR) family protein	AT3G24480.1
Fxa1Cg100428	151.219	-1.71233	0.272073	-6.29365	3.10091e-10	3.44335e-09	-	-	-
Fxa1Cg100430	155.734	-2.29682	0.270014	-8.50631	1.79553e-17	3.81138e-16	Serine incorporator (Serinc)	Serinc-domain containing serine and sphingolipid biosynthesis protein	AT3G24460.1
Fxa1Cg100433	1108.81	-0.707615	0.198014	-3.57356	0.000352165	0.00153286	ARFGAP/RECO-RELATED	NSP (nuclear shuttle protein)-interacting GTPase	AT4G13350.1
Fxa1Cg100438	11.3641	2.5093	1.0603	2.3666	0.0179522	0.0472981	Alpha/Beta hydrolase fold	alpha/beta-Hydrolases superfamily protein	AT3G24420.1
Fxa1Cg100442	163.485	1.53106	0.382573	4.002	6.2809e-05	0.000321681	DVL family	ROTUNDIFOLIA like 12	AT4G13395.1
Fxa1Cg100443	2.17065	4.63743	1.94807	2.38052	0.0172881	0.0458675	F-box domain	F-box family protein	AT3G06240.1
Fxa1Cg100451	273.344	-1.18182	0.196917	-6.00163	1.9535e-09	1.98192e-08	Protein kinase domain	CDK-activating kinase 1AT	AT4G28980.1
Fxa1Cg100452	224.871	2.2564	0.266642	8.46228	2.62211e-17	5.49081e-16	RHO FAMILY GTPASE	RHO-related protein from plants 9	AT4G28950.1
Fxa1Cg100453	1192.85	0.693475	0.197327	3.51435	0.000440838	0.00187355	Thioredoxin domain	thioredoxin-dependent peroxidase 1	AT1G65980.1
Fxa1Cg100456	2.60308	4.9065	1.76768	2.77568	0.00550862	0.0172646	PHOSPHORYLASE SUPERFAMILY PROTEIN	Phosphorylase superfamily protein	AT4G28940.1
Fxa1Cg100457	307.628	0.597471	0.222947	2.67988	0.00736482	0.0221881	Myc-type, basic helix-loop-helix (bHLH) domain	basic helix-loop-helix (bHLH) DNA-binding superfamily protein	AT4G29100.1
Fxa1Cg100458	98.4057	0.940751	0.282963	3.32464	0.000885321	0.00348398	Pyridine nucleotide-disulphide oxidoreductase	Pyridine nucleotide-disulfide oxidoreductase family protein	AT4G32360.1
Fxa1Cg100461	330.75	-0.8847	0.247924	-3.56843	0.00035913	0.00156004	-	Homeodomain-like superfamily protein	AT1G01060.5
Fxa1Cg100462	166.063	-2.50303	0.266679	-9.38593	6.23659e-21	1.65173e-19	Concanavalin A-like lectin/glucanase domain superfamily	Concanavalin A-like lectin protein kinase family protein	AT5G55830.1
Fxa1Cg100463	900.552	-2.3908	0.175799	-13.5996	4.02368e-42	2.73576e-40	AUX/IAA family	phytochrome-associated protein 2	AT4G29080.1
Fxa1Cg100465	295.04	-1.17356	0.295312	-3.97397	7.06844e-05	0.000358565	Translation elongation factor EFTs/EF1B	elongation factor Ts family protein	AT4G29060.1
Fxa1Cg100466	19.8709	-3.41193	0.674418	-5.05907	4.21303e-07	3.14086e-06	PROTEIN SPEAR1	hypothetical protein	AT2G20080.1
Fxa1Cg100476	568.295	0.592616	0.163196	3.6313	0.000281993	0.00125601	AFP HOMOLOG 2	Putative interactor of JAZ	AT4G28910.1
Fxa1Cg100479	260.219	1.57234	0.290635	5.41001	6.30207e-08	5.28865e-07	Sugar (and other) transporter	sugar transporter 14	AT1G77210.1
Fxa1Cg100481	191.173	-0.563046	0.221096	-2.54662	0.0108772	0.0310394	Exostosin family	glycosyltransferase family exostosin protein	AT5G37000.1
Fxa1Cg100482	236.438	-1.94071	0.203919	-9.51707	1.78139e-21	4.86982e-20	EXOSTOSIN HEPARAN SULFATE GLYCOSYLTRANSFERASE -RELATED	Exostosin family protein	AT5G19670.1
Fxa1Cg100484	89.9296	-3.10125	0.347128	-8.93403	4.10783e-19	9.73687e-18	AP2/ERF domain	Integrase-type DNA-binding superfamily protein	AT5G11590.1
Fxa1Cg100486	101.603	0.749985	0.282455	2.65524	0.00792527	0.023636	Unc-13 homolog	Gls protein (DUF810)	AT2G20010.2
Fxa1Cg100487	1345.48	-1.12188	0.143058	-7.84209	4.43106e-15	7.80916e-14	Oligosaccharyl transferase STT3 subunit	staurosporin and temperature sensitive 3-like A	AT5G19690.1
Fxa1Cg100498	622.334	0.743818	0.165168	4.5034	6.68762e-06	4.11687e-05	GOLGIN CANDIDATE 1	golgin Putative 1	AT2G19950.2
Fxa1Cg100499	283.718	-1.51891	0.238939	-6.35689	2.05873e-10	2.34074e-09	RNA-DEPENDENT RNA POLYMERASE	RNA-dependent RNA polymerase family protein	AT2G19910.1
Fxa1Cg100500	132.521	-2.09737	0.359339	-5.83676	5.32266e-09	5.13427e-08	Malic enzyme, N-terminal domain	NADP-malic enzyme 3	AT5G25880.1
Fxa1Cg100504	52.6038	5.77665	0.691909	8.34887	6.89208e-17	1.39135e-15	HISTIDINE CONTAINING PHOSPHOTRANSFER PROTEIN	HPT phosphotransmitter 4	AT3G16360.2
Fxa1Cg100507	99.81	-4.27153	0.404254	-10.5665	4.26282e-26	1.49038e-24	Senescence-associated protein	Senescence/dehydration-associated protein-like protein	AT4G15450.1
Fxa1Cg100510	54.9897	-0.772414	0.326018	-2.36924	0.0178247	0.0470386	SpoU rRNA Methylase family	tRNA/rRNA methyltransferase (SpoU) family protein	AT4G38020.1
Fxa1Cg100513	200.878	2.24676	0.378113	5.94205	2.81481e-09	2.80588e-08	Protein kinase domain	kinase family with leucine-rich repeat domain-containing protein	AT5G25930.1
Fxa1Cg100516	29.5806	1.8379	0.457235	4.01961	5.82953e-05	0.000300592	PROTEIN DETOXIFICATION	MATE efflux family protein	AT4G29140.1
Fxa1Cg100517	34.4053	1.90611	0.432348	4.40875	1.03971e-05	6.18733e-05	IQ motif, EF-hand binding site	IQ-domain 26	AT3G16490.1
Fxa1Cg100518	78.8154	1.05969	0.32171	3.29391	0.000988034	0.00383612	PECTINESTERASE	Pectin lyase-like superfamily protein	AT5G19730.1
Fxa1Cg100519	131.763	1.00995	0.300011	3.36638	0.000761618	0.00305002	-	-	-
Fxa1Cg100521	51.3235	1.5216	0.449578	3.38451	0.000713066	0.00287512	EMB|CAB83157.1	oxidative stress 3	AT5G56550.1
Fxa1Cg100525	401.382	-2.72603	0.27517	-9.90674	3.89133e-23	1.16712e-21	X8 domain	O-Glycosyl hydrolases family 17 protein	AT5G56590.1
Fxa1Cg100529	2386.62	-2.07647	0.185519	-11.1928	4.42376e-29	1.79372e-27	Profilin	profilin 2	AT4G29350.1
Fxa1Cg100531	268.061	0.506714	0.21176	2.39287	0.0167173	0.0446015	Der1-like family	DERLIN-1	AT4G29330.1
Fxa1Cg100533	91.8421	-1.92487	0.31755	-6.06162	1.34754e-09	1.39271e-08	Protein of unknown function (DUF1005)	DUF1005 family protein (DUF1005)	AT4G29310.1
Fxa1Cg100534	152.324	-0.751646	0.250562	-2.99985	0.00270115	0.00929933	HAD superfamily	HAD superfamily%2C subfamily IIIB acid phosphatase	AT4G29260.1
Fxa1Cg100538	177.738	0.934779	0.257694	3.62747	0.000286211	0.00127258	NAC DOMAIN-CONTAINING PROTEIN 75	NAC domain containing protein 75	AT4G29230.2
Fxa1Cg100546	74.2843	1.38687	0.415645	3.33667	0.000847876	0.00335235	Zinc finger C3H1-type	Zinc finger C-x8-C-x5-C-x3-H type family protein	AT4G29190.1
Fxa1Cg100565	454.129	2.18961	0.182811	11.9774	4.66577e-33	2.28086e-31	S-adenosyl-L-methionine-dependent methyltransferase	S-adenosyl-L-methionine-dependent methyltransferases superfamily protein	AT4G26220.1
Fxa1Cg100576	752.683	-0.669393	0.170885	-3.91722	8.95762e-05	0.000445091	ATP SYNTHASE SUBUNIT	Mitochondrial ATP synthase subunit G protein	AT2G19680.1
Fxa1Cg100581	422.091	-1.18806	0.196661	-6.04114	1.53032e-09	1.5716e-08	S-adenosyl-L-methionine-dependent methyltransferase	arginine methyltransferase 11	AT4G29510.1
Fxa1Cg100585	124.118	0.793393	0.259869	3.05305	0.00226527	0.00798804	-	-	-
Fxa1Cg100586	33.1418	-2.91177	0.542553	-5.36679	8.01508e-08	6.62179e-07	-	-	-
Fxa1Cg100588	283.816	-0.521448	0.213602	-2.44121	0.0146381	0.039836	Glutamyl/glutaminyl-tRNA synthetase	Glutamyl/glutaminyl-tRNA synthetase%2C class Ic	AT5G26710.1
Fxa1Cg100589	37.6738	-1.34386	0.415849	-3.23162	0.00123092	0.00465663	TIR domain	Disease resistance protein (TIR-NBS-LRR class) family	AT4G12010.1
Fxa1Cg100599	90.8072	0.811754	0.322757	2.51506	0.0119011	0.0334602	Solute carrier (Solcar) repeat	Mitochondrial substrate carrier family protein	AT4G26180.1
Fxa1Cg100601	205.865	-2.77308	0.231638	-11.9716	5.00547e-33	2.44524e-31	PROTEIN EFFECTOR OF TRANSCRIPTION 2-RELATED	effector of transcription2	AT5G56780.1
Fxa1Cg100603	224.401	0.924617	0.209812	4.40687	1.04874e-05	6.23535e-05	-	-	-
Fxa1Cg100609	114.404	-2.44515	0.361124	-6.77095	1.2794e-11	1.64802e-10	Fe(2+) 2-oxoglutarate dioxygenase domain	ACC oxidase 1	AT2G19590.1
Fxa1Cg100613	387.502	2.71081	0.245609	11.0371	2.53069e-28	9.8902e-27	Cytidine deaminase, homodimeric	cytidine deaminase 1	AT2G19570.1
Fxa1Cg100618	427.821	1.48404	0.191895	7.73359	1.04557e-14	1.78576e-13	Alkaline-phosphatase-like, core domain superfamily	Alkaline-phosphatase-like family protein	AT4G29680.1
Fxa1Cg100619	247.521	0.696644	0.20267	3.43733	0.000587473	0.00242493	Winged helix-like DNA-binding domain superfamily	proteasome family protein	AT2G19560.1
Fxa1Cg100629	29.5114	8.41226	1.28514	6.54581	5.91756e-11	7.15838e-10	Plant transposase (Ptta/En/Spm family)	-	-
Fxa1Cg100631	2143.85	3.98451	0.17105	23.2944	5.05803e-120	2.57681e-117	Galactose-binding-like domain superfamily	beta-galactosidase 12	AT4G26140.1
Fxa1Cg100642	23.9275	2.58215	0.604032	4.27485	1.91266e-05	0.000108379	Trp-Asp (WD) repeats circular	Transducin family protein / WD-40 repeat family protein	AT2G19540.1
Fxa1Cg100644	15.8154	-3.21174	0.698365	-4.59895	4.24633e-06	2.70944e-05	Ion transport protein	cyclic nucleotide gated channel 1	AT5G53130.1
Fxa1Cg100648	22.3352	8.01107	1.26561	6.32981	2.45461e-10	2.76397e-09	FAD binding domain	cytokinin oxidase 2	AT2G19500.1
Fxa1Cg100650	29.3955	2.56099	0.493994	5.18425	2.16887e-07	1.68563e-06	FAD-binding, type PCMH, subdomain 1	cytokinin oxidase 3	AT5G56970.1
Fxa1Cg100664	32.7066	1.63124	0.41525	3.92833	8.55382e-05	0.000426572	Heat shock factor (HSF)-type, DNA-binding	heat shock transcription factor A2	AT2G26150.1
Fxa1Cg100666	54.3929	2.58836	0.410795	6.30086	2.96001e-10	3.29612e-09	BNAC06G24070D PROTEIN	DEAD-box ATP-dependent RNA helicase	AT5G57000.1
Fxa1Cg100667	63.5233	1.90703	0.459163	4.15327	3.27756e-05	0.000177633	IQ DOMAIN-CONTAINING PROTEIN IQM5	calmodulin-binding family protein	AT4G33050.3
Fxa1Cg100671	31.0273	-1.30378	0.460547	-2.83093	0.00464128	0.0148958	Domain of unknown function (DUF3511)	ABC family ABC transporter%2C putative (DUF3511)	AT5G11970.1
Fxa1Cg100675	33.1984	1.66507	0.454096	3.66678	0.000245623	0.00110905	Lycopene cyclase, beta/epsilon	Lycopene beta/epsilon cyclase protein	AT5G57030.1
Fxa1Cg100677	77.9521	-1.1139	0.29322	-3.79886	0.000145365	0.000691883	Protein kinase-like domain superfamily	U-box domain-containing protein kinase family protein	AT5G57035.1
Fxa1Cg100678	85.059	1.69819	0.339203	5.00641	5.54552e-07	4.0654e-06	BNAC03G13130D PROTEIN	Lactoylglutathione lyase / glyoxalase I family protein	AT5G57040.1
Fxa1Cg100679	238.502	-0.576125	0.205819	-2.79918	0.00512331	0.0162102	Protein kinase-like domain superfamily	AGC (cAMP-dependent%2C cGMP-dependent and protein kinase C) kinase family protein	AT4G33080.1
Fxa1Cg100681	138.822	-0.802528	0.22653	-3.5427	0.000396046	0.00170102	PPM-type phosphatase domain	HYPERSENSITIVE TO ABA1	AT1G72770.1
Fxa1Cg100682	581.474	-1.05776	0.220392	-4.79945	1.59103e-06	1.0905e-05	Serine/threonine-protein kinase, active site	MAP kinase kinase 2	AT4G29810.1
Fxa1Cg100684	115.323	1.00108	0.284101	3.52368	0.0004256	0.00181495	Nucleotide hydrolase	homolog of CFIM-25	AT4G29820.1
Fxa1Cg100685	57.4085	1.68616	0.352084	4.78908	1.67545e-06	1.14396e-05	-	-	-
Fxa1Cg100687	355.185	1.77225	0.227475	7.79099	6.64844e-15	1.15684e-13	60S RIBOSOMAL L18A-LIKE PROTEIN	Ribosomal protein L18ae family	AT4G26060.1
Fxa1Cg100688	114.68	-1.28211	0.328699	-3.90057	9.59672e-05	0.000473516	Zinc finger C2H2 superfamily	zinc ion binding protein	AT2G19385.1
Fxa1Cg100692	167.69	1.17756	0.218223	5.39615	6.80858e-08	5.68562e-07	OS01G0585100 PROTEIN	membrane protein	AT5G35460.1
Fxa1Cg100696	603.671	0.708259	0.217853	3.25109	0.00114965	0.00438131	Alfin	alfin-like 5	AT5G20510.1
Fxa1Cg100698	162.873	1.73983	0.331542	5.24769	1.54016e-07	1.22599e-06	NF-YA/HAP2 family	nuclear factor Y%2C subunit A3	AT1G72830.1
Fxa1Cg100701	116.311	-1.07964	0.278708	-3.87373	0.000107181	0.000523627	PHOSPHOLIPID:DIACYLGLYCEROL ACYLTRANSFERASE 1	phospholipid:diacylglycerol acyltransferase	AT5G13640.1
Fxa1Cg100713	249.091	7.45424	0.552849	13.4833	1.96064e-41	1.30447e-39	Polyamine biosynthesis (PABS) domain	S-adenosyl-L-methionine-dependent methyltransferases superfamily protein	AT5G19530.1
Fxa1Cg100718	29.1882	-1.18027	0.418415	-2.8208	0.00479034	0.0153154	Stress responsive A/B Barrel Domain	Stress responsive alpha-beta barrel domain protein	AT2G31670.1
Fxa1Cg100719	16.5387	5.09012	0.99256	5.12828	2.92406e-07	2.22884e-06	Homeobox-like domain superfamily	Duplicated homeodomain-like superfamily protein	AT5G35550.1
Fxa1Cg100720	6.15473	5.14413	1.44916	3.54974	0.000385616	0.00166193	CYTOCHROME P450 72A15-LIKE	cytochrome P450%2C family 72%2C subfamily A%2C polypeptide 15	AT3G14690.1
Fxa1Cg100724	165.057	2.76375	0.259007	10.6705	1.39817e-26	5.00611e-25	WRC	growth-regulating factor 5	AT3G13960.1
Fxa1Cg100725	563.216	0.691484	0.229722	3.01009	0.00261167	0.009041	uDENN domain	DENN (AEX-3) domain-containing protein	AT5G35560.1
Fxa1Cg100728	135.983	1.55201	0.240865	6.44347	1.1677e-10	1.3642e-09	Aldolase-type TIM barrel	oxophytodienoate-reductase 3	AT2G06050.1
Fxa1Cg100730	28.5364	4.10636	0.661753	6.20527	5.46036e-10	5.90075e-09	GLYCOSYL HYDROLASE SUPERFAMILY PROTEIN-RELATED	beta-1%2C3-glucanase 5	AT5G20340.1
Fxa1Cg100734	118.667	6.32706	1.67417	3.77922	0.000157323	0.000742654	Germin, manganese binding site	germin 3	AT5G20630.1
Fxa1Cg100736	31.9168	2.5867	0.459886	5.62466	1.85878e-08	1.67012e-07	MOB kinase activator superfamily	Mob1/phocein family protein	AT5G45550.1
Fxa1Cg100737	419.805	-1.65746	0.209907	-7.89614	2.87679e-15	5.15013e-14	GDP-fucose protein O-fucosyltransferase	O-fucosyltransferase family protein	AT5G35570.1
Fxa1Cg100738	176.009	-0.594614	0.207078	-2.87145	0.0040859	0.0133269	Leucine-rich repeat domain superfamily	F-box/LRR protein	AT2G06040.1
Fxa1Cg100743	25.5917	8.20351	1.25834	6.51932	7.06275e-11	8.45763e-10	OS07G0274300 PROTEIN	hypothetical protein	AT1G64870.1
Fxa1Cg100748	492.979	-0.516494	0.172395	-2.996	0.00273547	0.00939887	UNCHARACTERIZED NODULIN-LIKE PROTEIN	ARM repeat superfamily protein	AT2G34357.1
Fxa1Cg100753	20.4937	3.06604	0.629694	4.8691	1.12108e-06	7.86457e-06	OS01G0588500 PROTEIN-RELATED	Protein kinase superfamily protein	AT2G05940.1
Fxa1Cg100758	2776.52	-2.41418	0.226298	-10.6682	1.43439e-26	5.13063e-25	Peptidase S8, subtilisin, Ser-active site	Subtilase family protein	AT2G05920.1
Fxa1Cg100759	10.2791	2.00032	0.838586	2.38535	0.017063	0.0453794	GUANINE NUCLEOTIDE-BINDING PROTEIN SUBUNIT GAMMA 3	guanine nucleotide-binding protein subunit gamma	AT5G20635.1
Fxa1Cg100761	19.8442	6.86483	1.27083	5.40187	6.59513e-08	5.519e-07	PROTEIN LURP-ONE-RELATED 6	LURP-one-like protein (DUF567)	AT2G05910.1
Fxa1Cg100763	1758.16	1.70615	0.143494	11.8901	1.33298e-32	6.35083e-31	ALPHA-AMINOADIPIC SEMIALDEHYDE DEHYDROGENASE	aldehyde dehydrogenase 7B4	AT1G54100.1
Fxa1Cg100764	14.2965	2.45482	0.756794	3.24371	0.00117983	0.00448318	Protein of unknown function (DUF1677)	DUF1677 family protein (DUF1677)	AT5G20670.1
Fxa1Cg100767	11.376	7.03269	1.34343	5.23489	1.6508e-07	1.30721e-06	COBRA-LIKE PROTEIN 6	COBRA-like protein 1 precursor	AT3G02210.1
Fxa1Cg100768	1358.64	0.462749	0.141306	3.2748	0.00105737	0.00407162	NagB/RpiA transferase-like	NagB/RpiA/CoA transferase-like superfamily protein	AT2G05830.1
Fxa1Cg100770	67.0757	1.89289	0.336175	5.63065	1.79528e-08	1.6157e-07	INTER-ALPHA-TRYPSIN INHIBITOR HEAVY CHAIN-LIKE PROTEIN	inter-alpha-trypsin inhibitor heavy chain-like protein	AT1G19110.1
Fxa1Cg100778	89.2383	2.28441	0.313875	7.27808	3.38596e-13	5.10781e-12	PHOTOSYSTEM I CHLOROPHYLL A/B-BINDING PROTEIN 6, CHLOROPLASTIC	PSI type II chlorophyll a/b-binding protein (Lhca2-1)	AT1G19150.1
Fxa1Cg100779	801.933	1.51074	0.200002	7.55362	4.2331e-14	6.87425e-13	PECTIN LYASE-RELATED	Pectin lyase-like superfamily protein	AT1G19170.1
Fxa1Cg100780	1014.85	-0.686963	0.172388	-3.98498	6.74847e-05	0.000343678	PROTEIN TIFY 4A-RELATED-RELATED	jasmonate-zim-domain protein 1	AT1G19180.1
Fxa1Cg100781	400.962	0.439262	0.173351	2.53394	0.0112788	0.0319984	Nucleotide-binding alpha-beta plait domain superfamily	oligouridylate binding protein 1B	AT1G17370.1
Fxa1Cg100782	692.207	-1.21734	0.245174	-4.96521	6.86269e-07	4.9677e-06	OS02G0174800 PROTEIN	senescence-associated family protein%2C putative (DUF581)	AT5G20700.1
Fxa1Cg100787	899.824	-1.48098	0.234856	-6.30591	2.86504e-10	3.20036e-09	Auxin response factor	auxin response factor 19	AT1G19220.1
Fxa1Cg100788	1045.41	-0.827034	0.269874	-3.06452	0.00218021	0.00772058	GroES chaperonin family	chaperonin 20	AT5G20720.1
Fxa1Cg100793	511.544	-0.873318	0.198477	-4.40009	1.08206e-05	6.4169e-05	RRP12-LIKE PROTEIN	ARM repeat superfamily protein	AT2G34357.1
Fxa1Cg100794	799.19	-5.03591	0.244748	-20.5759	4.50815e-94	1.14834e-91	Invertase/pectin methylesterase inhibitor domain superfamily	Plant invertase/pectin methylesterase inhibitor superfamily protein	AT5G20740.1
Fxa1Cg100797	193.19	-0.962696	0.26068	-3.69301	0.000221612	0.00101004	Thioredoxin-like superfamily	Thioredoxin superfamily protein	AT3G26060.1
Fxa1Cg100799	90.8469	5.68771	0.547221	10.3938	2.64606e-25	8.85617e-24	Riboflavin synthase-like beta-barrel	Riboflavin synthase-like superfamily protein	AT1G19230.2
Fxa1Cg100800	19.9566	6.87315	1.26955	5.41385	6.16826e-08	5.18429e-07	BNAA02G05090D PROTEIN	SAUR-like auxin-responsive protein family	AT3G43120.1
Fxa1Cg100803	170.062	-7.11224	0.657315	-10.8201	2.76373e-27	1.02399e-25	-	-	-
Fxa1Cg100804	240.711	-2.10163	0.34802	-6.03883	1.55239e-09	1.59288e-08	Alpha/Beta hydrolase fold	alpha/beta-Hydrolases superfamily protein	AT2G03140.6
Fxa1Cg100808	21023.9	1.37168	0.201385	6.81122	9.67769e-12	1.26141e-10	SUCROSE SYNTHASE	sucrose synthase 4	AT3G43190.1
Fxa1Cg100812	594.745	-0.541214	0.214053	-2.52841	0.0114581	0.0324167	POLYPHOSPHOINOSITIDE PHOSPHATASE	Phosphoinositide phosphatase family protein	AT3G43220.1
Fxa1Cg100815	247.844	0.691103	0.194772	3.54826	0.000387787	0.00167048	SH3YL1 PROTEIN	RING/FYVE/PHD-type zinc finger family protein	AT3G43230.1
Fxa1Cg100826	15.4054	7.47432	1.3138	5.68907	1.27734e-08	1.1707e-07	Myc-type, basic helix-loop-helix (bHLH) domain	LJRHL1-like 2	AT4G30980.1
Fxa1Cg100827	561.243	-0.666787	0.260489	-2.55975	0.0104747	0.0300361	Zinc finger, RING/FYVE/PHD-type	phosphatidylinositol-4-phosphate 5-kinase family protein	AT3G14270.1
Fxa1Cg100828	527.052	-0.56813	0.183032	-3.10399	0.00190928	0.00687236	CONSERVED OLIGOMERIC GOLGI COMPLEX COMPONENT 3	sec34-like family protein	AT1G73430.1
Fxa1Cg100830	7.85061	6.49815	1.40506	4.62483	3.74903e-06	2.41242e-05	Pectinesterase	Plant invertase/pectin methylesterase inhibitor superfamily	AT5G20860.2
Fxa1Cg100832	21.2285	1.99325	0.551113	3.61677	0.000298307	0.00132174	Pectinesterase inhibitor domain	Plant invertase/pectin methylesterase inhibitor superfamily	AT2G26450.1
Fxa1Cg100836	207.982	1.51874	0.388502	3.90922	9.2596e-05	0.000458436	Zinc finger RING-type	RING/U-box superfamily protein	AT5G20885.1
Fxa1Cg100845	104.318	-0.664531	0.269622	-2.46468	0.0137136	0.0377321	VIT family	transmembrane protein	AT3G51510.1
Fxa1Cg100846	176.283	-1.62355	0.319819	-5.07646	3.84531e-07	2.88208e-06	TRIPEPTIDYL-PEPTIDASE II-RELATED	Subtilisin-like serine endopeptidase family protein	AT2G04160.1
Fxa1Cg100847	75.6925	0.855704	0.319304	2.67991	0.00736426	0.0221873	-	-	-
Fxa1Cg100849	226.144	1.73178	0.310818	5.57168	2.52295e-08	2.22869e-07	non-haem dioxygenase in morphine synthesis N-terminal	2-oxoglutarate (2OG) and Fe(II)-dependent oxygenase superfamily protein	AT1G14130.1
Fxa1Cg100853	166.006	-1.37122	0.237895	-5.76399	8.21483e-09	7.71945e-08	Serine/threonine-specific protein phosphatase/bis(5-nucleosyl)-tetraphosphatase	serine/threonine phosphatase 7	AT5G63870.1
Fxa1Cg100857	268.464	-4.54091	0.387986	-11.7038	1.21862e-31	5.54307e-30	Hydroxymethylglutaryl-CoA reductase, class I/II, NAD/NADP-binding domain superfamily	hydroxy methylglutaryl CoA reductase 1	AT1G76490.1
Fxa1Cg100859	246.178	-0.762732	0.207912	-3.66854	0.000243942	0.00110251	Foie gras liver health family 1	trafficking protein particle complex subunit-like protein	AT5G65950.1
Fxa1Cg100860	426.675	-0.590953	0.166435	-3.55064	0.000384291	0.00165752	TRANSCRIPTION INITIATION FACTOR IA RRN3	RNA polymerase I specific transcription initiation factor RRN3 protein	AT2G34750.1
Fxa1Cg100862	13.2518	7.25384	1.33332	5.44045	5.31466e-08	4.5008e-07	F-box domain	F-box family protein	AT3G06240.1
Fxa1Cg100863	608.244	7.32708	0.391846	18.6989	5.05612e-78	9.27037e-76	Ribonuclease T2-like superfamily	ribonuclease 3	AT1G26820.1
Fxa1Cg100864	20.1608	7.86133	1.28885	6.09951	1.06394e-09	1.11266e-08	F-box associated interaction domain	-	-
Fxa1Cg100865	616.768	7.34728	0.390817	18.7998	7.58188e-79	1.40824e-76	Ribonuclease T2-like superfamily	ribonuclease 3	AT1G26820.1
Fxa1Cg100866	61.5901	9.47186	1.21943	7.76748	8.00634e-15	1.38132e-13	F-box associated	F-box family protein	AT3G06240.1
Fxa1Cg100867	439.105	7.1192	0.40917	17.3991	8.3782e-68	1.21455e-65	RIBONUCLEASE T2	ribonuclease 2	AT2G39780.1
Fxa1Cg100868	27.3151	8.30116	1.25224	6.62907	3.37802e-11	4.18791e-10	F-box domain	F-box and associated interaction domains-containing protein	AT3G23880.1
Fxa1Cg100869	743.222	7.61791	0.390798	19.4932	1.25345e-84	2.67663e-82	Ribonuclease T2-like superfamily	ribonuclease 3	AT1G26820.1
Fxa1Cg100870	35.173	8.66583	1.23942	6.99184	2.71297e-12	3.73666e-11	F-box associated interaction domain	F-box family protein	AT3G06240.1
Fxa1Cg100871	108.963	-0.72142	0.298768	-2.41465	0.0157504	0.0424087	Leucine-rich repeat domain superfamily	plant intracellular ras group-related LRR 4	AT4G35470.1
Fxa1Cg100872	10.6682	6.9401	1.35011	5.1404	2.74159e-07	2.1003e-06	Myb-like DNA-binding domain	Homeodomain-like transcriptional regulator	AT5G58900.1
Fxa1Cg100873	16.4261	7.56499	1.29009	5.86393	4.52047e-09	4.39915e-08	SANT domain	myb-like transcription factor family protein	AT5G61620.1
Fxa1Cg100874	25.7639	8.21567	1.25447	6.54909	5.78879e-11	7.01093e-10	-	-	-
Fxa1Cg100875	48.3671	3.32683	0.475898	6.99063	2.73652e-12	3.76571e-11	Sugar/inositol transporter	tonoplast monosaccharide transporter3	AT3G51490.2
Fxa1Cg100878	412.193	1.01624	0.216553	4.6928	2.69489e-06	1.77674e-05	Mlo family	Seven transmembrane MLO family protein	AT2G17480.1
Fxa1Cg100881	441.598	-0.55243	0.179343	-3.0803	0.00206792	0.00736897	Dis3-like cold-shock domain 2 (CSD2)	ribonuclease II family protein	AT2G17510.1
Fxa1Cg100883	230.282	-1.90098	0.270372	-7.03098	2.05088e-12	2.86253e-11	GLUTAMATE RECEPTOR 3.6	glutamate receptor 3.3	AT1G42540.1
Fxa1Cg100887	303.228	0.895142	0.193803	4.61883	3.85913e-06	2.47901e-05	Protein kinase domain	Protein kinase superfamily protein	AT4G35500.1
Fxa1Cg100890	206.474	-0.861841	0.221555	-3.88996	0.000100262	0.0004928	'Homeobox' domain	WUSCHEL related homeobox 13	AT4G35550.1
Fxa1Cg100891	123.792	-1.6112	0.373374	-4.31525	1.59422e-05	9.18086e-05	RB1-INDUCIBLE COILED-COIL PROTEIN	RB1-inducible coiled-coil protein	AT2G17550.2
Fxa1Cg100892	152.956	-0.732708	0.290296	-2.524	0.0116027	0.0327517	C-5 cytosine methyltransferase	methyltransferase 1	AT5G49160.1
Fxa1Cg100893	61.5731	2.38863	0.416189	5.73928	9.50814e-09	8.86006e-08	WD40/YVTN repeat-like-containing domain superfamily	Transducin/WD40 repeat-like superfamily protein	AT4G35560.1
Fxa1Cg100897	2749.35	0.646955	0.182147	3.55183	0.000382562	0.00165116	High mobility group box domain superfamily	high mobility group B2	AT1G20693.2
Fxa1Cg100904	108.034	1.1625	0.388135	2.99509	0.0027436	0.00942227	PROTEIN RKD5	RWP-RK domain-containing protein	AT4G35590.1
Fxa1Cg100908	314.236	-0.516977	0.186655	-2.7697	0.00561083	0.0175349	SacI homology domain	Phosphoinositide phosphatase family protein	AT5G66020.1
Fxa1Cg100909	662.903	-0.622377	0.190458	-3.26778	0.00108393	0.00415887	Heat shock chaperonin-binding	ubiquitin family protein	AT2G17190.1
Fxa1Cg100911	64.1286	1.01523	0.313935	3.23388	0.00122121	0.00462463	CYCLINS	Cyclin B2%3B3	AT1G20610.1
Fxa1Cg100912	1189.43	-0.848511	0.178655	-4.74944	2.03976e-06	1.37351e-05	Aminotransferase class-V, pyridoxal-phosphate binding site	phosphoserine aminotransferase	AT4G35630.1
Fxa1Cg100914	148.112	1.9042	0.241003	7.90116	2.7632e-15	4.95299e-14	Trimeric LpxA-like superfamily	serine acetyltransferase 3%3B2	AT4G35640.1
Fxa1Cg100917	90.3278	0.728711	0.289532	2.51686	0.0118405	0.033311	Six-bladed beta-propeller, TolB-like	Calcium-dependent phosphotriesterase superfamily protein	AT3G51430.1
Fxa1Cg100919	180.695	2.92738	0.363182	8.06039	7.60527e-16	1.42296e-14	CHITINASE (CLASS IB) / HEVEIN	basic chitinase	AT3G12500.1
Fxa1Cg100920	187.554	2.9388	0.347335	8.46099	2.65115e-17	5.54673e-16	Lysozyme-like domain superfamily	basic chitinase	AT3G12500.1
Fxa1Cg100926	118.369	-1.71271	0.332927	-5.14441	2.68364e-07	2.05856e-06	BPS1-LIKE PROTEIN	hypothetical protein (DUF241)	AT4G35690.1
Fxa1Cg100928	150.67	0.557149	0.235226	2.36857	0.0178571	0.0470961	Vacuolar protein sorting-associated protein IST1-like	Regulator of Vps4 activity in the MVB pathway protein	AT4G35730.1
Fxa1Cg100932	20.958	6.94226	1.2779	5.43256	5.55501e-08	4.6928e-07	GDSL lipase/esterase-like, plant	GDSL-like Lipase/Acylhydrolase superfamily protein	AT5G55050.1
Fxa1Cg100936	9.49963	2.0314	0.818555	2.48169	0.0130761	0.0362157	Protein of unknown function (DUF295)	ascorbic acid mannose pathway regulator 1	AT1G65770.1
Fxa1Cg100941	46.3407	1.72863	0.499309	3.46204	0.000536095	0.0022334	GANGLIOSIDE INDUCED DIFFERENTIATION ASSOCIATED PROTEIN 2-RELATED	SEC14 cytosolic factor family protein / phosphoglyceride transfer family protein	AT4G35750.1
Fxa1Cg100942	107.692	0.745024	0.258143	2.88609	0.00390064	0.0128011	Thioredoxin-like superfamily	NAD(P)H dehydrogenase (quinone)s	AT4G35760.1
Fxa1Cg100943	42.1522	4.29964	0.599908	7.16717	7.65658e-13	1.11349e-11	Rhodanese-like domain	Rhodanese/Cell cycle control phosphatase superfamily protein	AT4G35770.1
Fxa1Cg100953	816.224	-0.596833	0.177986	-3.35325	0.000798677	0.00318075	Phospholipase D, plant	phospholipase D delta	AT4G35790.1
Fxa1Cg100956	40.9545	6.00539	0.803705	7.47214	7.89011e-14	1.25305e-12	-	-	-
Fxa1Cg100960	147.069	0.860564	0.285367	3.01564	0.00256441	0.00889599	METHIONINE-S-OXIDE REDUCTASE	methionine-S-oxide reductase	AT2G17705.1
Fxa1Cg100961	683.27	-2.68744	0.227892	-11.7926	4.26085e-32	1.97592e-30	DNA POLYMERASE EPSILON CATALYTIC SUBUNIT A	Big1	AT2G17710.1
Fxa1Cg100963	394.294	-1.04098	0.172398	-6.03825	1.5579e-09	1.59792e-08	PROLYL 4-HYDROXYLASE 10-RELATED	2-oxoglutarate (2OG) and Fe(II)-dependent oxygenase superfamily protein	AT5G66060.1
Fxa1Cg100964	2496.25	-0.902338	0.165679	-5.4463	5.14289e-08	4.36259e-07	Aconitase, iron-sulfur domain	aconitase 1	AT4G35830.1
Fxa1Cg100965	81.121	1.27026	0.30264	4.19724	2.70182e-05	0.00014877	NEP1-INTERACTING PROTEIN-LIKE 1	RING/U-box superfamily protein	AT4G35840.1
Fxa1Cg100973	8.9265	4.17625	1.10972	3.76333	0.000167669	0.000786288	Aspartic peptidase A1 family	Eukaryotic aspartyl protease family protein	AT4G35880.1
Fxa1Cg100974	361.273	1.93525	0.187644	10.3134	6.13033e-25	2.01305e-23	Aspartic peptidase A1 family	Eukaryotic aspartyl protease family protein	AT2G17760.1
Fxa1Cg100975	117.922	-0.68054	0.252128	-2.69918	0.00695105	0.0211271	UNCHARACTERIZED	pre-rRNA-processing ESF1-like protein	AT3G01160.1
Fxa1Cg100976	1231.47	-0.530699	0.149916	-3.53998	0.00040015	0.0017171	GroEL-like equatorial domain superfamily	TCP-1/cpn60 chaperonin family protein	AT3G02530.1
Fxa1Cg100977	205.687	4.4311	0.300156	14.7627	2.55045e-49	2.19428e-47	PEROXIDASE	Peroxidase superfamily protein	AT5G42180.1
Fxa1Cg100981	5.56818	4.99773	1.46881	3.40258	0.000667534	0.002711	Aquaporin-like	plasma membrane intrinsic protein 3	AT4G35100.1
Fxa1Cg100988	39.9137	-2.45526	0.477856	-5.13808	2.77559e-07	2.12384e-06	GDSL lipase/esterase-like, plant	GDSL-like Lipase/Acylhydrolase superfamily protein	AT1G75900.1
Fxa1Cg100989	97.2807	-1.13815	0.270279	-4.21101	2.54235e-05	0.000140641	EF-G domain III/V-like	Small GTP-binding protein	AT5G08650.1
Fxa1Cg100990	19.0298	-5.19974	1.04054	-4.99716	5.81804e-07	4.25295e-06	GDSL ESTERASE/LIPASE EXL3	GDSL-like Lipase/Acylhydrolase superfamily protein	AT1G75900.1
Fxa1Cg100995	901.809	0.894036	0.157654	5.67087	1.42073e-08	1.29513e-07	NTGP2	RAC-like 1	AT2G17800.1
Fxa1Cg101001	34.2897	1.94464	0.467611	4.15867	3.2011e-05	0.00017386	UNCHARACTERIZED	pyridoxal-phosphate-dependent serine hydroxymethyltransferase%2C putative (DUF632)	AT3G51290.3
Fxa1Cg101002	249.352	0.826296	0.204187	4.04676	5.19314e-05	0.0002702	L-ASCORBATE PEROXIDASE 3	ascorbate peroxidase 3	AT4G35000.1
Fxa1Cg101003	131.517	1.13879	0.321327	3.54403	0.000394059	0.00169422	Tetratricopeptide-like helical domain superfamily	Tetratricopeptide repeat (TPR)-like superfamily protein	AT3G51280.1
Fxa1Cg101004	31.3539	1.69333	0.510179	3.31909	0.000903118	0.00354737	-	hypothetical protein	AT4G35980.1
Fxa1Cg101006	307.761	-2.02655	0.240299	-8.43343	3.35671e-17	6.96225e-16	Response regulator receiver domain	histidine kinase 1	AT2G17820.1
Fxa1Cg101012	677.385	-0.442234	0.166068	-2.66298	0.00774531	0.023169	von Willebrand factor type A domain	regulatory particle non-ATPase 10	AT4G38630.1
Fxa1Cg101013	64.2362	-1.35844	0.317617	-4.27697	1.89456e-05	0.000107438	MLO-LIKE PROTEIN	Seven transmembrane MLO family protein	AT1G11000.1
Fxa1Cg101018	35.293	1.07812	0.429541	2.50993	0.0120754	0.0338624	S-adenosyl-L-methionine-dependent methyltransferase	S-adenosyl-L-methionine-dependent methyltransferases superfamily protein	AT4G35987.1
Fxa1Cg101019	121.784	3.68527	0.340091	10.8361	2.32064e-27	8.63859e-26	Thaumatin, conserved site	Pathogenesis-related thaumatin superfamily protein	AT4G36010.1
Fxa1Cg101023	250.598	1.68447	0.236921	7.10985	1.16171e-12	1.66146e-11	Armadillo/beta-catenin-like repeat	armadillo repeat only 2	AT5G66200.1
Fxa1Cg101024	112.754	2.96426	0.383499	7.72951	1.07961e-14	1.84124e-13	Chaperone J-domain superfamily	Chaperone DnaJ-domain superfamily protein	AT4G36040.1
Fxa1Cg101027	639.991	0.577017	0.157388	3.6662	0.00024618	0.00111128	EF-hand domain pair	calcium-dependent protein kinase 28	AT5G66210.1
Fxa1Cg101031	103.641	0.80304	0.313441	2.56201	0.0104068	0.0298718	EXPRESSED PROTEIN	Chalcone-flavanone isomerase family protein	AT5G66230.1
Fxa1Cg101037	67.6447	-1.35225	0.324692	-4.16471	3.11747e-05	0.000169705	EXPRESSED PROTEIN	transmembrane protein	AT2G17972.1
Fxa1Cg101041	89.7858	-0.689628	0.284895	-2.42064	0.0154931	0.0418076	TRANSCRIPTION INITIATION FACTOR TFIID SUBUNIT 14B	YEATS family protein	AT5G45600.1
Fxa1Cg101044	472.299	-1.13704	0.223869	-5.07904	3.79357e-07	2.8445e-06	GDP-MANNOSE 4,6-DEHYDRATASE	NAD(P)-binding Rossmann-fold superfamily protein	AT3G51160.1
Fxa1Cg101047	337.006	1.52891	0.208705	7.32567	2.37704e-13	3.62028e-12	linker histone H1 and H5 family	histone H1-3	AT2G18050.1
Fxa1Cg101050	615.513	-0.97946	0.281709	-3.47685	0.00050734	0.00212354	CENTROMERE PROTEIN E	ATP binding microtubule motor family protein	AT5G66310.1
Fxa1Cg101051	5.00454	5.85083	1.55536	3.76171	0.000168753	0.000790643	-	-	-
Fxa1Cg101052	774.446	4.74093	0.301907	15.7032	1.43709e-55	1.48332e-53	Vicinal oxygen chelate (VOC) domain	Lactoylglutathione lyase / glyoxalase I family protein	AT1G15380.1
Fxa1Cg101055	595.331	0.600875	0.21507	2.79385	0.0052084	0.0164451	Serine carboxypeptidase S28	Serine carboxypeptidase S28 family protein	AT4G36195.1
Fxa1Cg101059	17.0991	6.6512	1.29738	5.12665	2.94945e-07	2.24651e-06	Plant transposase (Ptta/En/Spm family)	-	-
Fxa1Cg101063	470.843	0.620806	0.174861	3.55028	0.000384826	0.00165923	UPF0183 PROTEIN	transmembrane protein	AT3G51130.1
Fxa1Cg101068	121.901	0.614194	0.244281	2.5143	0.011927	0.0335147	Protein of unknown function (DUF1640)	coiled-coil 90B-like protein (DUF1640)	AT2G16460.1
Fxa1Cg101069	287.277	6.42814	0.399172	16.1037	2.40324e-58	2.68662e-56	CYTOCHROME P450 FAMILY FERULATE HYDROXYLASE	ferulic acid 5-hydroxylase 1	AT4G36220.1
Fxa1Cg101070	30.8833	1.09145	0.41134	2.6534	0.00796845	0.0237469	-	-	-
Fxa1Cg101071	659.175	1.8621	0.184404	10.098	5.64089e-24	1.77236e-22	GATA TRANSCRIPTION FACTOR	GATA transcription factor 5	AT5G66320.1
Fxa1Cg101077	24.1972	2.92607	0.579121	5.0526	4.35825e-07	3.24438e-06	K-box region	K-box region and MADS-box transcription factor family protein	AT3G54340.1
Fxa1Cg101078	302.887	0.629738	0.23148	2.72049	0.00651859	0.0199667	Aldehyde dehydrogenase, C-terminal	aldehyde dehydrogenase 3F1	AT4G36250.1
Fxa1Cg101082	121.061	-1.28419	0.285973	-4.49061	7.10195e-06	4.34941e-05	Methylthiotransferase	Methylthiotransferase	AT4G36390.1
Fxa1Cg101085	3023.2	-2.83231	0.217512	-13.0214	9.24679e-39	5.61284e-37	Glycosyl hydrolases family 35	beta-galactosidase 3	AT4G36360.1
Fxa1Cg101086	392.834	3.56582	0.243817	14.625	1.94582e-48	1.6175e-46	THIOREDOXIN	thioredoxin H-type 1	AT3G51030.1
Fxa1Cg101095	106.879	-1.7372	0.294491	-5.89899	3.65725e-09	3.59837e-08	PROTEIN SHORT INTERNODES	Lateral root primordium (LRP) protein-like protein	AT5G66350.1
Fxa1Cg101104	151.172	3.87586	0.443246	8.74425	2.24496e-18	5.0622e-17	Alpha/Beta hydrolase fold	alpha/beta-Hydrolases superfamily protein	AT3G51000.1
Fxa1Cg101106	125.488	-0.735464	0.26295	-2.79698	0.00515831	0.0163093	Ribosomal protein L7/L12, C-terminal/adaptor protein ClpS-like	Ribosomal protein L12 family protein	AT4G36420.1
Fxa1Cg101107	11.0869	2.60254	0.824837	3.15522	0.00160376	0.0058928	PEROXIDASE	Peroxidase superfamily protein	AT5G66390.1
Fxa1Cg101110	154.616	-0.693156	0.233504	-2.9685	0.00299259	0.0101534	G-PROTEIN COUPLED RECEPTOR	G-protein coupled receptor	AT4G36440.1
Fxa1Cg101116	37.1645	-8.60681	1.2406	-6.93763	3.98721e-12	5.40955e-11	Dehydrin	dehydrin xero 1	AT3G50980.1
Fxa1Cg101119	310.745	-1.19575	0.307694	-3.88618	0.000101836	0.000499913	DEHYDRIN XERO 2-RELATED	dehydrin family protein	AT3G50970.1
Fxa1Cg101121	7.3121	-5.26507	1.50505	-3.49827	0.000468294	0.00197763	bZIP transcription factor	basic leucine-zipper 44	AT1G75390.1
Fxa1Cg101126	506.8	-0.544806	0.177865	-3.06304	0.00219104	0.00775465	ATPase, AAA-type, conserved site	P-loop containing nucleoside triphosphate hydrolases superfamily protein	AT2G18193.1
Fxa1Cg101131	67.9265	-2.14328	0.412361	-5.19759	2.01887e-07	1.57678e-06	Domain associated at C-terminal with AAA	P-loop containing nucleoside triphosphate hydrolases superfamily protein	AT2G18193.1
Fxa1Cg101134	127.886	-1.2647	0.243892	-5.18551	2.15424e-07	1.67572e-06	HECT-like Ubiquitin-conjugating enzyme (E2)-binding	HECT-like ubiquitin-conjugating enzyme (E2)-binding protein	AT3G26750.1
Fxa1Cg101135	158.688	-1.13553	0.242689	-4.67896	2.88338e-06	1.89139e-05	P-loop containing nucleoside triphosphate hydrolase	cytochrome BC1 synthesi	AT3G50930.1
Fxa1Cg101139	111.859	-1.65803	0.346094	-4.79068	1.66219e-06	1.13545e-05	Heavy-metal-associated domain	Heavy metal transport/detoxification superfamily protein	AT3G05220.1
Fxa1Cg101140	24.8097	-2.01958	0.537021	-3.76071	0.000169434	0.000793575	S-adenosyl-L-methionine-dependent methyltransferase	S-adenosyl-L-methionine-dependent methyltransferases superfamily protein	AT4G36470.1
Fxa1Cg101142	48.218	-3.31303	0.491467	-6.74111	1.57186e-11	2.0095e-10	TRANSMEMBRANE PROTEIN	tRNA-methyltransferase non-catalytic subunit trm6MTase subunit	AT5G66440.1
Fxa1Cg101146	31.7283	3.45679	0.692125	4.99446	5.9e-07	4.31109e-06	Ankyrin repeat	Ankyrin repeat family protein	AT4G03500.2
Fxa1Cg101149	183.439	0.608048	0.211315	2.87745	0.00400907	0.0131092	BACTERIOPHAGE N4 ADSORPTION B PROTEIN	netrin receptor DCC	AT3G50910.1
Fxa1Cg101152	565.544	-1.02115	0.162068	-6.30077	2.96162e-10	3.29637e-09	GAMMA CARBONIC ANHYDRASE 1, MITOCHONDRIAL	gamma carbonic anhydrase 1	AT1G19580.1
Fxa1Cg101154	8.95037	3.72317	1.026	3.62881	0.000284728	0.00126717	-	-	-
Fxa1Cg101165	17.3867	2.25912	0.628137	3.59654	0.000322472	0.00141685	Regulator of chromosome condensation, RCC1	Regulator of chromosome condensation (RCC1) family protein	AT5G48330.2
Fxa1Cg101171	7.63642	-2.75545	1.04938	-2.6258	0.00864463	0.0255072	Laccase, first cupredoxin domain	laccase 11	AT5G03260.1
Fxa1Cg101185	146.644	-0.567751	0.234189	-2.42433	0.0153368	0.0414469	HhH-GPD superfamily base excision DNA repair protein	DNA glycosylase superfamily protein	AT3G50880.1
Fxa1Cg101186	42.3615	0.953361	0.353206	2.69916	0.00695139	0.0211273	alpha/beta hydrolase fold	alpha/beta-Hydrolases superfamily protein	AT2G18360.1
Fxa1Cg101196	63.8818	0.795527	0.325165	2.44653	0.0144237	0.039352	AP COMPLEX SUBUNIT SIGMA	Clathrin adaptor complex small chain family protein	AT3G50860.1
Fxa1Cg101200	354.402	1.1205	0.202333	5.5379	3.06118e-08	2.67729e-07	CRAL/TRIO, N-terminal domain	Sec14p-like phosphatidylinositol transfer family protein	AT1G75170.1
Fxa1Cg101205	1637.9	-0.459856	0.176253	-2.60906	0.00907913	0.026589	-	-	-
[truncated: 25,356 more rows]

## Sheet: S02_AvsR_0.05
Stage 02	baseMean	log2FoldChange	lfcSE	stat	pvalue	padj	Fxa_annotation	Ath_annotation	Ath_homolog
Fxa1Ag100006	14059	0.728097	0.188793	3.85659	0.00011498	0.000445237	Eukaryotic-type methylenetetrahydrofolate reductase	methylenetetrahydrofolate reductase 2	AT2G44160.1						up	17608
Fxa1Ag100007	238.835	-0.483408	0.208996	-2.313	0.0207224	0.0472871	-	histone-lysine N-methyltransferase ASHH3	AT2G44150.1						down	15078
Fxa1Ag100009	4765.88	-0.496158	0.112152	-4.42398	9.68987e-06	4.53977e-05	GDP dissociation inhibitor	RAB GDP dissociation inhibitor 2	AT3G59920.1						sum	32686
Fxa1Ag100012	554.261	-2.80235	0.343127	-8.1671	3.15887e-16	4.7529e-15	ARGOS-LIKE PROTEIN	ARGOS-like protein	AT2G44080.1
Fxa1Ag100013	2541.77	-1.45949	0.142941	-10.2104	1.78076e-24	4.75987e-23	DESICCATION PROTECTANT PROTEIN LEA14 HOMOLOG	Late embryogenesis abundant protein%2C group 2	AT2G44060.1
Fxa1Ag100014	335.357	-0.618526	0.21515	-2.87485	0.00404216	0.0112245	RAP domain	RAP	AT2G31890.1
Fxa1Ag100016	623.692	-0.535154	0.134202	-3.98768	6.67223e-05	0.000270413	6,7-DIMETHYL-8-RIBITYLLUMAZINE SYNTHASE	6%2C7-dimethyl-8-ribityllumazine synthase / DMRL synthase / lumazine synthase / riboflavin synthase	AT2G44050.1
Fxa1Ag100026	24.8159	2.20071	0.715659	3.07509	0.00210439	0.00623515	GPI-ANCHORED ADHESIN-LIKE PROTEIN	GPI-anchored adhesin-like protein	AT2G43990.1
Fxa1Ag100028	210.459	-0.844748	0.186876	-4.52037	6.17313e-06	2.98194e-05	Thiopurine or thiol or thiocyanate S-methyltransferase (TPMT) family	S-adenosyl-L-methionine-dependent methyltransferases superfamily protein	AT2G43940.1
Fxa1Ag100029	503.469	-1.02803	0.165305	-6.21899	5.00376e-10	4.14774e-09	Ankyrin repeats (3 copies)	Ankyrin repeat family protein	AT2G31820.1
Fxa1Ag100031	5.53052	6.02178	1.4984	4.0188	5.84941e-05	0.000239561	Pectin lyase fold	Pectin lyase-like superfamily protein	AT2G43870.1
Fxa1Ag100033	985.153	0.603219	0.130266	4.63065	3.64513e-06	1.82645e-05	GroES-like superfamily	Zinc-binding dehydrogenase family protein	AT5G16990.1
Fxa1Ag100035	398.805	-1.87969	0.24218	-7.76155	8.39007e-15	1.11908e-13	Protein kinase-like domain superfamily	Integrin-linked protein kinase family	AT2G43850.1
Fxa1Ag100036	2186.74	0.462606	0.15401	3.00373	0.00266688	0.00772158	40S RIBOSOMAL PROTEIN S24	Ribosomal protein S24e family protein	AT5G28060.1
Fxa1Ag100037	639.116	-0.708535	0.132923	-5.33042	9.79852e-08	6.16113e-07	EF-hand calcium-binding domain	LETM1-like protein	AT3G59820.1
Fxa1Ag100038	338.08	-1.63063	0.304171	-5.36091	8.28047e-08	5.25624e-07	UDP-glycosyltransferase family, conserved site	UDP-glucosyltransferase 74F2	AT2G43820.1
Fxa1Ag100039	440.933	-1.19631	0.197346	-6.06197	1.34461e-09	1.06319e-08	Zinc finger, TAZ-type	BTB and TAZ domain protein 3	AT1G05690.1
Fxa1Ag100040	703.789	0.737614	0.139133	5.30149	1.14859e-07	7.15759e-07	LSM domain, eukaryotic/archaea-type	Small nuclear ribonucleoprotein family protein	AT3G59810.1
Fxa1Ag100041	299.685	-0.839545	0.181242	-4.63218	3.61834e-06	1.81425e-05	HotDog domain superfamily	Thioesterase/thiol ester dehydrase-isomerase superfamily protein	AT2G30720.1
Fxa1Ag100042	433.832	-1.54288	0.20025	-7.70476	1.31086e-14	1.71684e-13	Formin, FH2 domain superfamily	formin homology 1	AT3G25500.1
Fxa1Ag100043	228.867	0.57962	0.185335	3.12742	0.0017635	0.00531937	COREPRESSOR	stress response protein	AT3G59800.1
Fxa1Ag100045	139.357	1.92515	0.250229	7.69356	1.43101e-14	1.86693e-13	HAD-superfamily hydrolase, subfamily IIA	Haloacid dehalogenase-like hydrolase (HAD) superfamily protein	AT5G10460.1
Fxa1Ag100050	654.904	-0.501391	0.153763	-3.26081	0.00111094	0.00351391	WW domain	sacI homology domain-containing protein / WW domain-containing protein	AT3G59770.1
Fxa1Ag100052	404.9	-1.14229	0.163163	-7.00092	2.54293e-12	2.68986e-11	Peptidase S10, serine carboxypeptidase	serine carboxypeptidase-like 29	AT4G30810.1
Fxa1Ag100054	127.593	0.604705	0.240153	2.518	0.0118024	0.0289601	BNAA03G51060D PROTEIN	cyclin-dependent kinase-activating kinase assembly factor-related / CDK-activating kinase assembly factor-like protein	AT4G30820.1
Fxa1Ag100055	62.3493	-1.01888	0.334301	-3.0478	0.00230524	0.00677026	Pentatricopeptide (PPR) repeat	Tetratricopeptide repeat (TPR)-like superfamily protein	AT4G30825.1
Fxa1Ag100059	47.1124	4.37476	0.563477	7.76386	8.23805e-15	1.10005e-13	BNAANNG28530D PROTEIN	zein-binding protein (Protein of unknown function%2C DUF593)	AT5G57830.1
Fxa1Ag100063	326.972	0.607576	0.208781	2.91011	0.00361306	0.0101567	AUGMIN SUBUNIT 8	QWRF motif protein (DUF566)	AT4G30710.1
Fxa1Ag100065	3831.07	5.90479	0.331097	17.834	3.84609e-71	5.70789e-69	X-BOX TRANSCRIPTION FACTOR-RELATED	Cellulose synthase family protein	AT5G17420.1
Fxa1Ag100068	302.142	3.21681	0.767759	4.18987	2.79118e-05	0.000121246	MEDIATOR OF RNA POLYMERASE II TRANSCRIPTION SUBUNIT 37C-RELATED	heat shock protein 70	AT3G12580.1
Fxa1Ag100069	1316.94	-0.795986	0.133942	-5.94277	2.8025e-09	2.13398e-08	MA3 domain	MIF4G domain-containing protein / MA3 domain-containing protein	AT5G57870.2
Fxa1Ag100072	51.4542	0.810685	0.317421	2.55397	0.0106502	0.0264892	Proteolipid membrane potential modulator	Low temperature and salt responsive protein family	AT4G28088.1
Fxa1Ag100076	46.6364	-1.79427	0.451505	-3.97397	7.06838e-05	0.000285092	Zinc finger C2H2 superfamily	-	-
Fxa1Ag100079	2.10199	4.63765	1.77669	2.61027	0.00904714	0.0229429	Serine carboxypeptidase	alpha/beta-Hydrolases superfamily protein	AT4G30610.1
Fxa1Ag100081	230.009	11.4081	1.20065	9.50158	2.06726e-21	4.57633e-20	Phytocyanin domain	early nodulin-like protein 14	AT2G25060.1
Fxa1Ag100085	337.621	0.530807	0.166762	3.18303	0.00145745	0.00448179	TRANSMEMBRANE 9 SUPERFAMILY PROTEIN	Endomembrane protein 70 protein family	AT2G24170.1
Fxa1Ag100089	203.526	-1.08534	0.219163	-4.95221	7.33762e-07	4.07072e-06	CARBON CATABOLITE REPRESSOR PROTEIN 4	DNAse I-like superfamily protein	AT4G30900.1
Fxa1Ag100091	118.276	2.16825	0.278688	7.78021	7.24028e-15	9.72039e-14	Nas2 N_terminal domain	26S proteasome regulatory subunit	AT5G57950.1
Fxa1Ag100093	282.059	0.928024	0.2391	3.88132	0.000103892	0.000405981	OS04G0501200 PROTEIN	DNA glycosylase superfamily protein	AT5G57970.1
Fxa1Ag100094	240.455	0.914361	0.184433	4.95769	7.13363e-07	3.96514e-06	WRKY domain	WRKY DNA-binding protein 32	AT4G30935.1
Fxa1Ag100096	173.967	-1.29467	0.296673	-4.36394	1.27738e-05	5.86745e-05	PURINE PERMEASE 5-RELATED	purine permease 5	AT2G24220.1
Fxa1Ag100099	2.10801	-4.42735	1.78507	-2.48021	0.0131305	0.0317415	-	-	-
Fxa1Ag100101	339.699	2.62064	0.308584	8.49248	2.0227e-17	3.35334e-16	BTB domain	BTB/POZ domain with WD40/YVTN repeat-like protein	AT2G24240.1
Fxa1Ag100102	372.183	-0.540149	0.166514	-3.24386	0.00117922	0.00370939	BNAC03G67820D PROTEIN	fatty acid desaturase 6	AT4G30950.1
Fxa1Ag100103	95.7347	5.68018	0.487695	11.647	2.37695e-31	8.96751e-30	Formin, FH2 domain superfamily	actin binding protein	AT5G58160.1
Fxa1Ag100105	1451.53	-0.507634	0.144005	-3.52512	0.000423297	0.00146286	RETICULON-LIKE PROTEIN B21	Reticulon family protein	AT5G58000.2
Fxa1Ag100106	96.6133	0.717682	0.285072	2.51754	0.0118177	0.0289924	twin BRCT domain	C-terminal domain phosphatase-like 4	AT5G58003.1
Fxa1Ag100107	2224.86	-0.505911	0.214166	-2.36223	0.0181653	0.0421626	NAF domain	SOS3-interacting protein 3	AT4G30960.1
Fxa1Ag100108	248.993	1.78432	0.214126	8.33304	7.87953e-17	1.2401e-15	Double-stranded RNA binding motif	XH/XS domain-containing protein	AT3G48670.1
Fxa1Ag100110	360.849	0.870786	0.295957	2.94227	0.00325814	0.0092551	TRANSCRIPTION FACTOR BHLH83-RELATED	LJRHL1-like 1	AT2G24260.1
Fxa1Ag100116	42.4314	1.64906	0.376261	4.38276	1.17185e-05	5.4167e-05	EXPRESSED PROTEIN	Calcineurin-like metallo-phosphoesterase superfamily protein	AT4G30993.3
Fxa1Ag100120	787.829	-0.321392	0.131454	-2.44491	0.014489	0.0346167	Longin-like domain superfamily	SNARE-like superfamily protein	AT5G58060.1
Fxa1Ag100121	1074.97	-1.35312	0.21511	-6.29036	3.16726e-10	2.6968e-09	Calycin	temperature-induced lipocalin	AT5G58070.1
Fxa1Ag100122	349.629	-1.71142	0.191633	-8.93073	4.23204e-19	7.97495e-18	EXPRESSED PROTEIN-RELATED	ubiquitin-associated protein (DUF1068)	AT2G24290.1
Fxa1Ag100123	341.819	-2.29393	0.277906	-8.25434	1.52739e-16	2.35865e-15	OS02G0562300 PROTEIN	Calmodulin-binding protein	AT2G24300.3
Fxa1Ag100124	100.383	-3.13338	0.46229	-6.77795	1.21892e-11	1.20276e-10	Signal transduction response regulator, receiver domain	response regulator 12	AT2G25180.1
Fxa1Ag100126	104.369	0.687058	0.232806	2.9512	0.00316541	0.00901423	Putative protein phosphatase DevT-like	Calcineurin-like metallo-phosphoesterase superfamily protein	AT5G58200.2
Fxa1Ag100136	269.819	-0.736541	0.186269	-3.95418	7.67992e-05	0.000307392	Dicer double-stranded RNA-binding fold domain	dicer-like 4	AT5G20320.1
Fxa1Ag100139	651.468	-0.844439	0.185236	-4.55872	5.14654e-06	2.51797e-05	MCM N-terminal domain	Minichromosome maintenance (MCM2/3/5) family protein	AT2G07690.1
Fxa1Ag100142	4.73007	3.19939	1.25565	2.548	0.0108342	0.0268735	Uroporphyrinogen-III synthase HemD	-	-
Fxa1Ag100144	126.786	4.03247	0.375364	10.7428	6.40437e-27	1.95671e-25	ENHANCED DISEASE RESISTANCE-RELATED	ENHANCED DISEASE RESISTANCE protein (DUF1336)	AT5G35180.1
Fxa1Ag100147	111.928	1.0274	0.308721	3.32794	0.000874899	0.00282981	MFS transporter superfamily	sugar transporter protein 7	AT4G02050.1
Fxa1Ag100150	161.39	3.32001	0.341916	9.71003	2.73265e-22	6.38513e-21	HOMEODOMAIN PROTEIN 8, PUTATIVE-RELATED	hypothetical protein	AT2G46490.1
Fxa1Ag100164	51.1458	-1.18337	0.330624	-3.57919	0.00034466	0.00121403	Cyclophilin-type peptidyl-prolyl cis-trans isomerase domain	Cyclophilin-like peptidyl-prolyl cis-trans isomerase family protein	AT5G35100.1
Fxa1Ag100165	868.98	-0.808493	0.179126	-4.51355	6.37527e-06	3.07216e-05	'Homeobox' domain	homeobox protein knotted-1-like 3	AT5G25220.1
Fxa1Ag100166	318.191	1.77399	0.173975	10.1968	2.04955e-24	5.43705e-23	Protein kinase-like domain superfamily	kinase superfamily with octicosapeptide/Phox/Bem1p domain-containing protein	AT3G46920.2
Fxa1Ag100167	461.227	1.48504	0.312982	4.7448	2.08707e-06	1.08512e-05	Zinc finger RING-type	RING/U-box superfamily protein	AT2G15580.1
Fxa1Ag100168	64.3643	3.71109	0.515215	7.20299	5.89068e-13	6.62148e-12	OS09G0556800 PROTEIN	-	-
Fxa1Ag100170	688.463	0.710014	0.192105	3.69596	0.000219056	0.000803822	RING ZINC FINGER DOMAIN SUPERFAMILY PROTEIN-RELATED	RING/U-box superfamily protein	AT5G45290.1
Fxa1Ag100173	212.614	1.07131	0.212206	5.04845	4.45412e-07	2.55325e-06	PROTEIN PHOSPHATASE 2C	DNA-binding protein phosphatase 1	AT2G25620.1
Fxa1Ag100181	799.662	-1.17493	0.198443	-5.92074	3.20496e-09	2.42495e-08	TRANSMEMBRANE PROTEIN	plasma membrane fusion protein	AT2G12400.1
Fxa1Ag100185	44.9626	7.18821	1.0786	6.66437	2.65806e-11	2.52668e-10	TRANSMEMBRANE PROTEIN DDB_G0292058	plasma membrane fusion protein	AT2G12400.1
Fxa1Ag100189	953.796	-1.9026	0.151624	-12.5482	4.06782e-36	1.88963e-34	MAJOR FACILITATOR SUPERFAMILY PROTEIN	Major facilitator superfamily protein	AT1G80530.1
Fxa1Ag100192	58.2631	2.08979	0.467127	4.4737	7.68782e-06	3.65791e-05	UNCHARACTERIZED	LOW protein: nuclease-like protein	AT1G72275.1
Fxa1Ag100194	398.99	0.726975	0.166253	4.37271	1.22716e-05	5.65434e-05	UBA-like superfamily	ubiquitin-associated (UBA)/TS-N domain-containing protein	AT2G12550.1
Fxa1Ag100195	82.6788	0.830856	0.25068	3.31441	0.000918375	0.00295543	PROTEIN OS-9	ER lectin-like protein	AT5G35080.1
Fxa1Ag100196	106.648	2.02831	0.236983	8.55888	1.13969e-17	1.92881e-16	TPR repeat region circular	Octicosapeptide/Phox/Bem1p (PB1) domain-containing protein / tetratricopeptide repeat (TPR)-containing protein	AT2G25290.1
Fxa1Ag100198	1010.04	-0.413793	0.175372	-2.35951	0.0182992	0.0424322	Ankyrin repeat-containing domain superfamily	Ankyrin repeat family protein with DHHC zinc finger domain-containing protein	AT5G20350.1
Fxa1Ag100200	382.366	0.996024	0.17073	5.83392	5.41402e-09	3.99216e-08	EXPRESSED PROTEIN	-	-
Fxa1Ag100203	197.071	-0.858787	0.226372	-3.7937	0.00014842	0.000562326	SOLUTE CARRIER FAMILY 17	phosphate transporter 4%3B5	AT5G20380.2
Fxa1Ag100205	1777.55	-0.994317	0.138794	-7.16399	7.8362e-13	8.7064e-12	2OG-FE(II) OXYGENASE FAMILY OXIDOREDUCTASE	2-oxoglutarate (2OG) and Fe(II)-dependent oxygenase superfamily protein	AT1G49390.1
Fxa1Ag100206	71.9068	0.785294	0.262593	2.99053	0.0027849	0.00803056	-	-	-
Fxa1Ag100207	111.629	-2.81479	0.479623	-5.86875	4.39102e-09	3.27177e-08	2OG-Fe(II) oxygenase superfamily	2-oxoglutarate (2OG) and Fe(II)-dependent oxygenase superfamily protein	AT5G20400.1
Fxa1Ag100216	2261.02	-1.64952	0.201831	-8.17279	3.01336e-16	4.54414e-15	Pyrophosphate-energised proton pump	Inorganic H pyrophosphatase family protein	AT1G15690.1
Fxa1Ag100219	30.6621	1.44792	0.455007	3.18219	0.00146168	0.00449361	MONOGALACTOSYLDIACYLGLYCEROL SYNTHASE 2, CHLOROPLASTIC	monogalactosyldiacylglycerol synthase 2	AT5G20410.1
Fxa1Ag100225	36.0394	-1.08033	0.463689	-2.32985	0.019814	0.0454893	ARMADILLO-TYPE FOLD PROTEIN-RELATED	-	-
Fxa1Ag100228	526.805	-1.12694	0.143759	-7.83909	4.53821e-15	6.20317e-14	C2 domain	Calcium-dependent lipid-binding (CaLB domain) family protein	AT1G05500.1
Fxa1Ag100230	505.056	-0.812424	0.166267	-4.88627	1.02762e-06	5.58404e-06	OS07G0166700 PROTEIN	calmodulin-binding receptor-like cytoplasmic kinase 3	AT2G11520.1
Fxa1Ag100232	2450.11	-1.17736	0.142984	-8.23423	1.80713e-16	2.77554e-15	SUCROSE-PHOSPHATE SYNTHASE 3-RELATED	sucrose phosphate synthase 1F	AT5G20280.1
Fxa1Ag100233	385.448	1.39353	0.190489	7.31553	2.56363e-13	2.98425e-12	HEPTAHELICAL TRANSMEMBRANE PROTEIN 1	heptahelical transmembrane protein1	AT5G20270.1
Fxa1Ag100234	118.446	7.27156	0.753278	9.65322	4.76383e-22	1.09308e-20	EXOSTOSIN FAMILY PROTEIN	Exostosin family protein	AT5G20260.2
Fxa1Ag100237	32.091	1.2917	0.384654	3.35808	0.000784852	0.00256437	BSD DOMAIN-CONTAINING PROTEIN	BSD domain-containing protein	AT2G10950.1
Fxa1Ag100239	1291.56	-2.74026	0.342837	-7.99291	1.31792e-15	1.88329e-14	Hydrophobic seed protein domain	Bifunctional inhibitor/lipid-transfer protein/seed storage 2S albumin superfamily protein	AT3G22142.1
Fxa1Ag100244	1817.52	-5.25722	0.362465	-14.5041	1.14178e-47	8.14535e-46	Glycosyl hydrolases 36	Raffinose synthase family protein	AT5G20250.4
Fxa1Ag100247	16.5925	2.33579	0.592915	3.93951	8.16484e-05	0.000325444	Zinc finger C2H2 superfamily	BED zinc finger and hAT dimerization domain-containing protein DAYSLEEPER	AT3G42170.1
Fxa1Ag100249	1.87539	4.4795	1.95245	2.2943	0.0217732	0.0493375	OS02G0188500 PROTEIN	Ubiquitin-like superfamily protein	AT4G32270.1
Fxa1Ag100250	64.0431	2.72335	0.365814	7.44462	9.72208e-14	1.17811e-12	Protein kinase, ATP binding site	Protein kinase superfamily protein	AT3G01300.1
Fxa1Ag100252	584.018	-1.50805	0.385262	-3.91434	9.06514e-05	0.000357855	EF-Hand 1, calcium-binding site	Calcium-binding EF-hand family protein	AT2G43290.1
Fxa1Ag100257	17.2084	2.85093	0.671712	4.24427	2.1931e-05	9.71151e-05	BETA-1,4-MANNOSYL-GLYCOPROTEIN BETA-1,4-N-ACETYLGLUCOSAMINYL-TRANSFERASE	beta-1%2C4-N-acetylglucosaminyltransferase family protein	AT2G13290.1
Fxa1Ag100259	407.123	1.25522	0.163117	7.6952	1.41276e-14	1.84508e-13	WD40/YVTN repeat-like-containing domain superfamily	WUS-interacting protein 2	AT3G15880.2
Fxa1Ag100261	420.529	-2.19845	0.173828	-12.6472	1.15861e-36	5.51379e-35	ENTH/VHS	ENTH/ANTH/VHS superfamily protein	AT4G32285.1
Fxa1Ag100262	147.253	0.656249	0.252406	2.59997	0.00932306	0.0235446	BRCA1-ASSOCIATED PROTEIN	zinc finger (ubiquitin-hydrolase) domain-containing protein	AT2G42160.1
Fxa1Ag100263	1.94156	4.52109	1.81394	2.49242	0.0126878	0.0308063	RNA-binding domain superfamily	RNA-binding (RRM/RBD/RNP motifs) family protein	AT4G14300.1
Fxa1Ag100264	61.6748	-0.681525	0.290537	-2.34574	0.0189891	0.0438298	Actin	actin-related protein 6	AT3G33520.1
Fxa1Ag100266	343.783	-0.722924	0.163069	-4.43325	9.2824e-06	4.36197e-05	WD40-repeat-containing domain superfamily	Transducin family protein / WD-40 repeat family protein	AT3G33530.1
Fxa1Ag100267	69.0853	1.1504	0.368879	3.11863	0.00181693	0.00546136	Coactivator CBP, KIX domain superfamily	hypothetical protein	AT3G24150.1
Fxa1Ag100269	10.979	2.06729	0.686277	3.01232	0.0025926	0.00752774	Plastocyanin-like domain	blue-copper-binding protein	AT5G20230.1
Fxa1Ag100270	466.795	0.838829	0.232415	3.60919	0.000307154	0.00109433	Cupredoxin	early nodulin-like protein 14	AT2G25060.1
Fxa1Ag100276	198.9	-0.764709	0.280961	-2.72176	0.00649351	0.0171441	THYLAKOID LUMENAL 16.5 KDA PROTEIN, CHLOROPLASTIC	chloroplast thylakoid lumen protein	AT4G02530.1
Fxa1Ag100279	819.273	0.726993	0.174556	4.16481	3.11613e-05	0.000134194	DNA-binding domain superfamily	methyl-CPG-binding domain 11	AT3G15790.1
Fxa1Ag100281	142.11	3.97686	0.348436	11.4135	3.58109e-30	1.2873e-28	PROTEIN YABBY 6-RELATED	plant-specific transcription factor YABBY family protein	AT2G26580.1
Fxa1Ag100283	9.89197	-4.77184	1.21433	-3.92961	8.5085e-05	0.000337921	MFS transporter superfamily	Nucleoside transporter family protein	AT1G02630.1
Fxa1Ag100284	3.15521	4.19352	1.66525	2.51826	0.0117936	0.0289425	CRAL-TRIO DOMAIN-CONTAINING PROTEIN YKL091C-RELATED	SEC14-like 12	AT4G36490.1
Fxa1Ag100287	18.8346	-1.87148	0.512492	-3.65172	0.000260485	0.00094108	Epidermal patterning factor proteins	EPIDERMAL PATTERNING FACTOR-like protein	AT1G80133.1
Fxa1Ag100289	568.168	-0.876255	0.333546	-2.62709	0.00861189	0.0219854	F-box domain	EIN3-binding F box protein 1	AT2G25490.1
Fxa1Ag100291	112.371	3.74695	0.318789	11.7537	6.75748e-32	2.62303e-30	TRANSMEMBRANE PROTEIN	cytochrome P450 family protein	AT3G15760.1
Fxa1Ag100293	148.672	-1.57186	0.22034	-7.1338	9.76328e-13	1.0773e-11	TBC1 DOMAIN FAMILY MEMBER 13-LIKE	Ypt/Rab-GAP domain of gyp1p superfamily protein	AT4G13730.1
Fxa1Ag100298	310.054	0.574389	0.178954	3.2097	0.00132873	0.0041251	Haem oxygenase	Plant heme oxygenase (decyclizing) family protein	AT2G26670.1
Fxa1Ag100300	353.293	-1.26015	0.176889	-7.12397	1.04864e-12	1.15296e-11	Heat shock protein DnaJ, cysteine-rich domain superfamily	DnaJ/Hsp40 cysteine-rich domain superfamily protein	AT3G47650.1
Fxa1Ag100302	66.5674	-1.47724	0.318215	-4.64227	3.44603e-06	1.73432e-05	Methyltransferase FkbM	FkbM family methyltransferase	AT2G26680.1
Fxa1Ag100305	13.8899	7.35466	1.30439	5.6384	1.71638e-08	1.19368e-07	Pectin lyase fold/virulence factor	Pectin lyase-like superfamily protein	AT1G70500.1
Fxa1Ag100306	448.481	-0.986145	0.158031	-6.24019	4.37049e-10	3.65644e-09	NUCLEAR PORE COMPLEX PROTEIN NUP205	nuclear pore complex protein (DUF3414)	AT5G51200.2
Fxa1Ag100307	150.281	-2.06773	0.327821	-6.3075	2.83575e-10	2.42824e-09	Protein kinase domain	Protein kinase superfamily protein	AT1G66920.2
Fxa1Ag100309	305.395	-2.87443	0.197068	-14.586	3.4507e-48	2.49541e-46	Core-2/I-Branching enzyme	Core-2/I-branching beta-1%2C6-N-acetylglucosaminyltransferase family protein	AT5G15050.1
Fxa1Ag100310	992.834	-0.958625	0.180437	-5.31281	1.07948e-07	6.75152e-07	Triose-phosphate Transporter family	Drug/metabolite transporter superfamily protein	AT2G25520.1
Fxa1Ag100312	338.386	-1.63118	0.210262	-7.75786	8.63727e-15	1.15081e-13	UNKEMPT FAMILY MEMBER	CCCH-type zinc finger family protein	AT2G19810.1
Fxa1Ag100313	451.02	-2.05375	0.160982	-12.7576	2.82638e-37	1.37699e-35	-	-	-
Fxa1Ag100314	342.79	-0.849689	0.220938	-3.84583	0.000120145	0.000463758	OS08G0464400 PROTEIN	RING/U-box superfamily protein	AT3G19950.2
Fxa1Ag100315	12.8408	-7.02698	1.50318	-4.67474	2.94325e-06	1.49616e-05	FASCICLIN-LIKE ARABINOGALACTAN PROTEIN	FASCICLIN-like arabinogalactan 6	AT2G20520.1
Fxa1Ag100318	128.269	-0.712309	0.24996	-2.84969	0.00437615	0.0120538	Peptidase S26B	Peptidase S24/S26A/S26B/S26C family protein	AT1G52600.1
Fxa1Ag100320	511.821	-0.810691	0.146128	-5.54781	2.89276e-08	1.9514e-07	DnaJ domain	DnaJ heat shock amino-terminal domain protein (DUF1977)	AT3G57340.1
Fxa1Ag100324	67.9818	0.948488	0.294614	3.21942	0.0012845	0.00400224	ETHANOLAMINE KINASE 1	Protein kinase superfamily protein	AT2G26830.1
Fxa1Ag100327	52.2863	0.940026	0.338501	2.77702	0.00548596	0.0147587	TRANSMEMBRANE PROTEIN 128	testis- and ovary-specific PAZ domain protein	AT5G20120.1
Fxa1Ag100331	594.141	-0.584701	0.165646	-3.52982	0.000415849	0.00144021	Ferredoxin reductase-type FAD binding domain	FAD/NAD(P)-binding oxidoreductase	AT5G20080.1
Fxa1Ag100333	558.498	-0.681796	0.190212	-3.5844	0.00033786	0.00119167	NUDIX HYDROLASE, NUDC SUBFAMILY	nudix hydrolase homolog 19	AT5G20070.1
Fxa1Ag100336	7.99354	6.56678	1.36872	4.79774	1.60467e-06	8.47724e-06	-	-	-
Fxa1Ag100337	5.00795	5.89793	1.59607	3.69529	0.00021964	0.000805725	Kelch-type beta propeller	-	-
Fxa1Ag100338	15.2602	-5.40277	1.15874	-4.66264	3.12178e-06	1.58256e-05	Glyoxalase/Bleomycin resistance protein/Dioxygenase superfamily	Lactoylglutathione lyase / glyoxalase I family protein	AT2G32090.1
Fxa1Ag100339	89.1425	-0.756593	0.250936	-3.01508	0.00256912	0.00746779	Kelch-type beta propeller	Tetratricopeptide repeat (TPR)-like superfamily protein	AT1G08070.1
Fxa1Ag100340	229.066	6.72503	1.14309	5.88319	4.02435e-09	3.01162e-08	Early nodulin 93 ENOD93 protein	early nodulin-like protein	AT5G25940.1
Fxa1Ag100347	142.727	-0.709852	0.220671	-3.21679	0.00129633	0.00403435	DESUMOYLATING ISOPEPTIDASE	PPPDE putative thiol peptidase family protein	AT4G17486.1
Fxa1Ag100348	499.65	1.4771	0.168269	8.77823	1.66067e-18	2.99939e-17	Alpha/Beta hydrolase fold	alpha/beta-Hydrolases superfamily protein	AT5G20060.1
Fxa1Ag100349	32.0599	5.07859	0.747234	6.79651	1.07182e-11	1.06601e-10	RECEPTOR-LIKE KINASE	Protein kinase superfamily protein	AT5G20050.1
Fxa1Ag100354	41.7078	1.05826	0.335817	3.15131	0.00162541	0.00494543	Agenet domain	Plant Tudor-like RNA-binding protein	AT4G32440.1
Fxa1Ag100355	31.1059	6.64398	1.12705	5.89502	3.74643e-09	2.80933e-08	CYTOCHROME P450 FAMILY MEMBER	Cytochrome P450 superfamily protein	AT2G26710.1
Fxa1Ag100358	99.3249	2.17391	0.426983	5.09132	3.55586e-07	2.06638e-06	Cyclic nucleotide-binding domain	K+ transporter 1	AT2G26650.1
Fxa1Ag100360	172.616	1.19581	0.396878	3.01304	0.00258648	0.00751214	EG45-LIKE DOMAIN CONTAINING PROTEIN	plant natriuretic peptide A	AT2G18660.1
Fxa1Ag100362	936.149	-0.648305	0.134142	-4.83299	1.34496e-06	7.1864e-06	EUKARYOTIC TRANSLATION INITIATION FACTOR 3 SUBUNIT I	Transducin/WD40 repeat-like superfamily protein	AT3G15610.1
Fxa1Ag100363	67.5945	-2.75243	0.664697	-4.14088	3.4598e-05	0.000147763	Terpene cyclase-like 1, C-terminal domain	terpene synthase 21	AT5G23960.2
Fxa1Ag100364	385.95	1.19351	0.217413	5.48957	4.02925e-08	2.66383e-07	Histone H2A conserved site	histone H2A protein 9	AT1G52740.1
Fxa1Ag100365	444.306	-1.19273	0.336884	-3.54048	0.0003994	0.0013874	FAE1/Type III polyketide synthase-like protein	3-ketoacyl-CoA synthase 11	AT2G26640.1
Fxa1Ag100368	1031.65	-1.80626	0.245217	-7.36598	1.75856e-13	2.08052e-12	Transcriptional regulator DELLA protein N terminal	GRAS family transcription factor family protein	AT1G14920.1
Fxa1Ag100374	356.455	-0.537304	0.179615	-2.99142	0.0027768	0.00801129	Sodium/solute symporter superfamily	Sodium Bile acid symporter family	AT2G26900.1
Fxa1Ag100376	318.723	5.91413	0.326722	18.1014	3.10481e-73	4.85132e-71	UDP-glucoronosyl and UDP-glucosyl transferase	UDP-glucosyl transferase 78D2	AT5G17050.1
Fxa1Ag100378	328.414	-2.13315	0.255616	-8.34513	7.11353e-17	1.12399e-15	ABC-transporter N-terminal	pleiotropic drug resistance 4	AT2G26910.1
Fxa1Ag100381	333.282	-0.89508	0.176229	-5.07908	3.7926e-07	2.19568e-06	TRANSMEMBRANE PROTEIN 19	integral membrane protein (Protein of unknown function DUF92%2C transmembrane)	AT5G19930.1
Fxa1Ag100382	577.033	-0.7531	0.199974	-3.76599	0.000165893	0.000622651	Armadillo-type fold	Protein phosphatase 2A regulatory B subunit family protein	AT5G25510.1
Fxa1Ag100383	675.07	-0.581272	0.182809	-3.17967	0.00147442	0.00452965	Acyl-ACP thioesterase	fatty acyl-ACP thioesterases B	AT1G08510.1
Fxa1Ag100386	1421.47	-1.20352	0.130418	-9.2282	2.75222e-20	5.66755e-19	Armadillo-like helical	DNAJ heat shock N-terminal domain-containing protein	AT2G26890.1
Fxa1Ag100391	2151.54	-0.999665	0.13101	-7.63045	2.33941e-14	2.99444e-13	6-phosphogluconate dehydrogenase-like, C-terminal domain superfamily	Enoyl-CoA hydratase/isomerase family	AT4G29010.1
Fxa1Ag100393	211.964	1.02023	0.192211	5.3079	1.10897e-07	6.92644e-07	Tetratricopeptide-like helical domain superfamily	proteinaceous RNase P 1	AT2G32230.1
Fxa1Ag100395	4.27381	3.7029	1.34138	2.76051	0.00577109	0.0154426	PRONE domain	RHO guanyl-nucleotide exchange factor 9	AT4G13240.1
Fxa1Ag100400	377.969	0.551691	0.174442	3.16261	0.0015636	0.00477464	PROTEIN CONTINUOUS VASCULAR RING 1-RELATED	CONTINUOUS VASCULAR RING protein (DUF502)	AT2G20120.1
Fxa1Ag100401	485.807	-2.90032	0.240155	-12.0769	1.39903e-33	5.86822e-32	Late embryogenesis abundant protein	late embryogenesis abundant protein%2C group 2	AT3G24605.1
Fxa1Ag100402	406.066	-0.645639	0.170359	-3.78987	0.000150724	0.000570352	LexA/Signal peptidase-like superfamily	plastidic type i signal peptidase 1	AT3G24590.1
Fxa1Ag100413	440.517	0.440595	0.191637	2.29911	0.0214989	0.0488027	Protein kinase domain	proline extensin-like receptor kinase 1	AT3G24550.1
Fxa1Ag100415	217.457	-1.77814	0.222526	-7.99075	1.34125e-15	1.91589e-14	Ankyrin repeats (3 copies)	AAA-type ATPase family protein / ankyrin repeat family protein	AT3G24530.1
Fxa1Ag100420	47.2634	-1.5906	0.388321	-4.0961	4.2016e-05	0.000176878	TIR domain	disease resistance protein (TIR-NBS-LRR class)	AT5G17680.2
Fxa1Ag100424	47.0719	5.43456	0.666146	8.15821	3.40025e-16	5.09845e-15	BNAANNG14610D PROTEIN	LOW protein: ATP-dependent RNA helicase-like protein	AT1G15260.1
Fxa1Ag100425	3.11134	5.20631	1.64549	3.16399	0.00155623	0.00475528	Flavin-binding monooxygenase-like	Flavin-binding monooxygenase family protein	AT4G13260.1
Fxa1Ag100427	169.738	-1.37599	0.514236	-2.67579	0.00745533	0.0193667	Heat shock factor (HSF)-type, DNA-binding	heat shock transcription factor C1	AT3G24520.1
Fxa1Ag100428	412.482	1.06765	0.177967	5.99911	1.98397e-09	1.53748e-08	KINESIN-RELATED PROTEIN 6	ATP binding microtubule motor family protein	AT3G16060.1
Fxa1Ag100431	4.90493	4.84891	1.44117	3.36457	0.000766617	0.00250967	Bulb-type lectin domain	S-locus lectin protein kinase family protein	AT1G11330.1
Fxa1Ag100432	89.1374	1.19579	0.260792	4.58523	4.53495e-06	2.23876e-05	Regulator of Vps4 activity in the MVB pathway	Regulator of Vps4 activity in the MVB pathway protein	AT4G32350.1
Fxa1Ag100440	434.169	-0.605015	0.167099	-3.62069	0.000293819	0.00105077	Kelch-type beta propeller	NB-ARC domain-containing disease resistance protein	AT3G14470.1
Fxa1Ag100446	445.22	-0.438035	0.155037	-2.82536	0.00472269	0.0129083	Serine/threonine-protein kinase, active site	Protein kinase family protein	AT3G03940.1
Fxa1Ag100449	4.76013	5.8233	1.54572	3.76737	0.000164978	0.000619597	ALDEHYDE DEHYDROGENASE-RELATED	aldehyde dehydrogenase 2C4	AT3G24503.1
Fxa1Ag100455	11.4357	-1.94903	0.681801	-2.85865	0.00425447	0.0117541	Dimerisation and cyclophilin-binding domain of Mon2	GNOM-like 2	AT5G19610.1
Fxa1Ag100458	859.292	-1.04949	0.165046	-6.35881	2.03326e-10	1.76404e-09	Trp-Asp (WD) repeats	Coatomer%2C beta' subunit	AT1G52360.3
Fxa1Ag100459	9.40569	-5.59081	1.37898	-4.05432	5.02801e-05	0.000208486	-	-	-
Fxa1Ag100460	228.336	-3.51049	0.296393	-11.8441	2.31019e-32	9.16473e-31	LEUCINE-RICH REPEAT EXTENSIN-LIKE PROTEIN 5	Leucine-rich repeat (LRR) family protein	AT3G24480.1
Fxa1Ag100461	1938.07	-3.29968	0.239682	-13.7669	4.03076e-43	2.44985e-41	-	-	-
Fxa1Ag100463	50.627	1.50658	0.375375	4.01354	5.98161e-05	0.000244569	SERINE INCORPORATOR	Serinc-domain containing serine and sphingolipid biosynthesis protein	AT3G24460.1
Fxa1Ag100464	5.92668	6.12003	1.46786	4.16934	3.05482e-05	0.000131769	F-box associated interaction domain	F-box family protein	AT3G06240.1
Fxa1Ag100466	797.702	-1.28549	0.143221	-8.9756	2.81807e-19	5.37901e-18	ARFGAP/RecO-like zinc finger	NSP (nuclear shuttle protein)-interacting GTPase	AT4G13350.1
Fxa1Ag100467	174.651	2.35952	0.208315	11.3267	9.67535e-30	3.41488e-28	Heavy metal-associated domain, HMA	Heavy metal transport/detoxification superfamily protein	AT3G24450.1
Fxa1Ag100469	499.486	0.468994	0.155564	3.0148	0.00257145	0.00747367	VIN3-LIKE PROTEIN 1	Fibronectin type III domain-containing protein	AT3G24440.1
Fxa1Ag100471	119.528	1.13275	0.403312	2.80863	0.00497528	0.0135237	ALPHA/BETA-HYDROLASES SUPERFAMILY PROTEIN	alpha/beta-Hydrolases superfamily protein	AT3G24420.1
Fxa1Ag100475	55.1232	1.03059	0.355595	2.89822	0.00375286	0.0105097	Domain of unknown function (DUF4743)	nudix hydrolase homolog 20	AT5G19460.1
Fxa1Ag100481	9548.51	7.80494	0.248639	31.3906	2.71608e-216	8.72772e-213	1-AMINOCYCLOPROPANE-1-CARBOXYLATE OXIDASE HOMOLOG 4-LIKE	2-oxoglutarate (2OG) and Fe(II)-dependent oxygenase superfamily protein	AT1G04350.1
Fxa1Ag100484	69.7749	3.90302	0.438846	8.89381	5.90469e-19	1.10313e-17	Plant protein of unknown function (DUF936)	serine/arginine repetitive matrix protein%2C putative (DUF936)	AT4G13370.1
Fxa1Ag100485	378.994	1.75008	0.17745	9.86236	6.06103e-23	1.47937e-21	DNA TOPOISOMERASE 2-ALPHA-LIKE	hypothetical protein	AT2G25670.1
Fxa1Ag100486	304.344	-0.956817	0.160504	-5.96134	2.50177e-09	1.91564e-08	CELL DIVISION PROTEIN KINASE	CDK-activating kinase 1AT	AT4G28980.1
Fxa1Ag100487	202.339	2.49895	0.268622	9.30282	1.36764e-20	2.87398e-19	RHO FAMILY GTPASE	RHO-related protein from plants 9	AT4G28950.1
Fxa1Ag100488	5245.01	0.63115	0.136954	4.60849	4.05597e-06	2.0174e-05	PEROXIREDOXIN	thioredoxin-dependent peroxidase 1	AT1G65980.1
Fxa1Ag100490	15.3525	1.88988	0.637709	2.96355	0.00304116	0.00869356	Coatomer/calthrin adaptor appendage, C-terminal subdomain	coatomer gamma-2 subunit%2C putative / gamma-2 coat protein%2C putative / gamma-2 COP	AT4G34450.1
Fxa1Ag100491	87.9265	-0.806867	0.324323	-2.48784	0.012852	0.0311488	WD40/YVTN repeat-like-containing domain superfamily	Transducin/WD40 repeat-like superfamily protein	AT3G06880.2
Fxa1Ag100492	5.08184	3.96744	1.31004	3.02848	0.00245787	0.00717489	PURINE NUCLEOSIDE PHOSPHORYLASE	Phosphorylase superfamily protein	AT4G28940.1
Fxa1Ag100493	468.168	3.56659	0.238502	14.9541	1.46383e-50	1.16833e-48	Helix-loop-helix DNA-binding domain superfamily	basic helix-loop-helix (bHLH) DNA-binding superfamily protein	AT4G29100.1
Fxa1Ag100495	71.558	1.35944	0.267876	5.07488	3.87732e-07	2.24174e-06	NADPH:ADRENODOXIN OXIDOREDUCTASE, MITOCHONDRIAL	Pyridine nucleotide-disulfide oxidoreductase family protein	AT4G32360.1
Fxa1Ag100497	493.62	-0.815043	0.187115	-4.35584	1.32556e-05	6.07139e-05	AUXIN-RESPONSIVE PROTEIN IAA27	phytochrome-associated protein 2	AT4G29080.1
Fxa1Ag100498	101.76	0.872619	0.232722	3.74962	0.000177103	0.000661169	UNCHARACTERIZED	S-adenosyl-L-methionine-dependent methyltransferases superfamily protein	AT4G28830.1
Fxa1Ag100499	541.417	-0.850214	0.159636	-5.32594	1.0043e-07	6.30651e-07	Elongation factor TS	elongation factor Ts family protein	AT4G29060.1
Fxa1Ag100500	12.3125	-2.59525	0.83541	-3.10656	0.00189275	0.00566276	OS01G0212500 PROTEIN	hypothetical protein	AT2G20080.1
Fxa1Ag100502	386.948	-1.27371	0.171065	-7.44576	9.63885e-14	1.16918e-12	Protein kinase domain	casein kinase I-like 3	AT4G28880.1
Fxa1Ag100508	644.041	-0.752965	0.210677	-3.57404	0.000351522	0.00123614	PROTEIN PHOSPHATASE 2C AND CYCLIC NUCLEOTIDE-BINDING/KINASE DOMAIN-CONTAINING PROTEIN	protein phosphatase 2C and cyclic nucleotide-binding/kinase domain-containing protein	AT2G20050.1
Fxa1Ag100512	94.3144	2.65826	0.287941	9.23195	2.65739e-20	5.48144e-19	Sugar transporter, conserved site	sugar transporter 14	AT1G77210.1
Fxa1Ag100514	53.0137	-1.17618	0.306054	-3.84303	0.000121523	0.000468585	Exostosin family	glycosyltransferase family exostosin protein	AT5G37000.1
Fxa1Ag100515	287.354	-1.55199	0.173163	-8.96258	3.17172e-19	6.02913e-18	EXOSTOSIN FAMILY PROTEIN	Exostosin family protein	AT5G19670.1
Fxa1Ag100517	233.878	-3.43895	0.248009	-13.8662	1.01484e-43	6.29229e-42	AP2/ERF domain	Integrase-type DNA-binding superfamily protein	AT5G11590.1
Fxa1Ag100518	3.49065	-5.15331	1.56208	-3.299	0.000970311	0.00310728	-	-	-
Fxa1Ag100519	76.5432	2.59681	0.359613	7.22113	5.15586e-13	5.82741e-12	Munc13-homology domain 1 (MHD1)	elongation factor Ts (DUF810)	AT2G25800.1
Fxa1Ag100520	1204.59	-1.17658	0.129427	-9.09067	9.84321e-20	1.93737e-18	Oligosaccharyl transferase STT3 subunit	staurosporin and temperature sensitive 3-like A	AT5G19690.1
Fxa1Ag100529	32.59	2.36619	0.426391	5.54935	2.86729e-08	1.93528e-07	MYB-LIKE PROTEIN X	hypothetical protein	AT2G22795.1
Fxa1Ag100531	103.109	-0.923907	0.36292	-2.54576	0.010904	0.0270286	RNA-DEPENDENT RNA POLYMERASE 3-RELATED	RNA-dependent RNA polymerase family protein	AT2G19910.2
Fxa1Ag100532	1086.26	-1.0991	0.243402	-4.51558	6.31424e-06	3.04494e-05	Malic enzyme, NAD binding domain	NADP-malic enzyme 3	AT5G25880.1
Fxa1Ag100533	115.14	1.00637	0.290866	3.45993	0.000540323	0.00182997	2OG-Fe(II) oxygenase superfamily	2-oxoglutarate (2OG) and Fe(II)-dependent oxygenase superfamily protein	AT1G35190.1
Fxa1Ag100535	233.358	1.01516	0.410227	2.47464	0.013337	0.032187	PPM-type phosphatase domain superfamily	Protein phosphatase 2C family protein	AT4G26080.1
Fxa1Ag100536	349.827	12.0125	1.20435	9.97425	1.97582e-23	4.95847e-22	Histidine-containing phosphotransfer (HPt) domain	HPT phosphotransmitter 4	AT3G16360.2
Fxa1Ag100540	171.214	-1.65659	0.277031	-5.97981	2.23404e-09	1.72056e-08	SPARTIN	Senescence/dehydration-associated protein-like protein	AT4G15450.1
Fxa1Ag100542	136.518	0.835167	0.226326	3.69011	0.000224155	0.000820883	Cytochrome b5, heme-binding site	cytochrome B5-like protein	AT1G60660.1
Fxa1Ag100543	170.793	-1.58198	0.335406	-4.7166	2.39818e-06	1.23565e-05	Glycosyl transferase family 21	Nucleotide-diphospho-sugar transferases superfamily protein	AT2G19880.2
Fxa1Ag100554	6.17908	3.24815	1.13304	2.86676	0.00414697	0.0114902	-	-	-
Fxa1Ag100556	106.055	2.91294	0.307004	9.48828	2.34884e-21	5.18506e-20	IQ motif, EF-hand binding site	IQ-domain 26	AT3G16490.1
Fxa1Ag100562	17.5182	6.72425	1.30931	5.13571	2.81087e-07	1.65598e-06	TRANSMEMBRANE PROTEIN 14, 15	Transmembrane proteins 14C	AT3G43520.1
Fxa1Ag100563	1678.72	-1.9555	0.179951	-10.8669	1.65808e-27	5.23243e-26	-	-	-
Fxa1Ag100566	25.2007	1.41616	0.54369	2.60472	0.00919495	0.023265	MITOGEN-ACTIVATED KINASE KINASE KINASE	MAP kinase kinase 6	AT5G56580.1
Fxa1Ag100568	219.749	-0.604415	0.226083	-2.67342	0.00750821	0.0194835	GLUCAN ENDO-1,3-BETA-GLUCOSIDASE BG1-RELATED-RELATED	O-Glycosyl hydrolases family 17 protein	AT5G56590.1
Fxa1Ag100571	1586.23	-1.89394	0.158584	-11.9428	7.08005e-33	2.87193e-31	Profilin conserved site	profilin 2	AT4G29350.1
Fxa1Ag100575	81.5259	-3.29073	0.479845	-6.85791	6.98771e-12	7.10079e-11	DUF1005 FAMILY PROTEIN (DUF1005)	DUF1005 family protein (DUF1005)	AT4G29310.1
Fxa1Ag100577	24.9597	-2.56857	0.574812	-4.46854	7.87542e-06	3.74164e-05	EXTENSIN-LIKE PROTEIN	Leucine-rich repeat (LRR) family protein	AT4G29240.1
Fxa1Ag100579	165.401	3.6669	0.286453	12.801	1.61762e-37	7.95431e-36	NAC domain superfamily	NAC domain containing protein 75	AT4G29230.2
Fxa1Ag100583	727.077	-1.56525	0.16133	-9.70216	2.95174e-22	6.87967e-21	Phosphofructokinase superfamily	phosphofructokinase 3	AT4G26270.1
Fxa1Ag100586	368.487	-0.973151	0.243949	-3.98915	6.63102e-05	0.000268934	GAMMA GLUTAMYL TRANSPEPTIDASE	gamma-glutamyl transpeptidase 4	AT4G29210.1
Fxa1Ag100588	1333.34	-5.02978	0.374947	-13.4146	4.96296e-41	2.79784e-39	Myo-inositol oxygenase	myo-inositol oxygenase 4	AT4G26260.2
Fxa1Ag100596	1038.4	-0.929422	0.174113	-5.33804	9.39574e-08	5.92097e-07	Snf7	SNF7 family protein	AT4G29160.1
Fxa1Ag100606	23.7384	1.00765	0.428491	2.35164	0.0186911	0.0432242	OXIDOREDUCTASE/TRANSITION METAL ION-BINDING PROTEIN (DUF3531)	oxidoreductase/transition metal ion-binding protein (DUF3531)	AT4G29400.1
Fxa1Ag100610	253.017	3.71782	0.318433	11.6754	1.70318e-31	6.48183e-30	METHYLTRANSFERASES SUPERFAMILY PROTEIN, PUTATIVE ISOFORM 1-RELATED	S-adenosyl-L-methionine-dependent methyltransferases superfamily protein	AT4G26220.1
Fxa1Ag100611	121.144	-2.77012	0.381259	-7.26572	3.71048e-13	4.25625e-12	Phytochrome region	phytochrome E	AT4G18130.1
Fxa1Ag100614	117.771	-0.934454	0.261235	-3.57706	0.000347485	0.00122317	O-methyltransferase	S-adenosyl-L-methionine-dependent methyltransferases superfamily protein	AT4G26220.1
Fxa1Ag100615	220.602	0.796848	0.189721	4.20009	2.66803e-05	0.000116313	RNA polymerase Rpb2, domain 7	nuclear RNA polymerase D2A	AT3G23780.1
Fxa1Ag100623	568.668	0.561807	0.141094	3.98181	6.83935e-05	0.00027664	XAA-PRO AMINOPEPTIDASE 3	Metallopeptidase M24 family protein	AT4G29490.1
Fxa1Ag100625	386.782	-0.810334	0.19421	-4.17247	3.01316e-05	0.000130124	S-adenosyl-L-methionine-dependent methyltransferase	arginine methyltransferase 11	AT4G29510.1
Fxa1Ag100628	245.012	-0.985417	0.176716	-5.57627	2.45731e-08	1.67617e-07	Toll/interleukin-1 receptor homology (TIR) domain superfamily	Disease resistance protein (TIR-NBS-LRR class) family	AT5G36930.1
Fxa1Ag100640	75.8086	-1.0309	0.339727	-3.0345	0.00240931	0.00704957	PROTEIN EFFECTOR OF TRANSCRIPTION 2-RELATED	effector of transcription2	AT5G56780.1
Fxa1Ag100648	111.708	-2.2372	0.268056	-8.34601	7.06054e-17	1.11644e-15	TETRASPANIN-2	tetraspanin2	AT2G19580.1
Fxa1Ag100649	97.5244	-0.964414	0.276937	-3.48243	0.000496883	0.0016952	S-ADENOSYL-L-METHIONINE-DEPENDENT METHYLTRANSFERASES SUPERFAMILY PROTEIN	S-adenosyl-L-methionine-dependent methyltransferases superfamily protein	AT4G29590.1
Fxa1Ag100650	167.224	1.47209	0.333922	4.40849	1.04095e-05	4.85049e-05	BNAA03G49610D PROTEIN	cytidine deaminase 1	AT2G19570.1
Fxa1Ag100653	73.7141	0.90966	0.271001	3.35666	0.000788895	0.00257633	PRENYLATED RAB ACCEPTOR 1-RELATED	embryo defective 2752	AT4G29660.1
Fxa1Ag100654	97.4802	1.05736	0.241076	4.38599	1.15457e-05	5.34318e-05	Homeobox-like domain superfamily	SAWADEE HOMEODOMAIN protein	AT1G15215.2
Fxa1Ag100658	246.98	1.62283	0.215883	7.51718	5.5971e-14	6.93603e-13	Winged helix-like DNA-binding domain superfamily	proteasome family protein	AT2G19560.1
Fxa1Ag100664	20.9217	5.47945	0.953868	5.74445	9.22196e-09	6.62037e-08	GATA zinc finger	cytokinin-responsive gata factor 1	AT4G26150.1
Fxa1Ag100666	1170.26	4.36293	0.192155	22.7053	3.97425e-114	1.56237e-111	Glycoside hydrolase, family 35	beta-galactosidase 12	AT4G26140.1
Fxa1Ag100667	29.7841	1.14477	0.447384	2.5588	0.0105033	0.0261547	-	acyl-CoA synthetase family protein	AT3G60310.1
Fxa1Ag100671	542.783	0.910232	0.147979	6.15108	7.69561e-10	6.25856e-09	Histone-binding protein RBBP4 or subunit C of CAF1 complex	Transducin family protein / WD-40 repeat family protein	AT2G19520.1
Fxa1Ag100672	536.637	0.54342	0.149336	3.6389	0.000273805	0.000984771	UNCHARACTERIZED	transmembrane protein	AT4G29735.1
Fxa1Ag100674	835.689	1.02967	0.187027	5.50545	3.68237e-08	2.44786e-07	Protein tyrosine and serine/threonine kinase	Protein kinase superfamily protein	AT5G56890.1
Fxa1Ag100680	3.80669	5.49683	1.6615	3.30834	0.000938496	0.0030148	Cytokinin dehydrogenase 1, FAD and cytokinin binding	cytokinin oxidase 2	AT2G19500.1
Fxa1Ag100681	15.0081	2.98013	0.696063	4.28141	1.85715e-05	8.31707e-05	FAD-binding, type PCMH, subdomain 1	cytokinin oxidase 3	AT5G56970.1
Fxa1Ag100692	145.515	0.53286	0.212064	2.51274	0.0119798	0.0293264	HSF-type DNA-binding	heat shock transcription factor A2	AT2G26150.1
Fxa1Ag100693	3.78163	4.47802	1.71679	2.60837	0.00909755	0.0230533	REGULATORY PROTEIN NPR2	Ankyrin repeat family protein / BTB/POZ domain-containing protein	AT4G26120.1
Fxa1Ag100694	45.405	1.85564	0.380383	4.87833	1.06986e-06	5.79845e-06	BNAC06G24070D PROTEIN	DEAD-box ATP-dependent RNA helicase	AT5G57000.1
Fxa1Ag100695	96.1906	-1.03311	0.387668	-2.66494	0.00770013	0.01992	IQ DOMAIN-CONTAINING PROTEIN IQM3	calmodulin-binding family protein	AT4G33050.3
Fxa1Ag100698	9.07193	3.24362	1.20529	2.69116	0.00712045	0.0185954	P-loop containing nucleoside triphosphate hydrolase	P-loop containing nucleoside triphosphate hydrolases superfamily protein	AT2G33730.1
Fxa1Ag100701	391.668	-0.599372	0.164986	-3.63288	0.00028028	0.00100581	Helicase conserved C-terminal domain	eif4a-2	AT1G54270.1
Fxa1Ag100705	393.653	-5.89249	0.348023	-16.9313	2.64339e-64	3.3282e-62	UDP-glucoronosyl and UDP-glucosyl transferase	UDP-Glycosyltransferase superfamily protein	AT5G49690.1
Fxa1Ag100706	106.751	-1.05953	0.244033	-4.34174	1.41356e-05	6.4461e-05	Protein kinase domain	U-box domain-containing protein kinase family protein	AT5G57035.1
Fxa1Ag100711	357.411	-0.766204	0.220165	-3.48014	0.000501154	0.00170883	Serine/threonine-protein kinase, active site	MAP kinase kinase 2	AT4G29810.1
Fxa1Ag100713	192.004	6.11781	0.426295	14.3511	1.04811e-46	7.25305e-45	PRE-MRNA CLEAVAGE FACTOR IM, 25KD SUBUNIT	homolog of CFIM-25	AT4G29820.1
Fxa1Ag100714	286.21	1.20826	0.224792	5.37502	7.65736e-08	4.88168e-07	60S RIBOSOMAL L18A-LIKE PROTEIN	Ribosomal protein L18ae family	AT4G26060.1
Fxa1Ag100715	90.956	1.23089	0.366	3.36308	0.000770786	0.0025222	LYAR-type C2HC zinc finger	zinc ion binding protein	AT2G19385.1
Fxa1Ag100719	1219.92	-0.777093	0.187525	-4.14394	3.41384e-05	0.000145977	IQ motif	myosin family protein with Dil	AT5G20490.1
Fxa1Ag100720	890.704	-0.985865	0.179036	-5.50652	3.6599e-08	2.43489e-07	Serine/threonine dehydratase, pyridoxal-phosphate-binding site	Pyridoxal-5'-phosphate-dependent enzyme family protein	AT4G29840.1
Fxa1Ag100721	306.505	1.0061	0.161488	6.23023	4.6576e-10	3.87951e-09	Protein of unknown function (DUF2838)	membrane protein	AT5G35460.1
Fxa1Ag100726	495.481	0.70284	0.168291	4.17633	2.96247e-05	0.000128084	Alfin1-like, PHD finger	alfin-like 5	AT5G20510.1
Fxa1Ag100727	557.053	-0.584369	0.149091	-3.91954	8.87192e-05	0.000350809	Prolyl oligopeptidase family	alpha/beta-Hydrolases superfamily protein	AT5G20520.1
Fxa1Ag100728	343.107	3.98793	0.225133	17.7137	3.28844e-70	4.72839e-68	TRANSCRIPTION FACTOR NF-Y ALPHA-RELATED	nuclear factor Y%2C subunit A3	AT1G72830.1
Fxa1Ag100731	273.598	-0.930472	0.207534	-4.48348	7.34366e-06	3.50296e-05	Alpha/Beta hydrolase fold	phospholipid:diacylglycerol acyltransferase	AT5G13640.1
Fxa1Ag100738	190.466	-2.66635	0.292018	-9.13076	6.8023e-20	1.36059e-18	MECHANOSENSITIVE ION CHANNEL PROTEIN	mechanosensitive channel of small conductance-like 10	AT5G12080.1
Fxa1Ag100740	70.1817	0.629935	0.268496	2.34616	0.0189678	0.04379	Transcription termination factor, mitochondrial/chloroplastic	Mitochondrial transcription termination factor family protein	AT5G07900.1
Fxa1Ag100742	194.937	11.1688	1.19642	9.33522	1.00785e-20	2.13982e-19	Polyamine biosynthesis (PABS) domain	S-adenosyl-L-methionine-dependent methyltransferases superfamily protein	AT5G19530.1
Fxa1Ag100743	1219.16	0.515229	0.122994	4.18905	2.80122e-05	0.000121603	Ribosomal protein S3, conserved site	Ribosomal protein S3 family protein	AT5G35530.1
Fxa1Ag100744	31.4147	1.64535	0.432735	3.80222	0.000143402	0.000544907	Early Flowering 4 domain	ELF4-like 3	AT2G06255.1
Fxa1Ag100747	63.8329	-1.29135	0.31968	-4.0395	5.35649e-05	0.000220892	STRESS-RESPONSE A/B BARREL DOMAIN-CONTAINING PROTEIN UP3	Stress responsive alpha-beta barrel domain protein	AT2G31670.1
Fxa1Ag100749	35.0633	4.47728	0.65519	6.83357	8.28295e-12	8.34357e-11	Homeobox-like domain superfamily	Duplicated homeodomain-like superfamily protein	AT5G35550.1
Fxa1Ag100750	3.0291	4.13248	1.69675	2.43552	0.0148703	0.0353997	CYTOCHROME P450 FAMILY MEMBER	cytochrome P450%2C family 72%2C subfamily A%2C polypeptide 15	AT3G14690.1
Fxa1Ag100751	35.9615	-0.937491	0.362523	-2.58602	0.00970913	0.0244064	DNA-DIRECTED RNA POLYMERASE III SUBUNIT RPC4-LIKE ISOFORM X1	RNA polymerase III RPC4	AT5G09380.2
Fxa1Ag100752	118.188	0.531175	0.214091	2.48107	0.0130987	0.0316782	TATA-binding related factor (TRF) of subunit 20 of Mediator complex	TATA-binding related factor (TRF) of subunit 20 of Mediator complex	AT2G28230.1
Fxa1Ag100754	65.471	4.37793	0.488154	8.96833	3.01037e-19	5.73125e-18	Growth-regulating factor	growth-regulating factor 5	AT3G13960.1
Fxa1Ag100755	225.581	0.66345	0.253126	2.62103	0.00876654	0.0223309	DENN domain, C-terminal lobe	DENN (AEX-3) domain-containing protein	AT5G35560.1
Fxa1Ag100757	1286.64	-2.03047	0.197991	-10.2554	1.11934e-24	3.0314e-23	12-OXOPHYTODIENOATE REDUCTASE 3	oxophytodienoate-reductase 3	AT2G06050.1
Fxa1Ag100758	14.5459	-1.76174	0.665835	-2.64592	0.00814695	0.0209374	GLYCOSYL HYDROLASE SUPERFAMILY PROTEIN-RELATED	beta-1%2C3-glucanase 4	AT5G20330.1
Fxa1Ag100762	417.282	5.93631	0.310856	19.0967	2.69203e-81	5.27745e-79	Germin, manganese binding site	germin 3	AT5G20630.1
Fxa1Ag100763	542.388	7.61702	0.411043	18.531	1.16194e-76	2.02536e-74	Cupin 1	germin 3	AT5G20630.1
Fxa1Ag100765	36.9866	2.7693	0.427399	6.47943	9.20692e-11	8.28914e-10	MPS ONE BINDER KINASE ACTIVATOR-LIKE MOB	Mob1/phocein family protein	AT5G45550.1
Fxa1Ag100766	429.604	-3.52408	0.241641	-14.584	3.55177e-48	2.56599e-46	GDP-fucose protein O-fucosyltransferase	O-fucosyltransferase family protein	AT5G35570.1
Fxa1Ag100767	231.667	-0.972951	0.255607	-3.80643	0.000140987	0.000536365	UNCHARACTERIZED	F-box/LRR protein	AT2G06040.1
Fxa1Ag100770	38.5833	1.82695	0.437937	4.17172	3.02309e-05	0.000130507	MEMBRANE LIPOPROTEIN-RELATED	Putative membrane lipoprotein	AT3G42725.1
Fxa1Ag100772	94.917	10.1312	1.20133	8.43334	3.35923e-17	5.47214e-16	OS07G0274300 PROTEIN	hypothetical protein	AT1G64870.1
Fxa1Ag100773	48.2445	1.31378	0.44369	2.96103	0.00306614	0.00875819	OS08G0516900 PROTEIN	hybrid signal transduction histidine kinase M-like protein	AT5G21940.1
Fxa1Ag100775	109.07	1.2417	0.267928	4.63446	3.57864e-06	1.79581e-05	TTL domain	tubulin-tyrosine ligase	AT1G77550.1
Fxa1Ag100776	113.295	1.15614	0.261004	4.42961	9.44058e-06	4.43e-05	TMEM192 family	FRIGIDA interacting protein 1	AT2G06005.1
Fxa1Ag100779	38.7544	-1.45212	0.357162	-4.06573	4.78824e-05	0.000199259	-	-	-
Fxa1Ag100781	216.957	0.966872	0.182562	5.29612	1.18291e-07	7.36339e-07	RRP12-LIKE PROTEIN	ARM repeat superfamily protein	AT2G34357.1
Fxa1Ag100787	2647.73	-0.854062	0.179905	-4.74729	2.06158e-06	1.07284e-05	Papain-like cysteine peptidase superfamily	Cysteine proteinases superfamily protein	AT3G45310.1
Fxa1Ag100793	9.89764	2.24923	0.894012	2.51588	0.0118735	0.0291009	-	-	-
Fxa1Ag100794	4459.47	-3.76938	0.308655	-12.2123	2.67265e-34	1.15311e-32	Fibronectin type-III domain	Subtilase family protein	AT2G05920.1
Fxa1Ag100795	9.35044	6.78888	1.33814	5.07336	3.90846e-07	2.25832e-06	GUANINE NUCLEOTIDE-BINDING PROTEIN SUBUNIT GAMMA 3	guanine nucleotide-binding protein subunit gamma	AT5G20635.1
Fxa1Ag100797	10.404	6.93489	1.34713	5.1479	2.63417e-07	1.55885e-06	LURP-one-related	LURP-one-like protein (DUF567)	AT2G05910.1
Fxa1Ag100802	61.1792	1.21394	0.308332	3.93711	8.24679e-05	0.000328339	RecQ zinc-binding	DEAD/DEAH box RNA helicase family protein	AT4G35740.2
Fxa1Ag100803	2.06434	4.61646	1.8086	2.5525	0.0106953	0.0265807	COBRA-like protein	COBRA-like extracellular glycosyl-phosphatidyl inositol-anchored protein family	AT5G60920.1
Fxa1Ag100804	1290.48	0.955429	0.140774	6.78697	1.14514e-11	1.1345e-10	Initiation factor 2 subunit family	NagB/RpiA/CoA transferase-like superfamily protein	AT2G05830.1
Fxa1Ag100805	147.27	0.872326	0.223738	3.89887	9.66441e-05	0.000379526	PMR5 N terminal Domain	TRICHOME BIREFRINGENCE-LIKE 16	AT5G20680.1
Fxa1Ag100806	138.002	1.95032	0.379815	5.13491	2.82282e-07	1.66249e-06	von Willebrand factor, type A	inter-alpha-trypsin inhibitor heavy chain-like protein	AT1G19110.1
Fxa1Ag100810	203.867	0.977433	0.210992	4.63256	3.61179e-06	1.81133e-05	OS03G0406300 PROTEIN	hypothetical protein	AT1G72490.1
Fxa1Ag100813	25.7626	3.80718	0.704772	5.40201	6.58998e-08	4.23923e-07	PHOTOSYSTEM I CHLOROPHYLL A/B-BINDING PROTEIN 6, CHLOROPLASTIC	PSI type II chlorophyll a/b-binding protein (Lhca2-1)	AT1G19150.1
Fxa1Ag100814	601.115	1.74127	0.205822	8.46007	2.67228e-17	4.39244e-16	Pectin lyase fold/virulence factor	Pectin lyase-like superfamily protein	AT1G19170.1
Fxa1Ag100818	6.9082	6.35126	1.38685	4.57963	4.65801e-06	2.29613e-05	GLYCINE-RICH CELL WALL STRUCTURAL PROTEIN 1.8-LIKE	zinc ion binding / nucleic acid binding protein	AT2G01050.1
Fxa1Ag100819	426.165	0.911809	0.149082	6.11615	9.5863e-10	7.70773e-09	RNA recognition motif. (a.k.a. RRM, RBD, or RNP domain)	oligouridylate binding protein 1B	AT1G17370.1
Fxa1Ag100820	258.7	-0.912318	0.351975	-2.592	0.00954209	0.0240282	OS02G0174800 PROTEIN	senescence-associated family protein%2C putative (DUF581)	AT5G20700.1
Fxa1Ag100821	1023.98	-4.17489	0.207348	-20.1347	3.66442e-90	8.68033e-88	NAD dependent epimerase/dehydratase family	UDP-D-glucuronate 4-epimerase 6	AT3G23820.1
Fxa1Ag100823	74.9311	-1.82209	0.339435	-5.36801	7.96122e-08	5.06578e-07	TIR domain	disease resistance protein (TIR-NBS-LRR class)	AT5G17680.2
Fxa1Ag100829	15.9256	-2.7152	0.623724	-4.35322	1.34154e-05	6.14005e-05	LEUCINE-RICH REPEAT-CONTAINING PROTEIN	disease resistance protein (TIR-NBS-LRR class)	AT5G17680.2
Fxa1Ag100831	106.169	-0.749013	0.29147	-2.56978	0.0101762	0.0254301	Leucine-rich repeat, typical subtype	disease resistance protein (TIR-NBS-LRR class)	AT5G17680.2
Fxa1Ag100833	107.918	0.721852	0.256122	2.81839	0.00482651	0.0131604	EXPRESSED PROTEIN	-	-
Fxa1Ag100835	639.832	-1.96479	0.158821	-12.3711	3.74608e-35	1.66784e-33	PB1 domain	auxin response factor 19	AT1G19220.1
Fxa1Ag100837	1293.69	-1.27973	0.26893	-4.7586	1.94937e-06	1.01804e-05	AP2 domain	Integrase-type DNA-binding superfamily protein	AT1G19210.1
Fxa1Ag100839	517.161	1.01087	0.16613	6.08485	1.16597e-09	9.28896e-09	Thiolase-like	fatty acid biosynthesis 1	AT1G74960.1
Fxa1Ag100840	703.885	-0.852654	0.163225	-5.22381	1.75283e-07	1.06325e-06	Armadillo-like helical	ARM repeat superfamily protein	AT2G34357.1
Fxa1Ag100841	327.803	-5.29629	0.327473	-16.1732	7.79194e-59	8.21511e-57	Pectinesterase inhibitor domain	Plant invertase/pectin methylesterase inhibitor superfamily protein	AT5G20740.1
Fxa1Ag100845	262.318	-1.41334	0.239093	-5.91127	3.39475e-09	2.56121e-08	THIOREDOXIN-DEPENDENT PEROXIDE REDUCTASE, MITOCHONDRIAL	Thioredoxin superfamily protein	AT3G26060.1
Fxa1Ag100847	461.713	5.6554	0.283565	19.9439	1.69339e-88	3.88674e-86	Ferredoxin reductase-type FAD binding domain	Riboflavin synthase-like superfamily protein	AT1G19230.2
Fxa1Ag100848	64.7516	4.74262	0.522078	9.08412	1.04543e-19	2.05273e-18	Auxin responsive protein	SAUR-like auxin-responsive protein family	AT5G20810.1
Fxa1Ag100849	21.6318	5.52612	0.957747	5.76991	7.9312e-09	5.73834e-08	ACYL-COA THIOESTER HYDROLASE YBHC-RELATED	Pectin lyase-like superfamily protein	AT5G61680.1
Fxa1Ag100850	789.158	-2.817	0.180536	-15.6035	6.88826e-55	6.35569e-53	CPBP intramembrane metalloprotease	alpha/beta-Hydrolases superfamily protein	AT2G03140.10
Fxa1Ag100855	7938.73	0.996859	0.24339	4.09572	4.2085e-05	0.000177138	Sucrose synthase, plant/cyanobacteria	sucrose synthase 4	AT3G43190.1
Fxa1Ag100857	78.3755	1.93284	0.354592	5.45088	5.01206e-08	3.26914e-07	Kinesin motor domain superfamily	ATP binding microtubule motor family protein	AT3G43210.1
Fxa1Ag100859	1146.38	-1.15246	0.145625	-7.91386	2.49532e-15	3.48491e-14	PHOSPHOINOSITIDE PHOSPHATASE SAC3-RELATED	Phosphoinositide phosphatase family protein	AT3G43220.1
Fxa1Ag100863	251.2	0.413686	0.170826	2.42168	0.0154489	0.0365945	RED-like protein N-terminal region	RED family protein	AT2G26460.1
Fxa1Ag100867	50.9444	2.21538	0.405063	5.46922	4.52028e-08	2.96749e-07	C2 domain	C2 calcium/lipid-binding plant phosphoribosyltransferase family protein	AT3G03680.1
Fxa1Ag100869	31.4205	8.53613	1.23539	6.90969	4.85721e-12	5.01302e-11	Helix-loop-helix DNA-binding domain	LJRHL1-like 3	AT5G58010.1
Fxa1Ag100870	658.789	-0.93174	0.151643	-6.1443	8.03193e-10	6.51537e-09	FYVE zinc finger	phosphatidylinositol-4-phosphate 5-kinase family protein	AT3G14270.1
Fxa1Ag100871	297.549	-0.598746	0.18166	-3.29596	0.000980853	0.00313872	Sec34-like family	sec34-like family protein	AT1G73430.1
Fxa1Ag100873	1423.81	-0.726077	0.20654	-3.51544	0.00043903	0.00151185	Pectin lyase fold/virulence factor	Plant invertase/pectin methylesterase inhibitor superfamily	AT2G26440.1
Fxa1Ag100874	1117.26	-0.817415	0.206185	-3.96447	7.3558e-05	0.00029562	TRANSCRIPTION REPRESSOR OFP12	ovate family protein 11	AT4G14860.1
Fxa1Ag100875	3594.53	-0.876038	0.212179	-4.12877	3.64712e-05	0.000155153	LOR/SDH bifunctional enzyme, conserved domain superfamily	lysine-ketoglutarate reductase/saccharopine dehydrogenase bifunctional enzyme	AT4G33150.1
Fxa1Ag100876	142.5	-0.593411	0.231199	-2.56666	0.0102683	0.0256323	HAD-like superfamily	Haloacid dehalogenase-like hydrolase (HAD) superfamily protein	AT4G33140.1
Fxa1Ag100878	1074.43	-1.19668	0.125488	-9.53626	1.48071e-21	3.3052e-20	BREFELDIN A-INHIBITED GUANINE NUCLEOTIDE-EXCHANGE PROTEIN 5	HOPM interactor 7	AT3G43300.3
Fxa1Ag100881	951.143	-0.393192	0.135321	-2.90562	0.00366523	0.0102881	tify domain	jasmonate-zim-domain protein 12	AT5G20900.1
Fxa1Ag100882	122.27	-0.87001	0.254528	-3.41813	0.000630537	0.00210427	SERINE/THREONINE-PROTEIN PHOSPHATASE 5-RELATED	serine/threonine phosphatase 7	AT5G63870.1
Fxa1Ag100889	284.063	-3.62664	0.266584	-13.6041	3.78579e-42	2.20486e-40	Fibronectin type-III domain	subtilisin-like serine protease 2	AT4G34980.1
Fxa1Ag100893	315.809	5.57465	0.31664	17.6056	2.2307e-69	3.11653e-67	2OG-Fe(II) oxygenase superfamily	2-oxoglutarate (2OG) and Fe(II)-dependent oxygenase superfamily protein	AT1G14130.1
Fxa1Ag100894	332.184	-0.778936	0.157462	-4.94683	7.54332e-07	4.17669e-06	MyTH4 domain superfamily	kinesin-like calmodulin-binding protein (ZWICHEL)	AT5G65930.2
Fxa1Ag100897	367.935	0.427995	0.159802	2.67829	0.00739995	0.019235	TRANSMEMBRANE PROTEIN 14, 15	Transmembrane proteins 14C	AT3G43520.1
Fxa1Ag100904	227.752	-1.11313	0.185437	-6.00276	1.93993e-09	1.50556e-08	SERINE/THREONINE-PROTEIN PHOSPHATASE 5-RELATED	serine/threonine phosphatase 7	AT5G63870.1
Fxa1Ag100906	400.196	-0.44364	0.16208	-2.73716	0.00619722	0.0164518	FAD/NAD(P)-binding domain superfamily	NADPH-dependent thioredoxin reductase A	AT2G17420.1
Fxa1Ag100908	366.252	-4.14964	0.302991	-13.6956	1.07885e-42	6.41467e-41	Hydroxymethylglutaryl-CoA reductase, eukaryotic/archaeal type	hydroxy methylglutaryl CoA reductase 1	AT1G76490.1
Fxa1Ag100909	256.517	-1.35108	0.203701	-6.63264	3.29729e-11	3.1016e-10	RNA recognition motif. (a.k.a. RRM, RBD, or RNP domain)	RNA-binding (RRM/RBD/RNP motifs) family protein	AT1G76460.1
Fxa1Ag100910	251.583	-0.725679	0.169636	-4.27787	1.88691e-05	8.44165e-05	FOIE GRAS	trafficking protein particle complex subunit-like protein	AT5G65950.1
Fxa1Ag100911	486.573	-0.411591	0.155867	-2.64066	0.00827458	0.0212285	TRANSCRIPTION INITIATION FACTOR IA RRN3	RNA polymerase I specific transcription initiation factor RRN3 protein	AT2G34750.1
Fxa1Ag100913	132.818	-1.43758	0.379896	-3.78415	0.000154234	0.00058259	Leucine-rich repeat	plant intracellular ras group-related LRR 4	AT4G35470.1
Fxa1Ag100915	24.3984	8.16712	1.25602	6.50238	7.90574e-11	7.16393e-10	SANT domain	myb-like transcription factor family protein	AT5G61620.1
Fxa1Ag100916	17.0692	7.65511	1.27148	6.02061	1.73764e-09	1.35668e-08	-	-	-
Fxa1Ag100917	101.288	3.30459	0.327805	10.0809	6.70817e-24	1.72778e-22	Sugar transporter, conserved site	tonoplast monosaccharide transporter3	AT3G51490.2
Fxa1Ag100919	283.282	1.10902	0.254327	4.3606	1.29707e-05	5.95311e-05	Zinc finger, RING/FYVE/PHD-type	RING/U-box superfamily protein	AT1G20823.1
Fxa1Ag100922	727.966	-1.08942	0.274787	-3.96461	7.35156e-05	0.000295466	Membrane transport protein	Auxin efflux carrier family protein	AT2G17500.1
Fxa1Ag100929	131.109	0.986383	0.240074	4.10867	3.97948e-05	0.000168189	Ribosomal protein L11/L12, N-terminal domain superfamily	mitochondrial ribosomal protein L11	AT4G35490.1
Fxa1Ag100931	475.215	0.736638	0.209475	3.51658	0.000437139	0.00150604	Protein kinase, ATP binding site	Protein kinase superfamily protein	AT4G35500.1
Fxa1Ag100932	111.879	0.997113	0.236907	4.20887	2.56648e-05	0.000112204	MutL, C-terminal domain, regulatory subdomain	MUTL protein homolog 3	AT4G35520.2
Fxa1Ag100933	92.3168	-1.04915	0.236232	-4.44116	8.94737e-06	4.21408e-05	GPI-GlcNAc transferase complex, PIG-H component	WUSCHEL related homeobox 13	AT4G35550.1
Fxa1Ag100934	112.46	-2.66909	0.314851	-8.47731	2.30459e-17	3.807e-16	RB1-INDUCIBLE COILED-COIL PROTEIN	RB1-inducible coiled-coil protein	AT2G17550.1
Fxa1Ag100935	178.793	-0.721894	0.201438	-3.58371	0.000338749	0.00119451	Cytosine specific DNA methyltransferase replication foci domain	methyltransferase 1	AT5G49160.1
Fxa1Ag100936	153.263	2.20031	0.227656	9.66506	4.24356e-22	9.77036e-21	WD40/YVTN repeat-like-containing domain superfamily	Transducin/WD40 repeat-like superfamily protein	AT4G35560.1
Fxa1Ag100940	1735.84	0.77627	0.147016	5.28017	1.29064e-07	7.99226e-07	HIGH MOBILITY GROUP B PROTEIN 4-RELATED	high mobility group B2	AT1G20693.2
Fxa1Ag100947	97.0094	-2.12463	0.441112	-4.81654	1.4607e-06	7.76325e-06	PROTEIN PHOSPHATASE 1 REGULATORY SUBUNIT	Ankyrin repeat family protein	AT4G03500.1
Fxa1Ag100949	465.318	-2.22851	0.380216	-5.86117	4.59611e-09	3.41942e-08	Ankyrin repeat-containing domain superfamily	Ankyrin repeat family protein	AT4G03500.1
Fxa1Ag100951	212.336	0.569997	0.222252	2.56465	0.0103281	0.025759	RNA-binding domain superfamily	RNA-binding (RRM/RBD/RNP motifs) family protein	AT5G66010.1
Fxa1Ag100952	357.736	-0.509103	0.172851	-2.94533	0.00322612	0.00917085	FAD/NAD(P)-binding domain superfamily	Rab escort protein	AT3G06540.1
Fxa1Ag100953	110.95	4.65773	0.398739	11.6812	1.59085e-31	6.06368e-30	PROTEIN RKD5	RWP-RK domain-containing protein	AT4G35590.1
Fxa1Ag100955	286.796	-1.98073	0.293326	-6.75265	1.45166e-11	1.4216e-10	Protein kinase, ATP binding site	Protein kinase superfamily protein	AT4G35600.2
Fxa1Ag100956	13.2502	3.09964	0.736	4.21146	2.53722e-05	0.00011103	Decaprenyl diphosphate synthase-like	Undecaprenyl pyrophosphate synthetase family protein	AT2G17570.1
Fxa1Ag100957	310.923	-0.451359	0.18166	-2.48464	0.0129683	0.0313988	PHOSPHATIDYLINOSITIDE PHOSPHATASE SAC1	Phosphoinositide phosphatase family protein	AT5G66020.1
Fxa1Ag100958	590.053	-1.62082	0.15548	-10.4246	1.91419e-25	5.39969e-24	Ubiquitin domain	ubiquitin family protein	AT2G17200.1
Fxa1Ag100960	68.1353	2.96755	0.371	7.99879	1.25646e-15	1.79789e-14	Cyclin, N-terminal	Cyclin B2%3B3	AT1G20610.1
Fxa1Ag100961	143.158	-0.646049	0.252237	-2.56128	0.0104288	0.02599	PHOSPHOSERINE AMINOTRANSFERASE 1, CHLOROPLASTIC	phosphoserine aminotransferase	AT4G35630.1
Fxa1Ag100963	196.68	-1.05257	0.212274	-4.95857	7.10144e-07	3.94948e-06	GRIP domain	Golgi-localized GRIP domain-containing protein	AT5G66030.1
Fxa1Ag100964	136.242	2.08465	0.247623	8.41867	3.80781e-17	6.17158e-16	Trimeric LpxA-like superfamily	serine acetyltransferase 3%3B2	AT4G35640.1
Fxa1Ag100968	23.655	1.82995	0.58276	3.14015	0.00168864	0.00511842	STRICTOSIDINE SYNTHASE-RELATED	Calcium-dependent phosphotriesterase superfamily protein	AT3G51430.1
Fxa1Ag100971	36.5104	1.37811	0.47563	2.89743	0.0037623	0.0105326	Glycoside hydrolase, family 19, catalytic	basic chitinase	AT3G12500.1
Fxa1Ag100978	96.4412	-4.45944	0.449092	-9.92992	3.08507e-23	7.65129e-22	Arabidopsis protein of unknown function	DUF241 domain protein%2C putative (DUF241)	AT4G35720.1
Fxa1Ag100980	759.011	-1.00458	0.296679	-3.3861	0.000708932	0.00233844	OS01G0509800 PROTEIN	GDSL-like Lipase/Acylhydrolase superfamily protein	AT5G33370.1
Fxa1Ag100982	34.1749	8.65356	1.26836	6.82263	8.93856e-12	8.97341e-11	GDSL lipase/esterase-like, plant	GDSL-like Lipase/Acylhydrolase superfamily protein	AT5G55050.1
Fxa1Ag100984	803.219	0.966283	0.238762	4.04706	5.1866e-05	0.000214484	OS05G0424000 PROTEIN-RELATED	Transmembrane amino acid transporter family protein	AT1G47670.1
Fxa1Ag100986	560.358	0.508717	0.141229	3.60207	0.000315699	0.00112186	40S RIBOSOMAL PROTEIN S30/UBIQUITIN-LIKE PROTEIN FUBI	Ribosomal protein S30 family protein	AT2G19750.1
Fxa1Ag100990	32.0218	-1.37427	0.403509	-3.40579	0.000659734	0.00219082	GENERAL TRANSCRIPTION FACTOR 2-RELATED ZINC FINGER PROTEIN	TTF-type zinc finger protein with HAT dimerization domain-containing protein	AT4G10200.1
Fxa1Ag100991	100.913	-0.704554	0.293232	-2.40272	0.0162738	0.0382869	Protein of unknown function (DUF295)	ascorbic acid mannose pathway regulator 1	AT1G65770.1
Fxa1Ag100993	50.9451	1.21974	0.365097	3.34087	0.000835155	0.00271266	Domain of unknown function (DUF1990)	outer envelope protein	AT2G17695.3
Fxa1Ag100994	30.3858	1.53717	0.407219	3.77479	0.000160144	0.000602944	GANGLIOSIDE INDUCED DIFFERENTIATION ASSOCIATED PROTEIN 2-RELATED	SEC14 cytosolic factor family protein / phosphoglyceride transfer family protein	AT4G35750.1
Fxa1Ag100996	268.467	6.58456	0.410967	16.0221	8.95615e-58	9.16789e-56	Rhodanese domain	Rhodanese/Cell cycle control phosphatase superfamily protein	AT4G35770.1
Fxa1Ag101000	4.46462	3.72536	1.36587	2.72747	0.00638223	0.0168871	AMMONIUM TRANSPORTER MEP2	ammonium transporter 2	AT2G38290.1
Fxa1Ag101002	229.276	0.57891	0.176201	3.28552	0.00101795	0.00324773	Eukaryotic RNA Recognition Motif (RRM)	RNA-binding (RRM/RBD/RNP motifs) family protein	AT4G35785.2
Fxa1Ag101005	33.4503	-1.51342	0.427475	-3.54036	0.000399584	0.00138791	PHOSPHOLIPASE D	phospholipase D delta	AT4G35790.2
Fxa1Ag101006	5.97351	4.18498	1.28445	3.25819	0.00112127	0.00354294	-	-	-
Fxa1Ag101011	931.59	-0.894771	0.149514	-5.98453	2.1701e-09	1.6733e-08	RNA polymerase II, heptapeptide repeat, eukaryotic	RNA polymerase II large subunit	AT4G35800.1
Fxa1Ag101012	382.521	-1.88611	0.202687	-9.30555	1.33295e-20	2.80268e-19	METHIONINE-S-OXIDE REDUCTASE	methionine-S-oxide reductase	AT2G17705.1
Fxa1Ag101013	68.8933	-3.47849	0.367315	-9.47005	2.79722e-21	6.1473e-20	DNA POLYMERASE EPSILON CATALYTIC SUBUNIT A	Big1	AT2G17710.1
Fxa1Ag101016	537.129	-1.94869	0.169367	-11.5057	1.23428e-30	4.52041e-29	2OG-Fe(II) oxygenase superfamily	2-oxoglutarate (2OG) and Fe(II)-dependent oxygenase superfamily protein	AT5G66060.1
Fxa1Ag101017	2152.66	-1.20801	0.128457	-9.40402	5.25157e-21	1.13256e-19	Aconitase family, 4Fe-4S cluster binding site	aconitase 1	AT4G35830.1
Fxa1Ag101024	27.8096	3.37008	0.533409	6.31801	2.64947e-10	2.27347e-09	Aspartic peptidase domain superfamily	Eukaryotic aspartyl protease family protein	AT4G35880.1
Fxa1Ag101028	277.339	5.14461	0.415353	12.3861	3.10742e-35	1.39103e-33	PEROXIDASE	Peroxidase superfamily protein	AT5G42180.1
Fxa1Ag101032	294.287	-0.409802	0.174124	-2.35351	0.0185972	0.0430394	Winged helix-like DNA-binding domain superfamily	winged-helix DNA-binding transcription factor family protein	AT4G35890.1
Fxa1Ag101038	499.388	1.66868	0.208362	8.00855	1.16071e-15	1.66701e-14	PROTEIN MID1-COMPLEMENTING ACTIVITY 1	PLAC8 family protein	AT4G35920.1
Fxa1Ag101041	2.82633	-4.85268	1.68526	-2.87949	0.00398321	0.0110788	GDSL ESTERASE/LIPASE EXL3	GDSL-like Lipase/Acylhydrolase superfamily protein	AT5G63170.1
Fxa1Ag101043	190.202	-1.45406	0.199893	-7.27421	3.48465e-13	4.00778e-12	Elongation factor EFG, domain V-like	Small GTP-binding protein	AT5G08650.1
Fxa1Ag101050	680.928	0.519608	0.158274	3.28298	0.00102717	0.00327431	NTGP2	RAC-like 1	AT2G17800.1
Fxa1Ag101056	56.2	1.25296	0.317499	3.94636	7.93496e-05	0.000316931	SERINE HYDROXYMETHYLTRANSFERASE, PUTATIVE (DUF632)-RELATED	pyridoxal-phosphate-dependent serine hydroxymethyltransferase%2C putative (DUF632)	AT3G51290.3
Fxa1Ag101057	269.392	0.999865	0.199025	5.02383	5.06518e-07	2.87897e-06	THYLAKOID LUMENAL 29 KDA PROTEIN, CHLOROPLASTIC-RELATED	ascorbate peroxidase 3	AT4G35000.1
Fxa1Ag101058	120.239	2.87772	0.51332	5.6061	2.06938e-08	1.42457e-07	TPR repeat region circular	Tetratricopeptide repeat (TPR)-like superfamily protein	AT3G51280.1
Fxa1Ag101059	42.3897	0.78408	0.317994	2.46571	0.0136743	0.0328926	-	hypothetical protein	AT4G35980.1
Fxa1Ag101061	505.554	-2.98905	0.31974	-9.34837	8.9008e-21	1.89686e-19	Histidine kinase domain	histidine kinase 1	AT2G17820.1
Fxa1Ag101062	278.762	-1.41471	0.235533	-6.00643	1.89655e-09	1.47453e-08	SPARTIN	Senescence/dehydration-associated protein-like protein	AT2G17840.1
Fxa1Ag101063	22.9311	3.78866	0.726146	5.21749	1.81364e-07	1.09761e-06	Glycosyl hydrolases family 38 N-terminal domain	Glycosyl hydrolase family 38 protein	AT5G66150.2
Fxa1Ag101068	183.95	-3.41704	0.318315	-10.7348	6.98962e-27	2.12936e-25	MLO-LIKE PROTEIN 1	Seven transmembrane MLO family protein	AT1G11000.1
Fxa1Ag101076	247.213	2.5752	0.246784	10.435	1.71546e-25	4.85206e-24	Thaumatin family	Pathogenesis-related thaumatin superfamily protein	AT4G36010.1
Fxa1Ag101078	739.649	-0.65648	0.170948	-3.84024	0.000122915	0.000473288	Oxidoreductase NAD-binding domain	ferredoxin-NADP[+]-oxidoreductase 1	AT5G66190.1
Fxa1Ag101081	74.9314	2.22872	0.375474	5.93575	2.92508e-09	2.22229e-08	Chaperone J-domain superfamily	Chaperone DnaJ-domain superfamily protein	AT4G36040.1
Fxa1Ag101084	1149.46	-1.96758	0.301422	-6.52765	6.6811e-11	6.10057e-10	EF-hand calcium-binding domain	calcium-dependent protein kinase 28	AT5G66210.1
Fxa1Ag101086	2814.18	1.15843	0.345147	3.35633	0.000789843	0.00257874	non-haem dioxygenase in morphine synthesis N-terminal	flavanone 3-hydroxylase	AT3G51240.1
Fxa1Ag101088	49.4931	4.26758	0.473402	9.0147	1.97408e-19	3.80539e-18	EXPRESSED PROTEIN	Chalcone-flavanone isomerase family protein	AT5G66230.1
Fxa1Ag101090	1013.98	-0.716053	0.154948	-4.62125	3.81439e-06	1.9048e-05	FATC domain	Phosphatidylinositol 3- and 4-kinase family protein with FAT domain-containing protein	AT2G17930.1
Fxa1Ag101091	6.02215	2.81192	0.99556	2.82446	0.00473602	0.0129428	HEAVY CHAIN, PUTATIVE, EXPRESSED-RELATED-RELATED	WEB family protein (DUF827)	AT3G51220.1
Fxa1Ag101093	53.1287	1.05447	0.307248	3.43198	0.000599202	0.00200959	Trp-Asp (WD) repeats circular	Transducin/WD40 repeat-like superfamily protein	AT5G66240.1
Fxa1Ag101094	3.67046	-5.21756	1.70179	-3.06592	0.00217003	0.00641085	Homeobox domain	Homeodomain-like superfamily protein	AT2G17950.1
Fxa1Ag101096	72.5713	-1.04477	0.371724	-2.81061	0.00494479	0.0134487	EXPRESSED PROTEIN	transmembrane protein	AT2G17972.1
Fxa1Ag101104	420.012	-2.33344	0.164229	-14.2085	8.11717e-46	5.4291e-44	GDP-mannose 4,6-dehydratase	NAD(P)-binding Rossmann-fold superfamily protein	AT3G51160.1
Fxa1Ag101106	153.469	-0.493715	0.209659	-2.35485	0.01853	0.0428988	Eukaryotic RNA Recognition Motif (RRM)	RNA-binding (RRM/RBD/RNP motifs) family protein	AT2G44710.1
Fxa1Ag101107	410.465	0.72283	0.242763	2.97752	0.00290592	0.00834211	HISTONE H1	histone H1-3	AT2G18050.1
Fxa1Ag101110	1344.58	-0.576297	0.151839	-3.79546	0.000147371	0.000558922	V-ATPase proteolipid subunit	vacuolar H+-pumping ATPase 16 kDa proteolipid subunit 4	AT1G75630.1
Fxa1Ag101111	294.79	2.29097	0.283732	8.07444	6.77865e-16	9.93239e-15	Kinesin motor domain	ATP binding microtubule motor family protein	AT5G66310.1
Fxa1Ag101112	5.12707	5.92159	1.4512	4.08047	4.49443e-05	0.000188209	-	-	-
Fxa1Ag101113	3137.06	2.92683	0.163426	17.9091	1.00065e-71	1.5001e-69	Vicinal oxygen chelate (VOC) domain	Lactoylglutathione lyase / glyoxalase I family protein	AT1G15380.1
Fxa1Ag101115	225.745	-2.01124	0.288956	-6.96038	3.39354e-12	3.54848e-11	B-BOX ZINC FINGER PROTEIN 22	B-box type zinc finger family protein	AT4G38960.1
Fxa1Ag101117	601.559	0.451823	0.143536	3.14781	0.00164497	0.00499914	Alpha/Beta hydrolase fold	Serine carboxypeptidase S28 family protein	AT4G36195.1
Fxa1Ag101120	454.512	1.06825	0.146593	7.28717	3.1654e-13	3.65026e-12	Uncharacterised protein family (UPF0183)	transmembrane protein	AT3G51130.1
Fxa1Ag101123	323.272	0.392451	0.151888	2.58383	0.00977111	0.0245397	ALTERED INHERITANCE OF MITOCHONDRIA PROTEIN	altered inheritance of mitochondria protein	AT3G51100.1
Fxa1Ag101125	184.08	4.56896	0.398691	11.4599	2.09762e-30	7.6144e-29	Cytochrome P450 superfamily	ferulic acid 5-hydroxylase 1	AT4G36220.1
Fxa1Ag101126	310.178	2.89231	0.18299	15.8059	2.83405e-56	2.76327e-54	Zinc finger, GATA-type	GATA transcription factor 5	AT5G66320.1
Fxa1Ag101128	82.7236	-1.11744	0.308802	-3.61861	0.000296191	0.00105828	Leucine-rich repeat domain superfamily	Leucine-rich repeat (LRR) family protein	AT5G66330.1
Fxa1Ag101130	10.7324	4.04654	0.976854	4.14241	3.43669e-05	0.00014686	Transcription factor, MADS-box superfamily	K-box region and MADS-box transcription factor family protein	AT3G54340.1
Fxa1Ag101132	270.037	-0.554383	0.226016	-2.45285	0.0141731	0.0339412	Aldehyde/histidinol dehydrogenase	aldehyde dehydrogenase 3F1	AT4G36250.1
Fxa1Ag101137	86.0617	-0.939588	0.261853	-3.58823	0.000332931	0.00117676	Methylthiotransferase N-terminal domain	Methylthiotransferase	AT4G36390.1
Fxa1Ag101139	71.0046	1.99397	0.327157	6.09485	1.09542e-09	8.75046e-09	CYTOCHROME P450 26	Cytochrome P450 superfamily protein	AT4G36380.1
Fxa1Ag101142	2918.14	-3.31352	0.241702	-13.7091	8.95744e-43	5.34316e-41	Glycoside hydrolase, family 35, conserved site	beta-galactosidase 3	AT4G36360.1
Fxa1Ag101143	119.229	1.42465	0.219879	6.47921	9.22029e-11	8.29916e-10	Thioredoxin-like superfamily	RTE1-homolog	AT3G51040.1
Fxa1Ag101146	4.30522	3.06862	1.24635	2.46208	0.0138133	0.0331935	EamA-like transporter family	Walls Are Thin 1	AT1G75500.1
Fxa1Ag101147	970.283	-0.396417	0.128979	-3.0735	0.00211566	0.00626476	FG-GAP REPEAT-CONTAINING PROTEIN	FG-GAP repeat-containing protein	AT3G51050.1
Fxa1Ag101148	174.102	-3.36171	0.24515	-13.7129	8.50006e-43	5.07443e-41	Domain of unknown function (DUF702)	Lateral root primordium (LRP) protein-like protein	AT5G66350.1
Fxa1Ag101150	445.101	0.804765	0.144052	5.58661	2.3155e-08	1.58544e-07	Glutaredoxin, eukaryotic/virial	Glutaredoxin family protein	AT1G77370.1
Fxa1Ag101151	133.061	1.03978	0.263931	3.93959	8.16219e-05	0.000325356	Epoxide hydrolase-like	alpha/beta-Hydrolases superfamily protein	AT3G51000.1
Fxa1Ag101153	136.045	-0.536076	0.22345	-2.39909	0.0164359	0.0386228	39S RIBOSOMAL PROTEIN L12	Ribosomal protein L12 family protein	AT4G36420.1
Fxa1Ag101161	36.7852	8.76869	1.31058	6.69069	2.22116e-11	2.12776e-10	Dehydrin	dehydrin xero 1	AT3G50980.1
Fxa1Ag101163	706.476	-8.96991	0.557763	-16.0819	3.4149e-58	3.53481e-56	Dehydrin, conserved site	dehydrin xero 1	AT3G50980.1
Fxa1Ag101169	30.8592	-1.95193	0.53724	-3.63326	0.000279859	0.00100449	bZIP transcription factor	basic leucine-zipper 44	AT1G75390.1
Fxa1Ag101170	7.21059	-2.48263	0.944707	-2.62794	0.00859046	0.0219351	-	-	-
Fxa1Ag101174	196.609	1.4149	0.34955	4.04777	5.1709e-05	0.000213943	UDP-GLYCOSYLTRANSFERASE 91A1-LIKE	UDP-Glycosyltransferase superfamily protein	AT2G22590.1
Fxa1Ag101177	114.778	-1.75614	0.401383	-4.37522	1.21309e-05	5.59439e-05	NB-ARC domain	HOPZ-ACTIVATED RESISTANCE 1	AT3G50950.1
Fxa1Ag101178	44.2775	-2.16798	0.36844	-5.88421	3.99971e-09	2.99378e-08	BNAA06G25360D PROTEIN	P-loop containing nucleoside triphosphate hydrolases superfamily protein	AT2G18193.1
Fxa1Ag101182	131.804	3.16608	0.448061	7.06617	1.59265e-12	1.71711e-11	ATPase, AAA-type, conserved site	P-loop containing nucleoside triphosphate hydrolases superfamily protein	AT5G17760.1
Fxa1Ag101183	39.2212	-0.922687	0.39306	-2.34744	0.0189027	0.0436589	AAA+ ATPase domain	cytochrome BC1 synthesi	AT3G50930.1
Fxa1Ag101184	6.152	3.60853	1.21401	2.9724	0.00295484	0.00846938	Cytochrome P450	cytochrome P450%2C family 722%2C subfamily A%2C polypeptide 1	AT1G19630.1
Fxa1Ag101187	210.893	-0.975027	0.204705	-4.76308	1.90657e-06	9.97376e-06	Heavy-metal-associated domain	Heavy metal transport/detoxification superfamily protein	AT5G19090.1
Fxa1Ag101195	103.75	1.33071	0.229821	5.79021	7.02966e-09	5.11309e-08	BACTERIOPHAGE N4 ADSORPTION B PROTEIN	netrin receptor DCC	AT3G50910.1
Fxa1Ag101196	129.069	1.64555	0.302432	5.44105	5.2966e-08	3.44561e-07	AUXILIN/CYCLIN G-ASSOCIATED KINASE-RELATED	Chaperone DnaJ-domain superfamily protein	AT4G36520.1
Fxa1Ag101197	1.9233	4.50942	1.86532	2.4175	0.0156275	0.0369605	Plant protein of unknown function	transmembrane protein%2C putative (DUF247)	AT5G22550.2
Fxa1Ag101199	557.799	-0.844457	0.143081	-5.90194	3.59244e-09	2.70194e-08	GAMMA CARBONIC ANHYDRASE 1, MITOCHONDRIAL	gamma carbonic anhydrase 1	AT1G19580.1
Fxa1Ag101204	1545.22	-1.327	0.141055	-9.40767	5.07266e-21	1.09589e-19	Inorganic pyrophosphatase	pyrophosphorylase 4	AT3G53620.1
Fxa1Ag101206	57.7952	-4.9767	0.558433	-8.9119	5.01643e-19	9.41704e-18	DNA polymerase III, delta subunit	ATPase family associated with various cellular activities (AAA)	AT5G27740.1
Fxa1Ag101208	62.4218	0.75962	0.281994	2.69375	0.00706537	0.0184731	Eukaryotic protein of unknown function (DUF829)	alpha/beta-Hydrolases superfamily protein	AT2G18245.1
Fxa1Ag101209	292.142	1.01042	0.188517	5.35983	8.33023e-08	5.2833e-07	Cytidylyltransferase-like	4-phosphopantetheine adenylyltransferase	AT2G18250.1
Fxa1Ag101221	459.465	-0.988459	0.306407	-3.22597	0.00125546	0.00392204	TUBBY-LIKE F-BOX PROTEIN	tubby like protein 2	AT2G18280.1
Fxa1Ag101225	234.266	0.48196	0.207093	2.32726	0.0199513	0.0457548	ATPase, AAA-type, conserved site	AAA-type ATPase family protein	AT4G36580.1
Fxa1Ag101228	17.4809	7.69793	1.35815	5.66795	1.44516e-08	1.01577e-07	DAUER UP-REGULATED-RELATED	late embryogenesis abundant domain-containing protein / LEA domain-containing protein	AT2G18340.1
Fxa1Ag101229	73.3845	3.74151	0.45006	8.31338	9.30171e-17	1.45556e-15	Homeobox-like domain superfamily	homeobox protein 24	AT2G18350.1
Fxa1Ag101230	259.059	-0.953128	0.203387	-4.68627	2.7823e-06	1.41991e-05	DNA glycosylase	DNA glycosylase superfamily protein	AT1G75230.1
Fxa1Ag101237	203.596	0.924748	0.240426	3.8463	0.000119917	0.000462996	Nrap protein PAP/OAS1-like domain 5	nucleolar protein	AT1G63810.1
Fxa1Ag101238	20.3719	1.6981	0.531764	3.19332	0.00140645	0.00433924	MAF-LIKE PROTEIN	Maf-like protein	AT5G66550.1
Fxa1Ag101242	112.827	0.691384	0.226645	3.05051	0.00228455	0.0067175	ADAPTOR COMPLEXES SMALL SUBUNIT FAMILY	Clathrin adaptor complex small chain family protein	AT3G50860.1
Fxa1Ag101244	203.566	-0.569006	0.177696	-3.20213	0.00136417	0.00422235	Clathrin heavy-chain (CHCR) repeat	Vacuolar sorting protein 39	AT4G36630.1
Fxa1Ag101246	471.425	-0.417478	0.160804	-2.59619	0.0094264	0.0237814	GH16843P	Sec14p-like phosphatidylinositol transfer family protein	AT1G75170.1
Fxa1Ag101251	929.485	-2.02554	0.27465	-7.37499	1.64359e-13	1.95106e-12	OSJNBA0084A10.13 PROTEIN-RELATED	GRAS family transcription factor	AT5G66770.1
Fxa1Ag101252	2081.44	-1.1617	0.133305	-8.7146	2.91784e-18	5.1702e-17	FAD binding domain	succinate dehydrogenase 1-1	AT5G66760.1
Fxa1Ag101253	24.1796	1.68115	0.670825	2.5061	0.012207	0.0298041	Cytochrome P450	Cytochrome P450 superfamily protein	AT3G50660.1
Fxa1Ag101256	65.403	5.31784	1.24333	4.27708	1.8936e-05	8.46901e-05	PROTEIN, PUTATIVE-RELATED	Sulfite exporter TauE/SafE family protein	AT2G25737.1
Fxa1Ag101257	750.451	0.461693	0.132036	3.49672	0.000471008	0.00161385	RNA recognition motif domain	U1 small nuclear ribonucleoprotein-70K	AT3G50670.1
Fxa1Ag101262	62.8139	-0.824191	0.336986	-2.44577	0.0144542	0.0345426	EXPRESSED PROTEIN	anti-muellerian hormone type-2 receptor	AT3G50685.1
Fxa1Ag101263	561.957	-0.493654	0.143291	-3.44513	0.000570787	0.0019224	Leucine-rich repeat	Leucine-rich repeat (LRR) family protein	AT3G50690.1
Fxa1Ag101264	90.779	-0.874597	0.266452	-3.28239	0.00102932	0.0032809	Cyclin-like	plant-specific TFIIB-related protein	AT4G36650.1
Fxa1Ag101265	154.552	-2.01815	0.252335	-7.99788	1.26576e-15	1.8105e-14	Protein of unknown function (DUF1195)	polyol transporter%2C putative (DUF1195)	AT4G36660.1
Fxa1Ag101273	435.945	-0.860368	0.169865	-5.06501	4.08379e-07	2.35338e-06	RPW8 domain	transmembrane protein%2C putative (DUF677)	AT4G34320.1
Fxa1Ag101280	503.303	-0.65387	0.185691	-3.52128	0.000429467	0.00148286	PROTEIN PHOSPHATASE	Protein phosphatase 2C family protein	AT4G16580.1
Fxa1Ag101281	1319.94	10.2684	0.597507	17.1855	3.41288e-66	4.53661e-64	OS03G0336100 PROTEIN-RELATED	RmlC-like cupins superfamily protein	AT2G18540.1
Fxa1Ag101282	85.3	-0.841221	0.348248	-2.41558	0.0157102	0.0371384	SCARECROW-LIKE PROTEIN 15	GRAS family transcription factor	AT4G36710.1
Fxa1Ag101284	119.654	0.785814	0.257087	3.05661	0.00223856	0.00659327	HVA22-LIKE PROTEIN K	HVA22-like protein K	AT4G36720.1
Fxa1Ag101286	14.7679	5.55244	1.17019	4.74489	2.08623e-06	1.08475e-05	Protein kinase domain	Protein kinase superfamily protein	AT5G66710.1
Fxa1Ag101290	72.1701	4.20531	0.496732	8.46594	2.54092e-17	4.18804e-16	HOMEOBOX-LEUCINE ZIPPER PROTEIN	homeobox protein 40	AT4G36740.1
Fxa1Ag101291	111.299	1.63998	0.301693	5.43593	5.45108e-08	3.54112e-07	LSM domain	Small nuclear ribonucleoprotein family protein	AT2G47640.1
Fxa1Ag101293	391.041	0.624098	0.165402	3.77323	0.00016115	0.000606298	Metallopeptidase family M24	aminopeptidase P1	AT4G36760.1
Fxa1Ag101294	209.582	-1.8042	0.3246	-5.55824	2.72511e-08	1.84589e-07	UDP-glycosyltransferase family, conserved site	UDP-Glycosyltransferase superfamily protein	AT2G18570.1
Fxa1Ag101295	207.281	-1.48512	0.225316	-6.59127	4.36069e-11	4.05952e-10	BES1/BZR1 HOMOLOG PROTEIN 1	Brassinosteroid signaling positive regulator (BZR1) family protein	AT1G75080.1
Fxa1Ag101297	344.189	0.742665	0.183295	4.05175	5.08366e-05	0.00021064	Ubiquitin-conjugating enzyme	RUB1 conjugating enzyme 1	AT4G36800.1
Fxa1Ag101298	446.355	-0.776991	0.205319	-3.78431	0.000154137	0.000582282	Polyprenyl synthetase, conserved site	geranylgeranyl pyrophosphate synthase 1	AT4G36810.1
Fxa1Ag101304	307.972	-0.562758	0.231441	-2.43154	0.015035	0.0357445	UPF0496 PROTEIN 3-RELATED	transmembrane protein%2C putative (DUF677)	AT2G18630.1
Fxa1Ag101305	312.342	-1.29786	0.305463	-4.24884	2.14884e-05	9.52467e-05	CALCIUM UNIPORTER PROTEIN 1, MITOCHONDRIAL	calcium uniporter (DUF607)	AT2G23790.1
Fxa1Ag101308	16.3068	2.2134	0.629369	3.51685	0.000436695	0.00150458	GALACTURONOSYLTRANSFERASE-LIKE 2-RELATED	galacturonosyltransferase-like 2	AT3G50760.1
Fxa1Ag101309	171.505	4.79473	0.44457	10.7851	4.04903e-27	1.24896e-25	PQ loop repeat	PQ-loop repeat family protein / transmembrane family protein	AT4G36850.1
Fxa1Ag101311	150.438	1.45935	0.448805	3.25164	0.00114742	0.00361801	EF-hand domain pair	calmodulin-like 41	AT3G50770.1
Fxa1Ag101312	120.933	-2.74586	0.3644	-7.5353	4.87199e-14	6.0813e-13	LysM domain superfamily	protein kinase family protein / peptidoglycan-binding LysM domain-containing protein	AT2G23770.1
Fxa1Ag101324	201.114	2.89516	0.242221	11.9525	6.29746e-33	2.56151e-31	Associated with HOX	BEL1-like homeodomain 2	AT4G36870.1
Fxa1Ag101325	342.298	-1.1341	0.187749	-6.04051	1.53627e-09	1.20685e-08	BTB/POZ domain	BTB/POZ domain protein	AT3G50780.1
Fxa1Ag101328	14.5433	2.43297	0.662732	3.67112	0.000241493	0.000878109	UNCHARACTERIZED	electron transporter%2C putative (Protein of unknown function%2C DUF547)	AT5G66600.14
Fxa1Ag101329	252.166	-3.24392	0.295962	-10.9606	5.91039e-28	1.91671e-26	CAP superfamily	CAP (Cysteine-rich secretory proteins%2C Antigen 5%2C and Pathogenesis-related 1 protein) superfamily protein	AT5G66590.1
Fxa1Ag101330	71.6627	1.30553	0.455187	2.86812	0.00412913	0.0114464	Domain of unknown function (DUF4228)	HTH-type transcriptional regulator	AT2G23690.1
Fxa1Ag101332	81.8879	-1.14902	0.297569	-3.86134	0.000112768	0.000437316	CASP-LIKE PROTEIN 5C1	Uncharacterized protein family (UPF0497)	AT4G37235.1
Fxa1Ag101333	2964.97	-0.669706	0.196388	-3.41011	0.000649371	0.00216025	OXYGEN-EVOLVING ENHANCER PROTEIN 1, CHLOROPLASTIC	PS II oxygen-evolving complex 1	AT5G66570.1
Fxa1Ag101335	6.40796	6.23456	1.42823	4.36524	1.26982e-05	5.83672e-05	Cold acclimation protein WCOR413	cold-regulated 413-plasma membrane 2	AT3G50830.1
Fxa1Ag101336	3.00499	5.13955	1.79784	2.85874	0.00425322	0.0117516	-	-	-
Fxa1Ag101337	155.818	1.799	0.242177	7.42844	1.09888e-13	1.32466e-12	BTB domain	Phototropic-responsive NPH3 family protein	AT5G66560.1
Fxa1Ag101338	53.756	1.71119	0.650637	2.63002	0.00853791	0.0218102	OS12G0596101 PROTEIN	-	-
Fxa1Ag101339	351.86	0.75094	0.183716	4.0875	4.36046e-05	0.000182982	Tetratricopeptide-like helical domain superfamily	Tetratricopeptide repeat (TPR)-like superfamily protein	AT4G37210.1
Fxa1Ag101342	9.17121	4.84844	1.23502	3.92581	8.64384e-05	0.00034267	-	-	-
Fxa1Ag101344	81.5443	0.969889	0.258618	3.75028	0.000176638	0.000659598	UDP-N-ACETYLMURAMOYL-L-ALANYL-D-GLUTAMATE-2, 6-DIAMINOPIMELATE LIGASE	UDP-N-acetylmuramoyl-L-alanyl-D-glutamate-2%2C 6-diaminopimelate ligase	AT4G37090.1
Fxa1Ag101345	41.406	5.56726	1.92052	2.89883	0.00374557	0.0104917	BNAA08G03750D PROTEIN	-	-
Fxa1Ag101347	28.0767	1.76761	0.468107	3.77609	0.000159311	0.000600019	Papain-like cysteine peptidase superfamily	cell division cycle 5	AT1G09770.1
Fxa1Ag101349	543.412	-0.466791	0.150136	-3.10912	0.00187647	0.00561953	VACUOLAR PROTEIN SORTING-ASSOCIATED PROTEIN VPS13	vacuolar protein sorting-associated protein%2C putative (DUF1162)	AT3G50380.2
Fxa1Ag101352	378.533	-0.699716	0.200044	-3.49782	0.000469083	0.00160748	Guanine nucleotide binding protein (G-protein), alpha subunit	extra-large G-protein 1	AT2G23460.1
Fxa1Ag101355	57.3382	1.3753	0.322407	4.26572	1.99263e-05	8.88126e-05	B3 DNA binding domain	AP2/B3-like transcriptional factor family protein	AT3G06220.1
Fxa1Ag101358	14.1853	-3.58368	0.784153	-4.57013	4.87432e-06	2.39446e-05	B3 DNA-binding domain	related to vernalization1 1	AT1G49480.1
Fxa1Ag101360	7.9931	6.56995	1.43888	4.56602	4.9707e-06	2.43792e-05	DNA-binding pseudobarrel domain superfamily	AP2/B3-like transcriptional factor family protein	AT3G18990.1
Fxa1Ag101361	31.5278	3.68445	0.518433	7.1069	1.18677e-12	1.29749e-11	B3 DNA-binding domain	AP2/B3-like transcriptional factor family protein	AT3G18990.1
Fxa1Ag101364	64.6655	1.60679	0.347978	4.6175	3.88395e-06	1.93692e-05	TRANSCRIPTION FACTOR B3-DOMAIN FAMILY-RELATED	AP2/B3-like transcriptional factor family protein	AT3G18960.1
Fxa1Ag101366	25.5254	1.67627	0.436127	3.84353	0.000121278	0.000467713	Prolyl oligopeptidase, N-terminal beta-propeller domain	Prolyl oligopeptidase family protein	AT5G66960.1
Fxa1Ag101368	26.5814	2.36237	0.513514	4.60039	4.21697e-06	2.09308e-05	OS05G0300700 PROTEIN	Zinc-finger domain of monoamine-oxidase A repressor R1	AT4G37110.1
Fxa1Ag101370	26.7119	3.41708	0.64637	5.28656	1.24638e-07	7.73175e-07	DOF ZINC FINGER PROTEIN DOF1.4-RELATED	OBF binding protein 1	AT3G50410.1
Fxa1Ag101373	207.51	4.60933	0.309203	14.9071	2.96282e-50	2.33447e-48	Alpha/beta hydrolase family	methyl esterase 1	AT2G23620.1
Fxa1Ag101382	98.4508	-1.5045	0.260937	-5.76574	8.12984e-09	5.87573e-08	Cupredoxin	SKU5 similar 17	AT5G66920.1
Fxa1Ag101383	154.745	10.8388	1.20957	8.96088	3.22099e-19	6.11964e-18	RETICULON	Reticulan like protein B13	AT2G23640.1
Fxa1Ag101401	569.553	0.980127	0.238986	4.10119	4.11022e-05	0.000173288	Myb-like DNA-binding domain	Homeodomain-like superfamily protein	AT4G37180.1
Fxa1Ag101405	53.704	9.31263	1.25602	7.41442	1.22157e-13	1.46753e-12	Lateral organ boundaries (LOB) domain	ASYMMETRIC LEAVES 2-like 1	AT5G66870.1
Fxa1Ag101407	4.05679	-3.35577	1.33474	-2.51419	0.0119307	0.0292246	Protein kinase domain	mitogen-activated protein kinase kinase kinase 5	AT5G66850.1
Fxa1Ag101409	116.282	1.73199	0.301617	5.74236	9.33672e-09	6.70016e-08	PEPTIDYL-PROLYL CIS-TRANS ISOMERASE CYP40	peptidyl-prolyl cis-trans isomerase / cyclophilin-40 (CYP40) / rotamase	AT2G15790.1
Fxa1Ag101412	835.085	1.1043	0.163282	6.76313	1.35045e-11	1.32652e-10	Protein kinase, ATP binding site	CDPK-related kinase	AT3G50530.1
Fxa1Ag101413	31.9708	2.08091	0.501833	4.14662	3.37419e-05	0.000144365	SAP DOMAIN-CONTAINING PROTEIN	SAP domain-containing protein	AT5G66840.1
Fxa1Ag101414	42.3827	-3.2967	0.459267	-7.17819	7.06423e-13	7.88308e-12	Short-chain dehydrogenase/reductase SDR	NAD(P)-binding Rossmann-fold superfamily protein	AT3G50560.1
Fxa1Ag101416	644.14	-1.18481	0.162066	-7.31066	2.65825e-13	3.09099e-12	AUTOPHAGY PROTEIN 16-LIKE	Transducin/WD40 repeat-like superfamily protein	AT3G50590.2
Fxa1Ag101417	99.5312	-2.3044	0.532597	-4.32672	1.51348e-05	6.87589e-05	EXPRESSED PROTEIN	ternary complex factor MIP1 leucine-zipper protein (Protein of unknown function%2C DUF547)	AT4G37080.1
Fxa1Ag101421	121.364	-0.724255	0.218588	-3.31333	0.000921919	0.00296606	SULFOTRANSFERASE	P-loop containing nucleoside triphosphate hydrolases superfamily protein	AT3G50620.1
Fxa1Ag101422	3.98834	5.57047	1.69653	3.28345	0.00102547	0.00327001	PATATIN	Acyl transferase/acyl hydrolase/lysophospholipase superfamily protein	AT4G37070.2
Fxa1Ag101427	176.207	-1.22643	0.244754	-5.01087	5.41858e-07	3.0671e-06	Cyclin-dependent kinase inhibitor, plant	KIP-related protein 2	AT3G50630.1
Fxa1Ag101428	14.3419	7.39958	1.30624	5.66478	1.47214e-08	1.03346e-07	GLUTAMINE AMIDOTRANSFERASE PB2B2.05-RELATED	Class I glutamine amidotransferase-like superfamily protein	AT5G38200.1
Fxa1Ag101429	3.02771	4.10065	1.68302	2.43649	0.0148306	0.03532	MEMBRANE PROTEIN	membrane protein	AT4G37030.1
Fxa1Ag101431	4.89026	4.85848	1.57291	3.08884	0.0020094	0.00597765	B3 DNA binding domain	AP2/B3-like transcriptional factor family protein	AT3G19184.1
Fxa1Ag101432	28.8742	1.7822	0.46201	3.8575	0.000114554	0.000443704	OS06G0675200 PROTEIN	membrane-associated kinase regulator-like protein	AT5G66800.1
Fxa1Ag101436	22.8322	-2.3898	0.548479	-4.35714	1.31774e-05	6.04119e-05	EF-hand calcium-binding domain	Calcium-binding EF-hand family protein	AT2G15680.1
Fxa1Ag101437	275.273	5.69191	0.34835	16.3397	5.15382e-60	5.63467e-58	MULTIDRUG RESISTANCE PROTEIN	MATE efflux family protein	AT4G29140.1
Fxa1Ag101443	343.942	1.0262	0.181224	5.66263	1.49067e-08	1.04537e-07	EF-hand domain pair	centrin2	AT3G50360.1
Fxa1Ag101447	804.599	6.01082	0.286993	20.9442	2.12119e-97	5.89364e-95	Heat shock factor (HSF)-type, DNA-binding	heat shock factor 4	AT4G36990.1
Fxa1Ag101449	64.1898	2.71869	0.34732	7.82761	4.97216e-15	6.77253e-14	INSERTASE, PUTATIVE (DUF1685)-RELATED	membrane insertase%2C putative (DUF1685)	AT4G33985.1
Fxa1Ag101450	170.821	1.17163	0.226275	5.17787	2.24428e-07	1.341e-06	CLK4-ASSOCIATING SERINE/ARGININE RICH PROTEIN	CLK4-associating serine/arginine-rich protein	AT4G36980.1
Fxa1Ag101454	481.775	0.481618	0.143392	3.35875	0.00078297	0.00255901	RNA-binding domain superfamily	RNA-binding (RRM/RBD/RNP motifs) family protein	AT4G36960.1
Fxa1Ag101461	191.632	-2.82683	0.868825	-3.25362	0.00113945	0.00359488	Alpha/Beta hydrolase fold	alpha/beta-Hydrolases superfamily protein	AT5G67050.1
Fxa1Ag101465	148.392	-1.51899	0.295241	-5.14492	2.67632e-07	1.58176e-06	PROTEIN RALF-LIKE 34	ralf-like 34	AT5G67070.1
Fxa1Ag101470	9.57183	4.29472	1.02779	4.17858	2.93334e-05	0.000126899	LATE EMBRYOGENESIS ABUNDANT (LEA) HYDROXYPROLINE-RICH GLYCOPROTEIN FAMILY	transmembrane protein	AT1G45688.1
Fxa1Ag101472	36.59	2.26406	0.430504	5.25908	1.44777e-07	8.89076e-07	Peptidase S8/S53 domain superfamily	Subtilisin-like serine endopeptidase family protein	AT5G67090.1
Fxa1Ag101473	5.57983	6.04746	1.43872	4.20337	2.62976e-05	0.000114753	PROTEIN, PUTATIVE, EXPRESSED-RELATED	Serine protease inhibitor%2C potato inhibitor I-type family protein	AT3G46860.1
Fxa1Ag101474	291.997	1.06572	0.19204	5.54943	2.86599e-08	1.93457e-07	UNCHARACTERIZED	PLC-like phosphodiesterases superfamily protein	AT4G36945.1
Fxa1Ag101475	263.107	-1.27887	0.180869	-7.07074	1.54109e-12	1.6637e-11	Bulb-type lectin domain superfamily	S-domain-1 29	AT1G61380.1
Fxa1Ag101476	315.403	0.781955	0.162602	4.80902	1.51673e-06	8.03908e-06	Aldolase-type TIM barrel	nicotinate phosphoribosyltransferase 2	AT2G23420.1
Fxa1Ag101477	58.0133	2.98179	0.402611	7.40615	1.30018e-13	1.55742e-12	Helix-loop-helix DNA-binding domain	basic helix-loop-helix (bHLH) DNA-binding superfamily protein	AT4G36930.1
Fxa1Ag101479	317.338	-1.19646	0.266249	-4.49375	6.99789e-06	3.35056e-05	F-box-like	F-box/RNI-like superfamily protein	AT5G67140.1
Fxa1Ag101480	290.064	-0.632771	0.193065	-3.2775	0.00104731	0.00333219	Phosphatidylinositol-specific phospholipase X-box domain	PLC-like phosphodiesterases superfamily protein	AT5G67130.1
Fxa1Ag101481	116.451	0.827344	0.231091	3.58016	0.00034338	0.00120975	HISTONE-LYSINE N-METHYLTRANSFERASE	SET domain-containing protein	AT2G23380.1
Fxa1Ag101482	605.135	-2.08514	0.283793	-7.34741	2.02088e-13	2.37717e-12	Chloramphenicol acetyltransferase-like domain superfamily	HXXXD-type acyl-transferase family protein	AT3G50280.1
Fxa1Ag101486	350.739	2.7853	0.190868	14.5928	3.1213e-48	2.26163e-46	FILAMENT-LIKE PLANT PROTEIN 7	filament-like protein (DUF869)	AT2G23360.1
Fxa1Ag101487	403.107	1.17167	0.169357	6.91831	4.57066e-12	4.72659e-11	AP2/ERF domain	Integrase-type DNA-binding superfamily protein	AT4G36920.1
Fxa1Ag101488	121.51	0.653855	0.218408	2.99373	0.00275589	0.00795593	CBS DOMAIN-CONTAINING PROTEIN CBSX1, CHLOROPLASTIC-LIKE ISOFORM X1	Cystathionine beta-synthase (CBS) family protein	AT4G36910.1
Fxa1Ag101489	34.6754	3.22415	0.475162	6.78537	1.15787e-11	1.14619e-10	AP2/ERF domain	DREB and EAR motif protein 2	AT5G67190.1
Fxa1Ag101492	480.572	2.11088	0.176911	11.9319	8.07271e-33	3.25849e-31	Kinesin motor domain	P-loop containing nucleoside triphosphate hydrolases superfamily protein	AT5G47820.1
Fxa1Ag101495	5136.06	7.27262	0.297009	24.4862	2.07075e-132	1.30806e-129	OS11G0490100 PROTEIN	IRREGULAR XYLEM protein (DUF579)	AT5G67210.1
Fxa1Ag101497	112.99	3.35291	0.293847	11.4104	3.71143e-30	1.3322e-28	Isopenicillin N synthase-like	2-oxoglutarate (2OG) and Fe(II)-dependent oxygenase superfamily protein	AT3G50210.1
Fxa1Ag101502	610.382	1.95401	0.174709	11.1844	4.86325e-29	1.67098e-27	BETA-1,4-XYLOSYLTRANSFERASE IRX14H-RELATED	Nucleotide-diphospho-sugar transferases superfamily protein	AT5G67230.1
Fxa1Ag101503	65.2336	2.7306	0.34589	7.89441	2.91698e-15	4.0554e-14	TRANSLATION MACHINERY-ASSOCIATED PROTEIN 7	Translation machinery associated TMA7	AT1G15270.1
Fxa1Ag101504	3123.96	-0.894943	0.165016	-5.42337	5.84864e-08	3.78408e-07	Peptidase C1A, papain C-terminal	Granulin repeat cysteine protease family protein	AT3G19390.1
Fxa1Ag101505	8.18891	1.80296	0.783909	2.29996	0.0214506	0.0487141	PROTEIN, PUTATIVE (DUF247)-RELATED	transmembrane protein%2C putative (DUF247)	AT3G50120.1
Fxa1Ag101506	246.584	-0.622178	0.165539	-3.75849	0.000170943	0.00063969	PROTEIN RER1C	Rer1 family protein	AT4G39220.1
Fxa1Ag101508	251.235	-1.06216	0.223906	-4.74376	2.09788e-06	1.09058e-05	Protein-tyrosine phosphatase-like	PTEN 2	AT3G19420.1
Fxa1Ag101511	394.785	-4.61072	0.458265	-10.0613	8.19476e-24	2.10222e-22	RESISTANCE PROTEIN (TIR-NBS-LRR CLASS), PUTATIVE-RELATED	disease resistance protein (TIR-NBS-LRR class)	AT5G17680.1
Fxa1Ag101512	334.221	-1.71453	0.272875	-6.28321	3.31657e-10	2.814e-09	NB-ARC domain	disease resistance protein (TIR-NBS-LRR class)	AT5G17680.2
Fxa1Ag101513	429.036	-2.21861	0.188207	-11.7881	4.49463e-32	1.75666e-30	P-loop containing nucleoside triphosphate hydrolase	disease resistance protein (TIR-NBS-LRR class)	AT5G17680.2
Fxa1Ag101515	412.909	-2.21114	0.289476	-7.63842	2.19904e-14	2.82112e-13	Toll/interleukin-1 receptor homology (TIR) domain superfamily	disease resistance protein (TIR-NBS-LRR class)	AT5G17680.2
Fxa1Ag101518	32.674	1.57777	0.389611	4.04961	5.13028e-05	0.000212393	CYCLINS	CYCLIN D3%3B2	AT5G67260.1
Fxa1Ag101519	20.3185	-1.89105	0.546562	-3.4599	0.000540384	0.00183001	small GTPase Arf family	ADP-ribosylation factor A1F	AT1G10630.1
Fxa1Ag101522	162.105	1.9614	0.338161	5.8002	6.62358e-09	4.83437e-08	EB1-C terminal (EB1-C) domain	end binding protein 1C	AT5G67270.1
Fxa1Ag101523	364.93	-1.59866	0.174607	-9.15578	5.39655e-20	1.08647e-18	Protein kinase-like domain superfamily	Leucine-rich repeat protein kinase family protein	AT4G37250.1
Fxa1Ag101527	771.975	-0.698791	0.29235	-2.39025	0.0168368	0.0394671	Myb-like DNA-binding domain	myb domain protein 73	AT4G37260.1
Fxa1Ag101528	399.511	-0.369262	0.16132	-2.28901	0.022079	0.0499323	P-type ATPase, cytoplasmic domain N	heavy metal atpase 1	AT4G37270.1
Fxa1Ag101529	18.5157	-3.22723	0.645823	-4.99709	5.82025e-07	3.28064e-06	GroES-like superfamily	GroES-like zinc-binding alcohol dehydrogenase family protein	AT3G19450.1
Fxa1Ag101530	181.95	0.532004	0.227296	2.34058	0.0192538	0.0443507	Chromo-like domain superfamily	MRG family protein	AT4G37280.1
Fxa1Ag101532	8.6605	5.69849	1.46013	3.90273	9.51131e-05	0.000374063	OS06G0637400 PROTEIN	transmembrane protein	AT4G37290.1
Fxa1Ag101533	38.1592	-1.3543	0.409912	-3.30388	0.000953574	0.00305858	UDP-glycosyltransferase family, conserved site	UDP-glucosyl transferase 84B2	AT2G23250.1
Fxa1Ag101534	142.445	-1.4947	0.304372	-4.91075	9.07286e-07	4.96782e-06	Serine/threonine-protein kinase, active site	Protein kinase superfamily protein	AT2G23200.1
Fxa1Ag101539	422.294	-0.539534	0.197917	-2.72606	0.0064095	0.0169508	MATERNAL EFFECT EMBRYO ARREST PROTEIN	maternal effect embryo arrest 59	AT4G37300.1
Fxa1Ag101540	162.294	4.14885	0.373227	11.1162	1.04684e-28	3.56211e-27	Cytochrome P450 superfamily	cytochrome P450%2C family 81%2C subfamily D%2C polypeptide 8	AT4G37370.1
Fxa1Ag101541	460.996	0.683007	0.154723	4.41438	1.01302e-05	4.73107e-05	Trp-Asp (WD) repeats circular	WD-40 repeat family protein	AT5G67320.1
Fxa1Ag101549	366.896	1.94205	0.213126	9.11219	8.07345e-20	1.60141e-18	NRAMP family	natural resistance-associated macrophage protein 3	AT2G23150.1
Fxa1Ag101555	291.03	-1.77215	0.334055	-5.30498	1.12686e-07	7.0275e-07	Trp-Asp (WD) repeats circular	Tetratricopeptide repeat (TPR)-like superfamily protein	AT1G69350.1
Fxa1Ag101558	2121.74	-2.58404	0.234966	-10.9975	3.92845e-28	1.28983e-26	LYSINE-RICH ARABINOGALACTAN PROTEIN 17-RELATED	arabinogalactan protein 18	AT4G37450.2
Fxa1Ag101561	161.403	-1.72266	0.266476	-6.4646	1.01568e-10	9.1033e-10	Alpha/Beta hydrolase fold	alpha/beta-Hydrolases superfamily protein	AT4G37470.1
Fxa1Ag101562	212.479	0.62698	0.240273	2.60945	0.00906871	0.0229897	PPM-type phosphatase domain superfamily	Protein phosphatase 2C family protein	AT4G33920.1
Fxa1Ag101566	574.635	-1.49487	0.165707	-9.02115	1.86119e-19	3.59528e-18	Peptidase S8/S53 domain superfamily	Subtilase family protein	AT5G67360.1
Fxa1Ag101569	13.4456	2.24655	0.702133	3.19961	0.00137613	0.00425512	2OG-Fe(II) oxygenase superfamily	2-oxoglutarate (2OG) and Fe(II)-dependent oxygenase superfamily protein	AT4G33910.1
Fxa1Ag101570	227.701	-0.948197	0.189167	-5.01249	5.37311e-07	3.04299e-06	MAJOR FACILITATOR SUPERFAMILY PROTEIN	Major facilitator superfamily protein	AT2G23093.1
Fxa1Ag101571	348.396	-1.79039	0.261938	-6.83514	8.19249e-12	8.25471e-11	ACYL-COA-BINDING PROTEIN, ACBP	acyl-CoA-binding domain 3	AT4G24230.1
Fxa1Ag101573	1359.28	-0.353526	0.120989	-2.92197	0.0034783	0.00981261	Protein kinase domain	casein kinase alpha 1	AT5G67380.1
Fxa1Ag101576	209.903	-1.7695	0.259018	-6.83155	8.39993e-12	8.46026e-11	NPH3 family	Phototropic-responsive NPH3 family protein	AT5G67385.1
Fxa1Ag101579	76.71	4.18259	0.437562	9.55885	1.19077e-21	2.66685e-20	Secretory peroxidase	root hair specific 19	AT5G67400.1
Fxa1Ag101582	13.6165	7.32773	1.30951	5.59579	2.1962e-08	1.50822e-07	OSJNBA0084A10.13 PROTEIN-RELATED	GRAS family transcription factor	AT3G49950.1
Fxa1Ag101583	585.786	-0.522165	0.181351	-2.87931	0.00398551	0.0110844	LOB DOMAIN-CONTAINING PROTEIN 38	LOB domain-containing protein 38	AT3G49940.1
Fxa1Ag101584	500.494	-1.1996	0.231255	-5.18732	2.13344e-07	1.27838e-06	Acetamidase/Formamidase family	Acetamidase/Formamidase family protein	AT4G37560.1
Fxa1Ag101585	75.3301	1.88358	0.299029	6.29898	2.99619e-10	2.55852e-09	Potential Queuosine, Q, salvage protein family	-	-
Fxa1Ag101588	3.04447	5.16592	1.63031	3.16868	0.00153132	0.00468636	N-ACETYLTRANSFERASE	Acyl-CoA N-acyltransferases (NAT) superfamily protein	AT2G23060.1
Fxa1Ag101589	177.096	0.829234	0.201104	4.1234	3.73319e-05	0.000158559	NPH3 family	Phototropic-responsive NPH3 family protein	AT2G14820.1
Fxa1Ag101590	15.2172	2.61928	0.655835	3.99381	6.50212e-05	0.000264257	-	-	-
Fxa1Ag101592	30.0007	-1.36825	0.519379	-2.63439	0.00842884	0.0215621	PLANT BROAD-SPECTRUM MILDEW RESISTANCE PROTEIN RPW8	Disease resistance protein (CC-NBS-LRR class) family	AT5G66900.1
Fxa1Ag101593	191.207	0.805317	0.259171	3.10728	0.00188818	0.00565093	Domain of unknown function	-	-
Fxa1Ag101594	264.653	-0.673917	0.252615	-2.66777	0.0076357	0.0197782	GB|AAD30228.1	O-Glycosyl hydrolases family 17 protein	AT5G67460.2
Fxa1Ag101595	234.653	-2.95833	0.226501	-13.061	5.49771e-39	2.84936e-37	Formin Homology 2 Domain	formin homolog 6	AT5G67470.1
Fxa1Ag101596	107.563	-2.39491	0.260133	-9.20648	3.36996e-20	6.89545e-19	Zinc finger, TAZ-type	BTB and TAZ domain protein 4	AT5G67480.2
Fxa1Ag101598	49.2487	-3.94672	0.47272	-8.34896	6.88688e-17	1.09038e-15	CYCLINS	cyclin d5%3B1	AT4G37630.1
Fxa1Ag101601	61.188	-0.954941	0.282138	-3.38466	0.000712661	0.0023498	F-box-like domain superfamily	F-box and associated interaction domains-containing protein	AT4G12560.1
Fxa1Ag101606	43.6163	-1.91421	0.381733	-5.01452	5.31652e-07	3.01302e-06	CALCIUM-TRANSPORTING ATPASE 1	calcium ATPase 2	AT4G37640.1
Fxa1Ag101608	634.93	-0.701329	0.148836	-4.71208	2.45204e-06	1.26173e-05	VOLTAGE-DEPENDENT ANION-SELECTIVE CHANNEL	voltage dependent anion channel 2	AT5G67500.3
Fxa1Ag101609	862.431	0.400818	0.152324	2.63135	0.00850476	0.0217345	Ribosomal protein L2, domain 2	Translation protein SH3-like family protein	AT3G49910.1
Fxa1Ag101610	24.1836	2.31216	0.515357	4.48652	7.2395e-06	3.45863e-05	BTB/POZ DOMAIN-CONTAINING PROTEIN	Phototropic-responsive NPH3 family protein	AT3G49900.1
Fxa1Ag101611	126.539	-0.87949	0.268445	-3.27624	0.001052	0.00334538	Adenylyl-sulfate kinase	APS kinase	AT2G14750.1
Fxa1Ag101618	137.708	0.933872	0.243573	3.83406	0.000126044	0.000484226	GLYCOSYL HYDROLASE FAMILY 43 PROTEIN	glycosyl hydrolase family protein 43	AT3G49880.1
Fxa1Ag101621	293.63	-0.766516	0.214229	-3.57802	0.000346209	0.00121907	small GTPase Arf family	ADP-ribosylation factor-like A1C	AT3G49870.1
Fxa1Ag101629	4.95181	-3.10011	1.16078	-2.6707	0.00756934	0.0196294	-	N-acetyl-l-glutamate synthase 2	AT4G37670.1
Fxa1Ag101631	250.907	-1.01271	0.374625	-2.70326	0.00686635	0.0180166	TRANSMEMBRANE PROTEIN (DUF2215)	transmembrane protein (DUF2215)	AT5G67610.1
Fxa1Ag101637	138.135	-1.9754	0.355755	-5.5527	2.81284e-08	1.9013e-07	Domain of unknown function (DUF4228)	DUF4228 domain protein	AT5G67620.1
Fxa1Ag101638	238.414	-0.553596	0.216368	-2.55858	0.0105101	0.0261689	ADIPOR/PROGESTIN RECEPTOR-RELATED	heptahelical protein 4	AT4G37680.3
Fxa1Ag101640	525.82	-4.38097	0.277044	-15.8132	2.52126e-56	2.4648e-54	XYLOGLUCAN 6-XYLOSYLTRANSFERASE 5-RELATED-RELATED	Galactosyl transferase GMA12/MNN10 family protein	AT2G22900.1
Fxa1Ag101641	18.9727	1.41935	0.524006	2.70865	0.00675575	0.0177597	-	hypothetical protein	AT5G67640.1
Fxa1Ag101643	89.6891	4.74592	0.483566	9.81441	9.76078e-23	2.34827e-21	SERINE CARBOXYPEPTIDASE-LIKE PROTEIN	serine carboxypeptidase-like 18	AT1G33540.1
Fxa1Ag101646	32.9956	-1.86913	0.456862	-4.09125	4.29056e-05	0.000180325	U-box domain	ARM repeat superfamily protein	AT3G49810.1
Fxa1Ag101651	301.756	-1.12157	0.183907	-6.0986	1.07005e-09	8.55701e-09	BSD DOMAIN-CONTAINING PROTEIN	BSD domain-containing protein	AT3G49800.1
Fxa1Ag101652	50.8019	3.05151	0.507321	6.01495	1.79947e-09	1.40258e-08	ACT DOMAIN-CONTAINING PROTEIN ACR1	ACT domain repeat 1	AT5G65890.1
Fxa1Ag101657	28.0877	2.52698	0.506311	4.99096	6.00804e-07	3.37876e-06	Phytosulfokine precursor protein (PSK)	phytosulfokine 2 precursor	AT2G22860.1
Fxa1Ag101660	27.9364	3.59453	0.57674	6.2325	4.59056e-10	3.82626e-09	Cupin 1	germin 3	AT5G20630.1
Fxa1Ag101664	210.347	6.59331	0.47285	13.9438	3.43358e-44	2.16894e-42	WRC	growth-regulating factor 1	AT2G22840.1
Fxa1Ag101665	62.2013	-1.77423	0.386508	-4.5904	4.42392e-06	2.18862e-05	Thioredoxin-like superfamily	Thioredoxin superfamily protein	AT5G65840.1
Fxa1Ag101671	682.038	-3.78497	0.213806	-17.7029	3.98579e-70	5.69784e-68	FAD/NAD(P)-binding domain superfamily	squalene epoxidase 3	AT4G37760.1
Fxa1Ag101674	363.515	11.1058	1.21664	9.1283	6.95811e-20	1.39025e-18	Pectin lyase fold/virulence factor	Pectin lyase-like superfamily protein	AT3G24130.1
Fxa1Ag101676	1148.07	-1.97432	0.148008	-13.3393	1.36694e-40	7.59026e-39	S-adenosyl-L-methionine-dependent methyltransferase	transmembrane protein	AT3G49720.1
Fxa1Ag101684	773.977	0.384232	0.150745	2.5489	0.0108064	0.0268171	PROTEIN CROWDED NUCLEI 4	little nuclei4	AT5G65770.1
Fxa1Ag101686	615.692	2.3067	0.259108	8.90246	5.46209e-19	1.02329e-17	Homeobox domain	Homeobox-leucine zipper protein family	AT4G37790.1
Fxa1Ag101687	17.0503	2.18472	0.606164	3.60416	0.000313158	0.00111358	FANCL UBC-like domain 3	zinc ion binding protein	AT5G65740.2
Fxa1Ag101688	459.936	-2.87747	0.241343	-11.9228	9.00603e-33	3.62532e-31	Glycosyl hydrolases family 16	xyloglucan endotransglucosylase/hydrolase 6	AT5G65730.1
Fxa1Ag101689	248.221	-0.627921	0.257051	-2.44279	0.0145741	0.0347955	Ubiquitin-conjugating enzyme/RWD-like	ubiquitin carrier protein 1	AT1G14400.1
Fxa1Ag101693	234.999	-0.571342	0.189951	-3.00784	0.00263115	0.00762808	Pyridoxal phosphate-dependent transferase domain 1	nitrogen fixation S (NIFS)-like 1	AT5G65720.1
Fxa1Ag101694	997.67	-0.745778	0.209051	-3.56744	0.000360483	0.00126446	MYB-LIKE PROTEIN X	transmembrane protein	AT4G37820.1
Fxa1Ag101698	4.92282	5.87027	1.58501	3.70361	0.000212554	0.000782215	-	-	-
Fxa1Ag101699	2183.43	-0.884848	0.157044	-5.63438	1.75685e-08	1.22034e-07	Tubulin/FtsZ, GTPase domain superfamily	tubulin alpha-4 chain	AT1G04820.1
Fxa1Ag101700	140.657	-1.75076	0.286449	-6.11194	9.84294e-10	7.90432e-09	Leucine-rich repeat domain superfamily	HAESA-like 2	AT5G65710.1
Fxa1Ag101704	583.735	-1.47693	0.147694	-9.99996	1.52458e-23	3.85352e-22	Leucine rich repeat N-terminal domain	Leucine-rich receptor-like protein kinase family protein	AT5G65700.1
Fxa1Ag101708	83.9879	0.648565	0.278478	2.32896	0.019861	0.0455788	WD40/YVTN repeat-like-containing domain superfamily	Transducin/WD40 repeat-like superfamily protein	AT3G49660.1
Fxa1Ag101711	2.20468	4.69465	1.80907	2.59506	0.00945737	0.0238441	SPHINGOLIPID TRANSPORTER SPINSTER HOMOLOG 2-RELATED	Major facilitator superfamily protein	AT2G22730.3
Fxa1Ag101715	258.213	2.0758	0.266003	7.80367	6.01326e-15	8.13364e-14	Pentatricopeptide (PPR) repeat	phosphoenolpyruvate carboxykinase 1	AT4G37870.1
Fxa1Ag101717	227.299	-1.21146	0.315495	-3.83987	0.000123099	0.00047392	von Willebrand factor A-like domain superfamily	Zinc finger (C3HC4-type RING finger) family protein	AT2G22680.1
Fxa1Ag101720	1194.91	0.395611	0.137595	2.87519	0.00403788	0.0112149	AUX/IAA family	indole-3-acetic acid inducible 9	AT5G65670.1
Fxa1Ag101721	88.7143	0.904822	0.31183	2.90165	0.00371202	0.010406	HYDROXYPROLINE-RICH GLYCOPROTEIN FAMILY PROTEIN	hydroxyproline-rich glycoprotein family protein	AT5G65660.1
Fxa1Ag101722	22.1732	1.71594	0.49334	3.47821	0.000504766	0.00171979	FINGER CCCH DOMAIN PROTEIN, PUTATIVE (DUF3755)-RELATED	Homeodomain-like superfamily protein	AT3G53440.1
Fxa1Ag101723	79.9418	4.14919	0.376868	11.0097	3.43202e-28	1.13085e-26	TRANSCRIPTION FACTOR BHLH61-RELATED	beta HLH protein 93	AT5G65640.1
Fxa1Ag101727	1340.48	1.84057	0.242101	7.6025	2.90467e-14	3.69366e-13	ENOLASE (DUF1399)	DNA-binding protein%2C putative (duplicated DUF1399)	AT2G22660.2
[truncated: 32,003 more rows]

## Sheet: S03_AvsR_0.05
Stage 03	baseMean	log2FoldChange	lfcSE	stat	pvalue	padj	Fxa_annotation	Ath_annotation	Ath_homolog
[truncated: 32,379 more rows]

[truncated: 3 more sheets: S04_AvsR_0.05, S05_AvsR_0.05, S06_AvsR_0.05]
