# Supplementary material for: Genome-wide gene network uncover temporal and spatial changes of genes in auxin homeostasis during fruit development in strawberry (F. × ananassa)
Source: BMC Plant Biol. 2024 Sep 20;24:876. doi: 10.1186/s12870-024-05577-5 (PMC11414167; doi:10.1186/s12870-024-05577-5)
Supplement: Supplementary file 3 — Supplementary Material 3. [file 12870_2024_5577_MOESM3_ESM.xlsx]

## Sheet: BP
GO No.	Enrichment FDR	nGenes	Pathway Genes	Fold Enrichment	Pathway	Genes
GO:0009698	4.73382e-16	42	147	5.26599	Phenylpropanoid metabolic proc.	AT1G15950.1 AT1G32100.1 AT1G33800.1 AT1G52760.1 AT1G59870.1 AT1G63910.1 AT1G66230.1 AT1G67980.1 AT1G72680.1 AT1G79180.1 AT2G22420.1 AT2G30490.1 AT2G36880.1 AT2G37040.1 AT2G37360.1 AT2G38080.1 AT2G40370.1 AT3G11430.1 AT3G19450.1 AT3G21240.1 AT3G23590.1 AT3G50740.1 AT3G53480.1 AT4G01070.1 AT4G22680.1 AT4G31940.1 AT4G33790.1 AT4G34050.3 AT4G36220.1 AT4G37990.1 AT4G38620.1 AT4G39410.1 AT5G05340.1 AT5…
GO:0009791	5.89939e-14	169	1606	1.9395	Post-embryonic development	AT1G03790.1 AT1G05510.1 AT1G06040.1 AT1G07240.1 AT1G07420.1 AT1G07430.1 AT1G08320.1 AT1G08970.1 AT1G09570.3 AT1G10670.1 AT1G11190.1 AT1G15520.1 AT1G16060.1 AT1G18100.1 AT1G19850.1 AT1G20823.1 AT1G20960.1 AT1G25220.1 AT1G28300.1 AT1G30620.1 AT1G31070.2 AT1G32230.2 AT1G32560.1 AT1G34670.1 AT1G48130.1 AT1G48270.1 AT1G49320.1 AT1G49430.1 AT1G49770.1 AT1G55020.1 AT1G59870.1 AT1G61040.1 AT1G62990.1 AT1…
GO:0009699	1.55381e-13	32	102	5.78226	Phenylpropanoid biosynthetic proc.	AT1G15950.1 AT1G32100.1 AT1G52760.1 AT1G63910.1 AT1G66230.1 AT1G67980.1 AT1G72680.1 AT1G79180.1 AT2G22420.1 AT2G36880.1 AT2G37040.1 AT2G37360.1 AT2G38080.1 AT3G11430.1 AT3G19450.1 AT4G01070.1 AT4G22680.1 AT4G31940.1 AT4G33790.1 AT4G34050.3 AT4G36220.1 AT4G37990.1 AT4G38620.1 AT4G39410.1 AT5G05340.1 AT5G23190.1 AT5G35550.1 AT5G48100.1 AT5G48930.1 AT5G54160.1 AT5G58860.1 AT5G60020.2
GO:0009808	1.68045e-13	28	78	6.61624	Lignin metabolic proc.	AT1G15950.1 AT1G33800.1 AT1G52760.1 AT1G63910.1 AT1G66230.1 AT1G67980.1 AT1G72680.1 AT1G79180.1 AT2G22420.1 AT2G30490.1 AT2G36880.1 AT2G37040.1 AT2G38080.1 AT2G40370.1 AT3G19450.1 AT3G50740.1 AT4G01070.1 AT4G22680.1 AT4G34050.3 AT4G36220.1 AT4G37990.1 AT4G39410.1 AT5G05340.1 AT5G09360.1 AT5G48100.1 AT5G48930.1 AT5G54160.1 AT5G60020.2
GO:0009809	9.661e-12	22	54	7.50891	Lignin biosynthetic proc.	AT1G15950.1 AT1G52760.1 AT1G63910.1 AT1G66230.1 AT1G67980.1 AT1G72680.1 AT1G79180.1 AT2G22420.1 AT2G36880.1 AT2G38080.1 AT3G19450.1 AT4G01070.1 AT4G22680.1 AT4G34050.3 AT4G36220.1 AT4G37990.1 AT4G39410.1 AT5G05340.1 AT5G48100.1 AT5G48930.1 AT5G54160.1 AT5G60020.2
GO:0019748	1.3619e-11	60	371	2.98075	Secondary metabolic proc.	AT1G15950.1 AT1G32100.1 AT1G33540.1 AT1G33800.1 AT1G49770.1 AT1G50110.1 AT1G52760.1 AT1G59870.1 AT1G63910.1 AT1G66230.1 AT1G67980.1 AT1G68360.1 AT1G72680.1 AT1G76880.1 AT1G78380.1 AT1G79180.1 AT2G22420.1 AT2G22840.1 AT2G29420.1 AT2G30490.1 AT2G30860.1 AT2G36880.1 AT2G37040.1 AT2G37360.1 AT2G38080.1 AT2G40370.1 AT3G09270.1 AT3G11430.1 AT3G19450.1 AT3G21240.1 AT3G23590.1 AT3G26744.1 AT3G26790.1 AT3…
GO:0009725	1.33557e-10	156	1593	1.80491	Response to hormone	AT1G04550.2 AT1G05510.1 AT1G07430.1 AT1G08810.1 AT1G08970.1 AT1G09950.1 AT1G12420.1 AT1G15380.1 AT1G15520.1 AT1G15550.1 AT1G16060.1 AT1G17950.1 AT1G18100.1 AT1G18470.1 AT1G18890.1 AT1G19850.1 AT1G25220.1 AT1G27730.1 AT1G28360.1 AT1G32230.2 AT1G34320.1 AT1G34670.1 AT1G44170.1 AT1G44350.1 AT1G48270.1 AT1G48910.1 AT1G51190.1 AT1G55020.1 AT1G58340.1 AT1G59750.2 AT1G59870.1 AT1G62300.1 AT1G64060.1 AT1…
GO:0055085	1.88026e-10	135	1318	1.88784	Transmembrane transport	AT1G03900.1 AT1G09380.1 AT1G10970.1 AT1G12600.1 AT1G12840.1 AT1G15520.1 AT1G15690.1 AT1G15960.1 AT1G16390.1 AT1G17810.1 AT1G21460.1 AT1G22540.1 AT1G22710.1 AT1G25270.1 AT1G30410.2 AT1G30840.1 AT1G32450.1 AT1G44750.1 AT1G49960.1 AT1G51340.2 AT1G55730.1 AT1G55910.1 AT1G58340.1 AT1G58360.1 AT1G59740.1 AT1G59870.1 AT1G69480.1 AT1G69870.1 AT1G71870.1 AT1G75220.1 AT1G75630.1 AT1G76520.1 AT1G79900.1 AT2…
GO:0009719	1.88026e-10	158	1631	1.78546	Response to endogenous stimulus	AT1G04550.2 AT1G05510.1 AT1G07430.1 AT1G08810.1 AT1G08970.1 AT1G09950.1 AT1G12420.1 AT1G15380.1 AT1G15520.1 AT1G15550.1 AT1G16060.1 AT1G17950.1 AT1G18100.1 AT1G18470.1 AT1G18890.1 AT1G19850.1 AT1G25220.1 AT1G27730.1 AT1G28360.1 AT1G32230.2 AT1G34320.1 AT1G34670.1 AT1G44170.1 AT1G44350.1 AT1G48270.1 AT1G48910.1 AT1G51190.1 AT1G55020.1 AT1G58340.1 AT1G59750.2 AT1G59870.1 AT1G62300.1 AT1G64060.1 AT1…
GO:0003006	8.37588e-10	148	1526	1.78754	Developmental proc. involved in reproduction	AT1G05010.1 AT1G05510.1 AT1G06040.1 AT1G06520.1 AT1G07420.1 AT1G07430.1 AT1G08320.1 AT1G10670.1 AT1G11190.1 AT1G19850.1 AT1G20823.1 AT1G20960.1 AT1G28300.1 AT1G30620.1 AT1G31070.2 AT1G32230.2 AT1G32560.1 AT1G48130.1 AT1G48270.1 AT1G49320.1 AT1G49770.1 AT1G59870.1 AT1G60420.1 AT1G61040.1 AT1G62990.1 AT1G64110.3 AT1G72520.1 AT1G75840.1 AT1G76500.1 AT1G78420.1 AT1G80490.2 AT1G80940.1 AT2G01570.1 AT2…
GO:0044550	4.02682e-09	34	166	3.77501	Secondary metabolite biosynthetic proc.	AT1G15950.1 AT1G32100.1 AT1G50110.1 AT1G52760.1 AT1G63910.1 AT1G66230.1 AT1G67980.1 AT1G72680.1 AT1G79180.1 AT2G22420.1 AT2G36880.1 AT2G37040.1 AT2G37360.1 AT2G38080.1 AT3G11430.1 AT3G19450.1 AT4G01070.1 AT4G22680.1 AT4G31500.1 AT4G31940.1 AT4G33790.1 AT4G34050.3 AT4G36220.1 AT4G37990.1 AT4G38620.1 AT4G39410.1 AT5G05340.1 AT5G23190.1 AT5G35550.1 AT5G48100.1 AT5G48930.1 AT5G54160.1 AT5G58860.1 AT5…
GO:0099402	4.1206e-09	116	1124	1.90213	Plant organ development	AT1G04550.2 AT1G05620.1 AT1G08320.1 AT1G09560.1 AT1G10670.1 AT1G11190.1 AT1G15690.1 AT1G17020.1 AT1G19300.1 AT1G19850.1 AT1G25220.1 AT1G32230.2 AT1G32450.1 AT1G34670.1 AT1G49430.1 AT1G51190.1 AT1G55020.1 AT1G58340.1 AT1G59750.2 AT1G59870.1 AT1G72520.1 AT1G75840.1 AT2G01570.1 AT2G01940.1 AT2G02080.1 AT2G02850.1 AT2G19560.1 AT2G22670.2 AT2G22840.1 AT2G24260.1 AT2G26260.1 AT2G26330.1 AT2G26580.1 AT2…
GO:1901700	4.18592e-09	157	1692	1.7102	Response to oxygen-containing compound	AT1G02205.2 AT1G05010.1 AT1G05260.1 AT1G05510.1 AT1G07240.1 AT1G07430.1 AT1G08810.1 AT1G08970.1 AT1G09950.1 AT1G12420.1 AT1G15380.1 AT1G15520.1 AT1G15550.1 AT1G15690.1 AT1G16060.1 AT1G17950.1 AT1G18100.1 AT1G18470.1 AT1G18890.1 AT1G20823.1 AT1G26190.1 AT1G27730.1 AT1G29910.1 AT1G32230.2 AT1G32450.1 AT1G32560.1 AT1G34320.1 AT1G44170.1 AT1G44350.1 AT1G48130.1 AT1G48270.1 AT1G52690.1 AT1G52760.1 AT1…
GO:0048608	1.10665e-08	125	1267	1.81837	Reproductive structure development	AT1G05010.1 AT1G05510.1 AT1G06040.1 AT1G07420.1 AT1G07430.1 AT1G08320.1 AT1G10670.1 AT1G11190.1 AT1G19850.1 AT1G20823.1 AT1G20960.1 AT1G28300.1 AT1G30620.1 AT1G31070.2 AT1G32230.2 AT1G32560.1 AT1G48130.1 AT1G48270.1 AT1G49320.1 AT1G49770.1 AT1G59870.1 AT1G61040.1 AT1G62990.1 AT1G72520.1 AT1G76500.1 AT1G78420.1 AT1G80490.2 AT1G80940.1 AT2G01570.1 AT2G01940.1 AT2G02850.1 AT2G22420.1 AT2G22540.1 AT2…
GO:0061458	1.12856e-08	125	1270	1.81407	Reproductive system development	AT1G05010.1 AT1G05510.1 AT1G06040.1 AT1G07420.1 AT1G07430.1 AT1G08320.1 AT1G10670.1 AT1G11190.1 AT1G19850.1 AT1G20823.1 AT1G20960.1 AT1G28300.1 AT1G30620.1 AT1G31070.2 AT1G32230.2 AT1G32560.1 AT1G48130.1 AT1G48270.1 AT1G49320.1 AT1G49770.1 AT1G59870.1 AT1G61040.1 AT1G62990.1 AT1G72520.1 AT1G76500.1 AT1G78420.1 AT1G80490.2 AT1G80940.1 AT2G01570.1 AT2G01940.1 AT2G02850.1 AT2G22420.1 AT2G22540.1 AT2…
GO:0044281	1.12856e-08	165	1834	1.65818	Small molecule metabolic proc.	AT1G01320.3 AT1G02500.1 AT1G05160.1 AT1G05620.1 AT1G07110.1 AT1G07240.1 AT1G08250.1 AT1G08510.1 AT1G10670.1 AT1G11790.1 AT1G11860.3 AT1G13440.1 AT1G14520.2 AT1G15550.1 AT1G16060.1 AT1G18270.1 AT1G25220.1 AT1G29200.2 AT1G30620.1 AT1G31070.2 AT1G43800.1 AT1G44350.1 AT1G47840.1 AT1G48270.1 AT1G48300.1 AT1G48320.1 AT1G49430.1 AT1G49770.1 AT1G50110.1 AT1G53280.1 AT1G55020.1 AT1G59870.1 AT1G60470.1 AT1…
GO:0010154	1.13703e-08	78	657	2.18815	Fruit development	AT1G05010.1 AT1G05510.1 AT1G07420.1 AT1G07430.1 AT1G19850.1 AT1G28300.1 AT1G30620.1 AT1G31070.2 AT1G32230.2 AT1G32560.1 AT1G48130.1 AT1G48270.1 AT1G49320.1 AT1G49770.1 AT1G59870.1 AT1G62990.1 AT1G78420.1 AT1G80490.2 AT2G01570.1 AT2G22900.1 AT2G29090.1 AT2G33880.1 AT2G34710.1 AT2G34830.1 AT2G36270.1 AT2G39510.1 AT2G40170.1 AT2G40220.1 AT2G45190.1 AT2G46660.1 AT2G48130.1 AT3G01570.1 AT3G06350.1 AT3…
GO:0009832	1.28916e-08	35	185	3.48694	Plant-type cell wall biogenesis	AT1G09610.1 AT1G17950.1 AT1G27440.1 AT1G30620.1 AT1G33800.1 AT1G55850.1 AT1G62990.1 AT1G63910.1 AT1G66230.1 AT1G79180.1 AT2G32530.1 AT2G37090.1 AT2G38080.1 AT2G40320.1 AT2G44610.1 AT2G46770.1 AT3G03050.1 AT3G08550.1 AT3G18660.2 AT3G49720.1 AT4G09990.1 AT4G16120.1 AT4G17220.1 AT4G18780.1 AT4G22680.1 AT4G24000.1 AT4G28500.1 AT4G33330.3 AT5G03170.1 AT5G15630.1 AT5G16490.1 AT5G17420.1 AT5G44030.1 AT5…
GO:0042546	1.80406e-08	43	266	2.97944	Cell wall biogenesis	AT1G01050.1 AT1G07410.1 AT1G09610.1 AT1G17950.1 AT1G19300.1 AT1G27440.1 AT1G30620.1 AT1G33800.1 AT1G55850.1 AT1G62990.1 AT1G63910.1 AT1G66230.1 AT1G79180.1 AT2G32530.1 AT2G37090.1 AT2G38080.1 AT2G38320.1 AT2G40320.1 AT2G44610.1 AT2G46770.1 AT3G03050.1 AT3G08550.1 AT3G18660.2 AT3G23730.1 AT3G49720.1 AT3G55990.1 AT4G09990.1 AT4G16120.1 AT4G17220.1 AT4G18780.1 AT4G22680.1 AT4G24000.1 AT4G28500.1 AT4…
GO:0006082	1.80406e-08	121	1228	1.81608	Organic acid metabolic proc.	AT1G05160.1 AT1G07240.1 AT1G08250.1 AT1G08510.1 AT1G10670.1 AT1G11790.1 AT1G11860.3 AT1G13440.1 AT1G14520.2 AT1G15550.1 AT1G16060.1 AT1G18270.1 AT1G25220.1 AT1G43800.1 AT1G44350.1 AT1G47840.1 AT1G48270.1 AT1G49430.1 AT1G49770.1 AT1G50110.1 AT1G53280.1 AT1G55020.1 AT1G59870.1 AT1G62960.1 AT1G66200.1 AT1G66230.1 AT1G68360.1 AT1G69040.1 AT1G69370.1 AT1G69870.1 AT1G72190.1 AT1G72520.1 AT1G72970.1 AT1…

## Sheet: CC
GO No.	Enrichment FDR	nGenes	Pathway Genes	Fold Enrichment	Pathway	Genes
GO:0005811	0.00197116	12	56	3.94949	Lipid droplet	AT1G05510.1 AT1G70670.1 AT1G78950.2 AT2G25890.2 AT3G01570.1 AT3G14360.1 AT3G18570.1 AT4G25140.1 AT5G39410.1 AT5G50600.1 AT5G51210.1 AT5G55240.1
GO:0000325	9.35995e-05	28	187	2.75972	Plant-type vacuole	AT1G12840.1 AT1G15690.1 AT1G16390.1 AT1G30410.2 AT1G49320.1 AT1G55730.1 AT1G62710.1 AT1G75220.1 AT2G02180.1 AT2G38170.1 AT2G38185.1 AT3G18440.1 AT3G20660.1 AT3G21550.1 AT3G42050.1 AT3G51860.1 AT3G58060.1 AT3G59140.1 AT3G62700.1 AT4G03560.1 AT4G17970.1 AT4G18425.1 AT4G21790.1 AT4G22990.1 AT4G32940.1 AT5G14570.1 AT5G44120.3 AT5G50260.1
GO:0099503	0.00296979	23	173	2.45036	Secretory vesicle	AT1G03220.1 AT1G11910.1 AT1G27950.1 AT1G62290.1 AT1G66240.1 AT1G76160.1 AT2G02850.1 AT2G04690.1 AT2G25060.1 AT2G27710.4 AT2G28100.1 AT3G02360.1 AT3G04720.1 AT3G10850.1 AT4G14100.1 AT4G16260.1 AT4G24580.1 AT4G39730.1 AT5G08380.1 AT5G20630.1 AT5G34850.1 AT5G57655.2 AT5G67360.1
GO:0009705	0.031853	17	137	2.28705	Plant-type vacuole membrane	AT1G15690.1 AT1G16390.1 AT1G55730.1 AT1G75220.1 AT2G02180.1 AT2G38170.1 AT2G38185.1 AT3G18440.1 AT3G20660.1 AT3G21550.1 AT3G51860.1 AT3G58060.1 AT4G17970.1 AT4G18425.1 AT4G21790.1 AT4G22990.1 AT5G14570.1
GO:0009505	0.00197116	29	237	2.25526	Plant-type cell wall	AT1G01300.1 AT1G05260.1 AT1G27950.1 AT1G69530.1 AT1G75750.1 AT2G01820.1 AT2G22420.1 AT2G30490.1 AT2G38080.1 AT2G40370.1 AT3G08550.1 AT3G13750.1 AT3G19620.1 AT3G49220.1 AT3G62020.1 AT4G08950.1 AT4G19420.1 AT4G20140.1 AT4G21960.1 AT4G25980.1 AT4G36360.1 AT5G05340.1 AT5G08380.1 AT5G14450.1 AT5G20950.3 AT5G23870.2 AT5G49190.1 AT5G50260.1 AT5G60020.2
GO:0005802	0.00517187	33	306	1.98765	Trans-Golgi network	AT1G30900.1 AT1G31130.1 AT1G32050.1 AT1G55850.1 AT1G59870.1 AT1G69480.1 AT1G71870.1 AT2G22795.1 AT2G22900.1 AT2G25520.1 AT2G32530.1 AT2G38360.1 AT2G44610.1 AT3G03050.1 AT3G08550.1 AT3G11730.1 AT3G11820.1 AT3G23430.1 AT3G28180.1 AT3G49720.1 AT3G52850.1 AT4G12290.1 AT4G16120.1 AT4G18780.1 AT4G24000.1 AT4G24550.2 AT4G38040.1 AT5G17420.1 AT5G23850.1 AT5G25265.1 AT5G44030.1 AT5G54310.1 AT5G59070.1
GO:0005774	4.11269e-05	68	661	1.89607	Vacuolar membrane	AT1G10630.1 AT1G12840.1 AT1G15690.1 AT1G16390.1 AT1G17810.1 AT1G30410.2 AT1G30630.1 AT1G48270.1 AT1G52280.1 AT1G55730.1 AT1G59870.1 AT1G65320.1 AT1G75220.1 AT1G75630.1 AT1G78300.1 AT1G78380.1 AT2G01770.1 AT2G02180.1 AT2G30490.1 AT2G38170.1 AT2G38185.1 AT2G44610.1 AT2G46800.1 AT3G02090.2 AT3G18440.1 AT3G20660.1 AT3G21550.1 AT3G21690.1 AT3G30390.1 AT3G42050.1 AT3G46740.1 AT3G49720.1 AT3G50830.1 AT3…
GO:0005773	3.07292e-08	123	1247	1.81797	Vacuole	AT1G05260.1 AT1G10630.1 AT1G11910.1 AT1G12840.1 AT1G14700.1 AT1G15690.1 AT1G16290.1 AT1G16390.1 AT1G17810.1 AT1G19670.1 AT1G22060.1 AT1G22710.1 AT1G30410.2 AT1G30630.1 AT1G44170.1 AT1G48270.1 AT1G49320.1 AT1G52280.1 AT1G52740.1 AT1G53590.1 AT1G55730.1 AT1G59870.1 AT1G62290.1 AT1G62710.1 AT1G65320.1 AT1G66200.1 AT1G75220.1 AT1G75630.1 AT1G78300.1 AT1G78380.1 AT2G01770.1 AT2G02180.1 AT2G04690.1 AT2…
GO:0098791	0.0247223	38	408	1.71661	Golgi apparatus subcompartment	AT1G30620.1 AT1G30900.1 AT1G31130.1 AT1G32050.1 AT1G49320.1 AT1G55850.1 AT1G59870.1 AT1G69480.1 AT1G71870.1 AT2G22795.1 AT2G22900.1 AT2G25520.1 AT2G32530.1 AT2G38360.1 AT2G44610.1 AT2G47770.1 AT3G03050.1 AT3G07950.1 AT3G08550.1 AT3G11730.1 AT3G11820.1 AT3G23430.1 AT3G28180.1 AT3G49720.1 AT3G52850.1 AT4G12290.1 AT4G16120.1 AT4G18780.1 AT4G24000.1 AT4G24550.2 AT4G38040.1 AT5G17420.1 AT5G23850.1 AT5…
GO:0000139	0.0176939	43	469	1.68983	Golgi membrane	AT1G05170.2 AT1G08280.1 AT1G09610.1 AT1G12600.1 AT1G27440.1 AT1G30630.1 AT1G30900.1 AT1G32050.1 AT1G33800.1 AT1G55850.1 AT1G58340.1 AT2G01480.1 AT2G22900.1 AT2G28315.1 AT2G32530.1 AT2G37090.1 AT2G38320.1 AT2G40320.1 AT2G44610.1 AT2G47770.1 AT3G03050.1 AT3G09320.1 AT3G11730.1 AT3G18660.2 AT3G23430.1 AT3G28180.1 AT3G49720.1 AT3G52850.1 AT3G55990.1 AT3G57880.1 AT4G09810.1 AT4G09990.1 AT4G23010.1 AT4…
GO:0098588	1.74426e-05	124	1419	1.6106	Bounding membrane of organelle	AT1G03900.1 AT1G05170.2 AT1G07120.1 AT1G07410.1 AT1G08280.1 AT1G09610.1 AT1G10630.1 AT1G12600.1 AT1G12840.1 AT1G15690.1 AT1G16390.1 AT1G17810.1 AT1G26190.1 AT1G27440.1 AT1G30410.2 AT1G30630.1 AT1G30900.1 AT1G32050.1 AT1G33800.1 AT1G48270.1 AT1G48280.1 AT1G52080.1 AT1G52280.1 AT1G55730.1 AT1G55850.1 AT1G58340.1 AT1G59870.1 AT1G65320.1 AT1G71870.1 AT1G75220.1 AT1G75630.1 AT1G76490.1 AT1G78300.1 AT1…
GO:0030312	0.00392628	70	813	1.58692	External encapsulating structure	AT1G01300.1 AT1G02500.1 AT1G03220.1 AT1G05260.1 AT1G09560.1 AT1G13440.1 AT1G23200.1 AT1G27950.1 AT1G29670.2 AT1G30760.2 AT1G69530.1 AT1G75750.1 AT1G76160.1 AT2G01820.1 AT2G02850.1 AT2G03430.1 AT2G22420.1 AT2G22860.1 AT2G30490.1 AT2G33040.1 AT2G36190.1 AT2G38080.1 AT2G40370.1 AT3G02090.2 AT3G06130.2 AT3G08550.1 AT3G10720.2 AT3G13750.1 AT3G14310.1 AT3G19620.1 AT3G23730.1 AT3G24130.1 AT3G49220.1 AT3…
GO:0005794	9.35995e-05	109	1268	1.58436	Golgi apparatus	AT1G01430.1 AT1G03220.1 AT1G04920.1 AT1G05170.2 AT1G07410.1 AT1G08280.1 AT1G09610.1 AT1G10630.1 AT1G12600.1 AT1G12840.1 AT1G15690.1 AT1G16360.2 AT1G19300.1 AT1G23170.2 AT1G27440.1 AT1G27950.1 AT1G30620.1 AT1G30630.1 AT1G30900.1 AT1G31130.1 AT1G32050.1 AT1G33800.1 AT1G44170.1 AT1G48270.1 AT1G49320.1 AT1G52280.1 AT1G52760.1 AT1G55850.1 AT1G58340.1 AT1G59870.1 AT1G60790.1 AT1G69480.1 AT1G71870.1 AT1…
GO:0005618	0.0128545	66	793	1.53398	Cell wall	AT1G01300.1 AT1G02500.1 AT1G03220.1 AT1G05260.1 AT1G09560.1 AT1G13440.1 AT1G23200.1 AT1G27950.1 AT1G29670.2 AT1G30760.2 AT1G69530.1 AT1G75750.1 AT1G76160.1 AT2G01820.1 AT2G03430.1 AT2G22420.1 AT2G30490.1 AT2G33040.1 AT2G36190.1 AT2G38080.1 AT2G40370.1 AT3G02090.2 AT3G06130.2 AT3G08550.1 AT3G10720.2 AT3G13750.1 AT3G14310.1 AT3G19620.1 AT3G23730.1 AT3G24130.1 AT3G49220.1 AT3G55440.1 AT3G57880.1 AT3…

## Sheet: MF
GO No.	Enrichment FDR	nGenes	Pathway Genes	Fold Enrichment	Pathway	Genes
GO:0035251	0.00142027	21	142	2.7257	UDP-glucosyltransferase activity	AT1G04920.1 AT1G05620.1 AT1G05675.1 AT1G07240.1 AT1G22360.1 AT1G22380.1 AT1G55850.1 AT2G32530.1 AT2G43820.1 AT3G03050.1 AT3G50740.1 AT4G01070.1 AT4G10120.1 AT4G15480.1 AT4G18780.1 AT4G24000.1 AT4G26850.1 AT5G17050.1 AT5G17420.1 AT5G44030.1 AT5G49190.1
GO:0016616	0.000927556	25	180	2.55985	Oxidoreductase activity, acting on the CH-OH group of donors, NAD or NADP as acc	AT1G15950.1 AT1G30760.2 AT1G54870.2 AT1G59960.1 AT1G61720.1 AT1G63000.1 AT1G68540.1 AT1G72190.1 AT1G72680.1 AT1G76470.1 AT1G76490.1 AT2G23910.1 AT2G26260.1 AT2G33590.1 AT2G45400.1 AT3G02360.1 AT3G06350.1 AT3G15290.1 AT3G19450.1 AT3G25530.1 AT4G37990.1 AT5G15490.1 AT5G19440.1 AT5G24760.1 AT5G50600.1
GO:0016614	0.000945249	28	215	2.40031	Oxidoreductase activity, acting on CH-OH group of donors	AT1G15950.1 AT1G30760.2 AT1G54870.2 AT1G59960.1 AT1G61720.1 AT1G63000.1 AT1G68540.1 AT1G72190.1 AT1G72680.1 AT1G72970.1 AT1G76470.1 AT1G76490.1 AT2G23910.1 AT2G26260.1 AT2G33590.1 AT2G45400.1 AT3G02360.1 AT3G06350.1 AT3G15290.1 AT3G19450.1 AT3G25530.1 AT4G18360.1 AT4G28570.1 AT4G37990.1 AT5G15490.1 AT5G19440.1 AT5G24760.1 AT5G50600.1
GO:0015291	9.96759e-05	39	313	2.29651	Secondary active transmembrane transporter activity	AT1G12600.1 AT1G22710.1 AT1G32450.1 AT1G51340.2 AT1G55730.1 AT1G58340.1 AT1G58360.1 AT1G69870.1 AT1G71870.1 AT2G01980.1 AT2G22500.1 AT2G23790.1 AT2G25520.1 AT2G28315.1 AT2G34360.1 AT2G38060.1 AT2G38120.1 AT2G38170.1 AT3G18830.1 AT3G21690.1 AT3G45650.1 AT3G51860.1 AT3G54700.1 AT4G00350.1 AT4G09810.1 AT4G13420.1 AT4G16480.1 AT4G23010.1 AT5G13490.1 AT5G14040.1 AT5G26340.1 AT5G42420.1 AT5G42610.1 AT5…
GO:0008194	0.000555678	35	289	2.23212	UDP-glycosyltransferase activity	AT1G04920.1 AT1G05620.1 AT1G05675.1 AT1G07240.1 AT1G19300.1 AT1G22360.1 AT1G22380.1 AT1G27440.1 AT1G55850.1 AT1G60470.1 AT2G16890.2 AT2G32530.1 AT2G37090.1 AT2G43820.1 AT3G03050.1 AT3G11420.1 AT3G18660.2 AT3G21780.1 AT3G27540.1 AT3G50740.1 AT4G00300.1 AT4G01070.1 AT4G10120.1 AT4G15480.1 AT4G18780.1 AT4G24000.1 AT4G26850.1 AT4G33330.3 AT5G15740.1 AT5G17050.1 AT5G17420.1 AT5G20410.1 AT5G44030.1 AT5…
GO:0000976	6.91335e-12	115	1010	2.09857	Transcription cis-regulatory region binding	AT1G04550.2 AT1G08320.1 AT1G08465.1 AT1G08810.1 AT1G08970.1 AT1G17950.1 AT1G19850.1 AT1G23380.1 AT1G24030.2 AT1G27660.1 AT1G27730.1 AT1G29280.1 AT1G30500.2 AT1G34670.1 AT1G35460.1 AT1G47270.1 AT1G62300.1 AT1G62990.1 AT1G63910.1 AT1G66230.1 AT1G68360.1 AT1G69010.1 AT1G69600.1 AT1G72570.1 AT1G72830.1 AT1G75240.1 AT1G75390.1 AT1G75490.1 AT1G75710.1 AT1G76880.1 AT1G79180.1 AT2G01570.1 AT2G02070.1 AT2…
GO:0001067	6.91335e-12	115	1010	2.09857	Transcription regulatory region nucleic acid binding	AT1G04550.2 AT1G08320.1 AT1G08465.1 AT1G08810.1 AT1G08970.1 AT1G17950.1 AT1G19850.1 AT1G23380.1 AT1G24030.2 AT1G27660.1 AT1G27730.1 AT1G29280.1 AT1G30500.2 AT1G34670.1 AT1G35460.1 AT1G47270.1 AT1G62300.1 AT1G62990.1 AT1G63910.1 AT1G66230.1 AT1G68360.1 AT1G69010.1 AT1G69600.1 AT1G72570.1 AT1G72830.1 AT1G75240.1 AT1G75390.1 AT1G75490.1 AT1G75710.1 AT1G76880.1 AT1G79180.1 AT2G01570.1 AT2G02070.1 AT2…
GO:1990837	1.31811e-11	116	1035	2.06569	Sequence-specific double-stranded DNA binding	AT1G04550.2 AT1G08320.1 AT1G08465.1 AT1G08810.1 AT1G08970.1 AT1G17950.1 AT1G19850.1 AT1G23380.1 AT1G24030.2 AT1G27660.1 AT1G27730.1 AT1G29280.1 AT1G30500.2 AT1G34670.1 AT1G35460.1 AT1G47270.1 AT1G62300.1 AT1G62990.1 AT1G63910.1 AT1G66230.1 AT1G68360.1 AT1G69010.1 AT1G69600.1 AT1G72570.1 AT1G72830.1 AT1G75240.1 AT1G75390.1 AT1G75490.1 AT1G75710.1 AT1G76880.1 AT1G79180.1 AT2G01570.1 AT2G02070.1 AT2…
GO:0022804	1.29342e-05	63	581	1.99854	Active transmembrane transporter activity	AT1G03900.1 AT1G12600.1 AT1G12840.1 AT1G15520.1 AT1G15690.1 AT1G22710.1 AT1G30410.2 AT1G32450.1 AT1G51340.2 AT1G55730.1 AT1G58340.1 AT1G58360.1 AT1G59870.1 AT1G69870.1 AT1G71870.1 AT1G75630.1 AT2G01980.1 AT2G22500.1 AT2G23790.1 AT2G25520.1 AT2G28315.1 AT2G34360.1 AT2G37360.1 AT2G38060.1 AT2G38120.1 AT2G38170.1 AT2G47000.1 AT3G18830.1 AT3G21690.1 AT3G25620.2 AT3G28345.1 AT3G42050.1 AT3G45650.1 AT3…
GO:0042802	0.0013661	42	394	1.96472	Identical protein binding	AT1G04550.2 AT1G08320.1 AT1G09570.3 AT1G17455.1 AT1G19850.1 AT1G59750.2 AT1G69010.1 AT1G69370.1 AT1G69600.1 AT1G75240.1 AT1G79340.1 AT2G14750.1 AT2G18350.1 AT2G19570.1 AT2G30490.1 AT2G33310.1 AT2G36270.1 AT2G38310.1 AT2G40330.1 AT3G01680.1 AT3G04730.1 AT3G16500.1 AT3G28180.1 AT3G61830.1 AT4G03560.1 AT4G08150.1 AT4G16160.1 AT4G16780.1 AT4G17870.1 AT4G18130.1 AT4G24660.1 AT4G27420.1 AT4G29080.1 AT4…
GO:0043565	6.91335e-12	138	1301	1.95501	Sequence-specific DNA binding	AT1G04550.2 AT1G08320.1 AT1G08465.1 AT1G08810.1 AT1G08970.1 AT1G09950.1 AT1G15340.1 AT1G17950.1 AT1G19850.1 AT1G23380.1 AT1G24030.2 AT1G27660.1 AT1G27730.1 AT1G29280.1 AT1G30500.2 AT1G34670.1 AT1G35460.1 AT1G47270.1 AT1G62300.1 AT1G62990.1 AT1G63910.1 AT1G66230.1 AT1G68360.1 AT1G69010.1 AT1G69600.1 AT1G72570.1 AT1G72830.1 AT1G75240.1 AT1G75390.1 AT1G75490.1 AT1G75710.1 AT1G76880.1 AT1G79180.1 AT2…
GO:0022857	1.96905e-11	132	1254	1.9401	Transmembrane transporter activity	AT1G03900.1 AT1G09380.1 AT1G10970.1 AT1G12600.1 AT1G12840.1 AT1G15520.1 AT1G15690.1 AT1G15960.1 AT1G16390.1 AT1G17810.1 AT1G21460.1 AT1G22540.1 AT1G22710.1 AT1G25270.1 AT1G30410.2 AT1G30840.1 AT1G32450.1 AT1G44750.1 AT1G49960.1 AT1G51340.2 AT1G55730.1 AT1G55910.1 AT1G58340.1 AT1G58360.1 AT1G59740.1 AT1G59870.1 AT1G69480.1 AT1G69870.1 AT1G71870.1 AT1G75220.1 AT1G75630.1 AT1G79900.1 AT2G01770.1 AT2…
GO:0005215	1.40854e-11	136	1299	1.92965	Transporter activity	AT1G03900.1 AT1G09380.1 AT1G10970.1 AT1G12600.1 AT1G12840.1 AT1G15520.1 AT1G15690.1 AT1G15960.1 AT1G16390.1 AT1G17810.1 AT1G21460.1 AT1G22540.1 AT1G22710.1 AT1G25270.1 AT1G30410.2 AT1G30840.1 AT1G32450.1 AT1G42470.1 AT1G44750.1 AT1G49960.1 AT1G51340.2 AT1G55730.1 AT1G55910.1 AT1G58340.1 AT1G58360.1 AT1G59740.1 AT1G59870.1 AT1G69480.1 AT1G69870.1 AT1G71870.1 AT1G75220.1 AT1G75630.1 AT1G79900.1 AT2…
GO:0003690	3.24266e-10	120	1147	1.92826	Double-stranded DNA binding	AT1G04550.2 AT1G08320.1 AT1G08465.1 AT1G08810.1 AT1G08970.1 AT1G17950.1 AT1G19850.1 AT1G23380.1 AT1G24030.2 AT1G27660.1 AT1G27730.1 AT1G29280.1 AT1G30500.2 AT1G34670.1 AT1G35460.1 AT1G47270.1 AT1G62300.1 AT1G62990.1 AT1G63910.1 AT1G66230.1 AT1G68360.1 AT1G69010.1 AT1G69600.1 AT1G72570.1 AT1G72830.1 AT1G75240.1 AT1G75390.1 AT1G75490.1 AT1G75710.1 AT1G76880.1 AT1G79180.1 AT2G01570.1 AT2G02070.1 AT2…
GO:0003700	7.994e-14	173	1670	1.90931	DNA-binding transcription factor activity	AT1G03790.1 AT1G04550.2 AT1G06040.1 AT1G08320.1 AT1G08465.1 AT1G08810.1 AT1G08970.1 AT1G09770.1 AT1G16060.1 AT1G17950.1 AT1G18330.1 AT1G19850.1 AT1G20693.2 AT1G23380.1 AT1G27660.1 AT1G27730.1 AT1G28300.1 AT1G28310.1 AT1G28360.1 AT1G29280.1 AT1G30500.2 AT1G34670.1 AT1G35460.1 AT1G47655.1 AT1G49770.1 AT1G51190.1 AT1G55110.1 AT1G59750.2 AT1G62300.1 AT1G62990.1 AT1G63910.1 AT1G64380.1 AT1G66230.1 AT1…
GO:0008324	0.00228179	44	432	1.87723	Cation transmembrane transporter activity	AT1G10970.1 AT1G12840.1 AT1G15690.1 AT1G15960.1 AT1G22710.1 AT1G32450.1 AT1G55730.1 AT1G55910.1 AT1G58340.1 AT1G58360.1 AT1G59870.1 AT1G75630.1 AT1G79900.1 AT2G01770.1 AT2G01980.1 AT2G23790.1 AT2G33040.1 AT2G38170.1 AT2G39510.1 AT2G46800.1 AT3G18830.1 AT3G42050.1 AT3G51860.1 AT3G54510.2 AT3G58060.1 AT4G02900.1 AT4G03560.1 AT4G13420.1 AT4G16370.1 AT4G16480.1 AT4G21120.1 AT4G30110.1 AT4G32650.1 AT4…
GO:0015318	0.000856636	55	555	1.82649	Inorganic molecular entity transmembrane transporter activity	AT1G10970.1 AT1G12840.1 AT1G15690.1 AT1G15960.1 AT1G17810.1 AT1G22710.1 AT1G32450.1 AT1G55730.1 AT1G55910.1 AT1G58340.1 AT1G59870.1 AT1G69480.1 AT1G69870.1 AT1G75630.1 AT2G01770.1 AT2G01980.1 AT2G22500.1 AT2G23790.1 AT2G33040.1 AT2G37170.2 AT2G38060.1 AT2G38170.1 AT2G46800.1 AT3G18440.1 AT3G18830.1 AT3G23430.1 AT3G42050.1 AT3G45650.1 AT3G51860.1 AT3G54510.2 AT3G54700.1 AT3G58060.1 AT4G00430.1 AT4…
GO:0140110	1.91797e-12	179	1823	1.80973	Transcription regulator activity	AT1G03790.1 AT1G04550.2 AT1G06040.1 AT1G08320.1 AT1G08465.1 AT1G08810.1 AT1G08970.1 AT1G09770.1 AT1G11950.1 AT1G16060.1 AT1G17950.1 AT1G18330.1 AT1G19850.1 AT1G20693.2 AT1G23380.1 AT1G26665.1 AT1G27660.1 AT1G27730.1 AT1G28300.1 AT1G28310.1 AT1G28360.1 AT1G29280.1 AT1G30500.2 AT1G34670.1 AT1G35460.1 AT1G47655.1 AT1G49770.1 AT1G51190.1 AT1G55110.1 AT1G59750.2 AT1G62300.1 AT1G62990.1 AT1G63910.1 AT1…
GO:0015075	0.000555678	60	613	1.80401	Ion transmembrane transporter activity	AT1G10970.1 AT1G12840.1 AT1G15690.1 AT1G15960.1 AT1G22710.1 AT1G32450.1 AT1G51340.2 AT1G55730.1 AT1G55910.1 AT1G58340.1 AT1G58360.1 AT1G59870.1 AT1G69480.1 AT1G69870.1 AT1G75630.1 AT1G79900.1 AT2G01770.1 AT2G01980.1 AT2G22500.1 AT2G23790.1 AT2G28315.1 AT2G33040.1 AT2G37330.1 AT2G38170.1 AT2G39510.1 AT2G46800.1 AT3G18440.1 AT3G18830.1 AT3G23430.1 AT3G42050.1 AT3G45650.1 AT3G51860.1 AT3G54510.2 AT3…
GO:0016491	2.42637e-11	163	1681	1.78718	Oxidoreductase activity	AT1G02205.2 AT1G04350.1 AT1G05010.1 AT1G05160.1 AT1G05260.1 AT1G06620.1 AT1G06640.1 AT1G06650.2 AT1G07420.1 AT1G08500.1 AT1G08620.3 AT1G13440.1 AT1G14130.1 AT1G14520.2 AT1G15550.1 AT1G15950.1 AT1G17020.1 AT1G18270.1 AT1G19230.2 AT1G23800.1 AT1G30760.2 AT1G32100.1 AT1G43800.1 AT1G44170.1 AT1G48130.1 AT1G48910.1 AT1G49390.1 AT1G49670.1 AT1G52800.1 AT1G52820.1 AT1G54870.2 AT1G55020.1 AT1G59960.1 AT1…
