# Supplementary material for: Genome-wide gene network uncover temporal and spatial changes of genes in auxin homeostasis during fruit development in strawberry (F. × ananassa)
Source: BMC Plant Biol. 2024 Sep 20;24:876. doi: 10.1186/s12870-024-05577-5 (PMC11414167; doi:10.1186/s12870-024-05577-5)
Supplement: Supplementary file 4 — Supplementary Material 4. [file 12870_2024_5577_MOESM4_ESM.xlsx]

## Sheet: KEGG
Pathwat ID	Enrichment FDR	nGenes	Pathway Genes	Fold Enrichment	Pathway	Genes
ath01110	2.80523e-14	139	1243	2.06106	Biosynthesis of secondary metabolites	AT1G02205.2 AT1G02500.1 AT1G04920.1 AT1G05010.1 AT1G05160.1 AT1G05260.1 AT1G06520.1 AT1G07420.1 AT1G08250.1 AT1G10670.1 AT1G11790.1 AT1G11860.3 AT1G13440.1 AT1G13700.1 AT1G15550.1 AT1G15950.1 AT1G19670.1 AT1G20050.1 AT1G22360.1 AT1G22380.1 AT1G23800.1 AT1G23870.1 AT1G25220.1 AT1G26560.1 AT1G30760.2 AT1G32100.1 AT1G35910.1 AT1G44170.1 AT1G47840.1 AT1G48130.1 AT1G48320.1 AT1G50110.1 AT1G52760.1 AT1…
ath00940	2.39496e-07	31	174	3.28368	Phenylpropanoid biosynthesis	AT1G05260.1 AT1G15950.1 AT1G26560.1 AT1G30760.2 AT1G48130.1 AT1G52760.1 AT1G67980.1 AT1G72680.1 AT2G22420.1 AT2G30490.1 AT2G35380.1 AT2G37040.1 AT3G19450.1 AT3G21240.1 AT3G50740.1 AT3G60130.1 AT3G62860.1 AT4G05160.1 AT4G21960.1 AT4G25980.1 AT4G30170.1 AT4G34050.3 AT4G36220.1 AT4G37990.1 AT5G05340.1 AT5G20950.3 AT5G44640.1 AT5G48930.1 AT5G54160.1 AT5G54570.1 AT5G63380.1
ath04075	0.00308497	32	286	2.0622	Plant hormone signal transduction	AT1G04550.2 AT1G07430.1 AT1G08320.1 AT1G19850.1 AT1G59750.2 AT1G72770.1 AT2G01570.1 AT2G14960.1 AT2G22670.2 AT2G29380.1 AT2G33310.1 AT2G36270.1 AT2G38120.1 AT2G38310.1 AT2G40330.1 AT2G46690.1 AT2G47750.1 AT3G04730.1 AT3G12830.1 AT3G16500.1 AT3G16857.2 AT3G44460.1 AT3G61830.1 AT4G17870.1 AT4G23980.2 AT4G29080.1 AT4G32280.1 AT4G33950.1 AT5G06839.3 AT5G10030.1 AT5G50760.1 AT5G65210.1
ath00073	0.0031982	9	37	4.48321	Cutin, suberine and wax biosynthesis	AT1G02205.2 AT1G70670.1 AT1G72970.1 AT4G00360.1 AT4G33790.1 AT5G04660.1 AT5G23190.1 AT5G55240.1 AT5G58860.1
ath00945	0.012839	4	9	8.19154	Stilbenoid, diarylheptanoid and gingerol biosynthesis	AT1G67980.1 AT2G30490.1 AT4G34050.3 AT5G48930.1
ath00904	0.012839	6	21	5.26599	Diterpenoid biosynthesis	AT1G05160.1 AT1G15550.1 AT1G79460.1 AT4G02780.1 AT4G25420.1 AT5G25900.1
ath00071	0.012839	9	47	3.52933	Fatty acid degradation	AT1G23800.1 AT1G44170.1 AT1G49430.1 AT3G06810.1 AT3G23790.1 AT3G51840.1 AT5G24760.1 AT5G27600.1 AT5G58860.1
ath00941	0.0187878	6	24	4.60774	Flavonoid biosynthesis	AT1G61720.1 AT1G67980.1 AT2G30490.1 AT4G34050.3 AT5G07990.1 AT5G48930.1
