# Supplementary material for: Genome-wide gene network uncover temporal and spatial changes of genes in auxin homeostasis during fruit development in strawberry (F. × ananassa)
Source: BMC Plant Biol. 2024 Sep 20;24:876. doi: 10.1186/s12870-024-05577-5 (PMC11414167; doi:10.1186/s12870-024-05577-5)
Supplement: Supplementary file 5 — Supplementary Material 5. [file 12870_2024_5577_MOESM5_ESM.xlsx]

## Sheet: Summary
Pathway
Biosynthesis		No. of F. x ananassa Auxin-Related Genes	F. vesca Auxin-Related Genes
TAA	TAA1	4	FvH4_4g25850
	TAR1,TAR2	4	FvH4_5g05880
	TAR3, TAR4	4	FvH4_2g13010
YUC	YUC1	1	FvH4_2g15120
	YUC2	4	FvH4_1g04800
	YUC3	4	FvH4_2g20150
	YUC4	4	FvH4_2g29930
	YUC6	4	FvH4_2g36220
	YUC7	3	FvH4_4g05280
	YUC10	4	FvH4_2g24750
	YUC11	3	FvH4_4g17980
GH3	GH3.1	3	FvH4_2g04750
	GH3.2	4	FvH4_1g16980
	GH3.5	4	FvH4_6g44990
	GH3.6	1	FvH4_3g04010
	GH3.6a	2	FvH4_2g24250
	GH3.6b	4	FvH4_3g21460
	GH3.9	3	FvH4_2g25330
	GH3.17	4	FvH4_4g22430
Transport
AUX/LAX	AUX/LAX2	4	FvH4_2g01570
	AUX/LAX3	4	FvH4_2g26410
	AUX/LAX4	4	FvH4_7g24200
PIN	PIN1	4	FvH4_5g17310
	PIN2	2	FvH4_4g06870
	PIN4	4	FvH4_4g32450
	PIN5	4	FvH4_6g00660
	PIN8	4	FvH4_6g49240
	PIN10	2	FvH4_4g06850
Signaling
IAA	IAA8a	4	FvH4_1g18900
	IAA8c	2	FvH4_5g33790
	IAA11	2	FvH4_2g20500
	IAA14b	1	FvH4_2g22520
	IAA16	2	FvH4_6g02860
	IAA26a	4	FvH4_2g35280
	IAA26b	4	FvH4_6g32450
	IAA27a	4	FvH4_1g05630
	IAA27b	4	FvH4_6g31930
Response
ARF	ARF1a	4	FvH4_5g27860
	ARF1b	4	FvH4_2g24730
	ARF2	3	FvH4_5g09310
	ARF3	3	FvH4_3g08450
	ARF5	2	FvH4_2g38760
	ARF6a	2	FvH4_3g05010
	ARF8	4	FvH4_1g27650
	ARF11	4	FvH4_5g11690
	ARF16a	4	FvH4_6g15960
	ARF16b	4	FvH4_3g32000
	ARF16c	4	FvH4_7g19350
	ARF17a,c	4	FvH4_5g38700
	ARF19a	2	FvH4_1g09150
	ARF19b	4	FvH4_4g06190
	TIR1	4	FvH4_2g24840
	AFB2	2	FvH4_6g54140
	AFB5	4	FvH4_5g35920

## Sheet: total_info
					Stage01			Stage02			Stage03			Stage04			Stage05			Stage06
Pathway					Z score		DEseq2 padj < 0.05	Z score		DEseq2 padj < 0.05	Z score		DEseq2 padj < 0.05	Z score		DEseq2 padj < 0.05	Z score		DEseq2 padj < 0.05	Z score		DEseq2 padj < 0.05
Biosynthesis		Royal Royce	F.vesca	F.vesca Auxin Pathway	A1	R1	Stage 01 (A vs R) padj < 0.05	A2	R2	Stage 02 (A vs R) padj < 0.05	A3	R3	Stage 03 (A vs R) padj < 0.05	A4	R4	Stage 04 (A vs R) padj < 0.05	A5	R5	Stage 05 (A vs R) padj < 0.05	A6	R6	Stage 06 (A vs R) padj < 0.05	Fxa_annotation	Ath_annotation	Ath_homolog
TAA	1	Fxa4Ag102498	FvH4_4g25850	FvTAA1	0.386	-0.836359	6.33188e-12	-0.417121	-0.836359	7.972e-05	-0.836359	-0.836359	NA	-0.836359	-0.361913	NA	0.255205	0.7992	0.0138256	1.48818	2.03224	0.0440568	Pyridoxal phosphate-dependent transferase domain 1	tryptophan aminotransferase of Arabidopsis 1	AT1G70560.1
	2	Fxa4Bg102453	FvH4_4g25850	FvTAA1	3.17543	-0.288675	1.23021e-09	-0.288675	-0.288675	NA	-0.288675	-0.288675	NA	-0.288675	-0.288675	NA	-0.288675	-0.288675	NA	-0.288675	-0.288675	NA	Pyridoxal phosphate-dependent transferase domain 1	tryptophan aminotransferase of Arabidopsis 1	AT1G70560.1
	3	Fxa4Cg202161	FvH4_4g25850	FvTAA1	3.17543	-0.288675	4.97142e-08	-0.288675	-0.288675	NA	-0.288675	-0.288675	NA	-0.288675	-0.288675	NA	-0.288675	-0.288675	NA	-0.288675	-0.288675	NA	Allinase	tryptophan aminotransferase of Arabidopsis 1	AT1G70560.1
	4	Fxa4Dg101990	FvH4_4g25850	FvTAA1	2.82604	-0.462592	6.0793e-16	-0.462592	-0.462592	0.0011708	-0.462592	-0.462592	NA	-0.462592	-0.462592	NA	-0.462592	-0.462592	NA	0.357666	0.97962	NA	BIFUNCTIONAL ASPARTATE AMINOTRANSFERASE AND GLUTAMATE/ASPARTATE-PREPHENATE AMINOTRANSFERASE-RELATED	tryptophan aminotransferase of Arabidopsis 1	AT1G70560.1
	5	Fxa5Ag200524	FvH4_5g05880	FvTAR1,TAR2	1.60917	-0.935893	2.49773e-38	2.08037	-0.935893	1.76796e-52	0.333532	-0.935893	1.65775e-21	-0.260555	-0.935893	0.000920578	-0.364188	-0.230823	NA	0.133004	0.443058	NA	Pyridoxal phosphate-dependent transferase, major domain	tryptophan aminotransferase related 2	AT4G24670.1
	6	Fxa5Bg100503	FvH4_5g05880	FvTAR1,TAR2	1.70117	-0.81247	8.29318e-42	1.90747	-0.81247	3.8485e-59	0.944442	-0.81247	4.87184e-32	0.269835	-0.81247	5.79316e-08	-0.180356	-0.81247	NA	-0.263679	-0.316535	NA	BIFUNCTIONAL ASPARTATE AMINOTRANSFERASE AND GLUTAMATE/ASPARTATE-PREPHENATE AMINOTRANSFERASE-RELATED	tryptophan aminotransferase related 2	AT4G24670.1
	7	Fxa5Cg200481	FvH4_5g05880	FvTAR1,TAR2	1.15285	-0.716222	8.6702e-17	1.82294	-0.716222	3.59135e-41	1.53463	-0.716222	1.65207e-36	0.622625	-0.716222	3.77038e-17	-0.119482	-0.716222	0.036962	-0.716222	-0.716222	NA	Pyridoxal phosphate-dependent transferase domain 1	tryptophan aminotransferase related 2	AT4G24670.1
	8	Fxa5Dg200494	FvH4_5g05880	FvTAR1,TAR2	1.23756	-1.21607	9.59048e-43	1.55317	-1.21607	2.36819e-34	0.126815	-1.21607	8.80543e-30	-0.274404	-0.745864	1.31834e-05	-0.255783	0.138622	NA	0.667192	1.2009	NA	TRYPTOPHAN AMINOTRANSFERASE-LIKE PROTEIN	tryptophan aminotransferase related 2	AT4G24670.1
	9	Fxa2Ag101303	FvH4_2g13010	FvTAR3, FvTAR4	0.752293	-0.450827	0.00875213	0.936595	0.898712	NA	0.384256	0.273202	NA	0.595007	-0.811001	4.06921e-07	-0.307045	-2.48763	3.44237e-07	0.817401	-0.600966	NA	Allinase	Pyridoxal phosphate (PLP)-dependent transferases superfamily protein	AT1G34060.1
	10	Fxa2Bg201139	FvH4_2g13010	FvTAR3, FvTAR4	-0.728898	-1.9874	0.0343837	-0.342341	-0.0514155	NA	-0.964828	1.057	NA	-0.22257	1.67408	NA	0.165721	-0.248583	NA	0.982168	0.667066	NA	Pyridoxal phosphate-dependent transferase, major domain	Pyridoxal phosphate (PLP)-dependent transferases superfamily protein	AT1G34060.1
	11	Fxa2Cg202166	FvH4_2g13010	FvTAR3, FvTAR4	0.605706	1.473	0.00073806	0.436712	1.95579	1.47018e-09	-0.859583	0.170363	NA	-0.497036	-0.0617614	NA	-0.816721	-1.42506	NA	-0.137573	-0.843832	NA	Pyridoxal phosphate-dependent transferase domain 1	Pyridoxal phosphate (PLP)-dependent transferases superfamily protein	AT1G34060.1
	12	Fxa2Dg201128	FvH4_2g13010	FvTAR3, FvTAR4	0.0685136	0.827563	0.000584701	0.207526	1.9833	2.93754e-19	-0.617062	1.2472	4.54061e-08	-0.422867	0.350854	NA	-0.43477	-1.06268	NA	-0.588324	-1.55925	NA	Pyridoxal phosphate-dependent transferase domain 1	Pyridoxal phosphate (PLP)-dependent transferases superfamily protein	AT1G34060.1
YUC	13	Fxa2Dg201324	FvH4_2g15120	FvYUC1	NA	NA	NA	NA	NA	NA	NA	NA	NA	NA	NA	NA	NA	NA	NA	NA	NA	NA	INDOLE-3-PYRUVATE MONOOXYGENASE YUCCA11-RELATED	Flavin-binding monooxygenase family protein	AT1G21430.1
	14	Fxa1Ag100425	FvH4_1g04800	FvYUC2	NA	NA	NA	NA	NA	0.00475528	NA	NA	0.00702595	NA	NA	9.61624e-05	NA	NA	NA	NA	NA	NA	Flavin-binding monooxygenase-like	Flavin-binding monooxygenase family protein	AT4G13260.1
	15	Fxa1Bg200419	FvH4_1g04800	FvYUC2	NA	NA	NA	NA	NA	NA	NA	NA	0.0209412	NA	NA	NA	NA	NA	NA	NA	NA	NA	FLAVIN-BINDING MONOOXYGENASE-LIKE PROTEIN (AFU_ORTHOLOGUE AFUA_4G09220)	Flavin-binding monooxygenase family protein	AT4G13260.1
	16	Fxa1Cg100379	FvH4_1g04800	FvYUC2	-0.288675	-0.288675	NA	-0.288675	-0.288675	NA	3.17543	-0.288675	0.000288093	-0.288675	-0.288675	0.00794662	-0.288675	-0.288675	NA	-0.288675	-0.288675	NA	FLAVIN-BINDING MONOOXYGENASE-LIKE PROTEIN (AFU_ORTHOLOGUE AFUA_4G09220)	Flavin-binding monooxygenase family protein	AT4G13260.1
	17	Fxa1Dg200387	FvH4_1g04800	FvYUC2	NA	NA	NA	NA	NA	NA	NA	NA	NA	NA	NA	NA	NA	NA	NA	NA	NA	NA	INDOLE-3-PYRUVATE MONOOXYGENASE YUCCA2	Flavin-binding monooxygenase family protein	AT4G13260.1
	18	Fxa2Ag102043	FvH4_2g20150	FvYUC3	NA	NA	NA	NA	NA	NA	NA	NA	NA	NA	NA	NA	NA	NA	NA	NA	NA	NA	FAD/NAD(P)-binding domain superfamily	Flavin-binding monooxygenase family protein	AT4G28720.1
	19	Fxa2Bg201886	FvH4_2g20150	FvYUC3	NA	NA	NA	NA	NA	NA	NA	NA	NA	NA	NA	NA	NA	NA	NA	NA	NA	NA	FLAVIN-BINDING MONOOXYGENASE-LIKE PROTEIN (AFU_ORTHOLOGUE AFUA_4G09220)	Flavin-binding monooxygenase family protein	AT4G28720.1
	20	Fxa2Cg202810	FvH4_2g20150	FvYUC3	NA	NA	NA	NA	NA	NA	NA	NA	NA	NA	NA	NA	NA	NA	NA	NA	NA	NA	FAD/NAD(P)-binding domain superfamily	Flavin-binding monooxygenase family protein	AT4G28720.1
	21	Fxa2Dg201758	FvH4_2g20150	FvYUC3	NA	NA	NA	NA	NA	NA	NA	NA	NA	NA	NA	NA	NA	NA	NA	NA	NA	NA	Flavin-binding monooxygenase-like	Flavin-binding monooxygenase family protein	AT4G28720.1
	22	Fxa2Ag102968	FvH4_2g29930	FvYUC4	1.11448	-0.540385	0.0159007	2.10071	-0.540385	0.000770845	1.64828	-0.540385	3.04555e-05	-0.540385	-0.540385	NA	-0.540385	-0.540385	NA	-0.540385	-0.540385	NA	INDOLE-3-PYRUVATE MONOOXYGENASE YUCCA1-RELATED	Flavin-binding monooxygenase family protein	AT5G11320.1
	23	Fxa2Bg202798	FvH4_2g29930	FvYUC4	1.16073	-0.524653	NA	2.42651	-0.524653	4.46226e-07	1.13464	-0.524653	2.79576e-05	-0.524653	-0.524653	0.00445409	-0.524653	-0.524653	NA	-0.524653	-0.524653	NA	FAD/NAD(P)-binding domain superfamily	Flavin-binding monooxygenase family protein	AT5G11320.1
	24	Fxa2Cg201097	FvH4_2g29930	FvYUC4	-0.288675	-0.288675	NA	3.17543	-0.288675	0.00011922	-0.288675	-0.288675	0.00289974	-0.288675	-0.288675	0.00181554	-0.288675	-0.288675	NA	-0.288675	-0.288675	NA	FAD/NAD(P)-binding domain superfamily	Flavin-binding monooxygenase family protein	AT5G11320.1
	25	Fxa2Dg202579	FvH4_2g29930	FvYUC4	-0.288675	-0.288675	NA	3.17543	-0.288675	1.81116e-07	-0.288675	-0.288675	0.00103612	-0.288675	-0.288675	NA	-0.288675	-0.288675	NA	-0.288675	-0.288675	NA	Pyridine nucleotide-disulphide oxidoreductase	Flavin-binding monooxygenase family protein	AT5G11320.1
	26	Fxa2Ag103522	FvH4_2g36220	FvYUC6	NA	NA	NA	NA	NA	NA	NA	NA	0.00198406	NA	NA	0.00646474	NA	NA	NA	NA	NA	NA	FAD/NAD(P)-binding domain superfamily	Flavin-binding monooxygenase family protein	AT5G25620.1
	27	Fxa2Bg203298	FvH4_2g36220	FvYUC6	NA	NA	NA	NA	NA	NA	NA	NA	NA	NA	NA	NA	NA	NA	NA	NA	NA	NA	FAD/NAD(P)-binding domain superfamily	Flavin-binding monooxygenase family protein	AT5G25620.1
	28	Fxa2Cg200537	FvH4_2g36220	FvYUC6	NA	NA	NA	NA	NA	NA	NA	NA	0.00462769	NA	NA	0.0161352	NA	NA	NA	NA	NA	NA	FAD/NAD(P)-binding domain superfamily	Flavin-binding monooxygenase family protein	AT5G25620.2
	29	Fxa2Dg203092	FvH4_2g36220	FvYUC6	NA	NA	NA	NA	NA	NA	NA	NA	NA	NA	NA	NA	NA	NA	NA	NA	NA	NA	FAD/NAD(P)-binding domain superfamily	Flavin-binding monooxygenase family protein	AT5G25620.1
	30	Fxa4Ag100455	FvH4_4g05280	FvYUC7	NA	NA	NA	NA	NA	NA	NA	NA	NA	NA	NA	NA	NA	NA	NA	NA	NA	NA	FAD/NAD(P)-binding domain superfamily	YUCCA 3	AT1G04610.1
	31	Fxa4Bg100420	FvH4_4g05280	FvYUC7	NA	NA	NA	NA	NA	NA	NA	NA	NA	NA	NA	NA	NA	NA	NA	NA	NA	NA	FAD/NAD(P)-binding domain superfamily	YUCCA 3	AT1G04610.1
	32	Fxa4Cg200402	FvH4_4g05280	FvYUC7	NA	NA	NA	NA	NA	NA	NA	NA	NA	NA	NA	NA	NA	NA	NA	NA	NA	NA	INDOLE-3-PYRUVATE MONOOXYGENASE YUCCA3-RELATED	YUCCA 3	AT1G04610.1
	33	Fxa2Ag102487	FvH4_2g24750	FvYUC10	0.719593	1.22522	NA	1.15004	0.880025	NA	1.12001	-1.03187	8.10072e-16	0.421936	-1.03187	6.13126e-09	-0.357485	-1.03187	0.00155691	-1.03187	-1.03187	0.00453869	FAD/NAD(P)-binding domain superfamily	Flavin-containing monooxygenase family protein	AT1G48910.1
	34	Fxa2Bg202327	FvH4_2g24750	FvYUC10	1.53198	0.373057	0.000684595	1.72223	0.52135	3.60058e-06	0.479653	-0.98841	9.71282e-10	0.393461	-0.98841	1.3957e-06	-0.0796775	-0.98841	0.000705835	-0.98841	-0.98841	NA	Flavin monooxygenase FMO	Flavin-containing monooxygenase family protein	AT1G48910.1
	35	Fxa2Cg203233	FvH4_2g24750	FvYUC10	1.26899	0.917381	NA	1.31561	0.749602	NA	0.264131	-1.19887	0.000718038	0.491907	-1.19887	1.52217e-07	0.187154	-0.399298	NA	-1.19887	-1.19887	NA	FAD/NAD(P)-binding domain superfamily	Flavin-containing monooxygenase family protein	AT1G48910.1
	36	Fxa2Dg202176	FvH4_2g24750	FvYUC10	1.03743	-0.926613	9.7895e-23	1.10341	-0.926613	7.41492e-22	1.32534	-0.926613	3.24128e-14	1.14234	-0.926613	7.86174e-25	0.618278	-0.926613	3.70803e-11	0.332875	-0.926613	2.17238e-08	Pyridine nucleotide-disulphide oxidoreductase	Flavin-containing monooxygenase family protein	AT1G48910.1
	37	Fxa4Ag101793	FvH4_4g17980	FvYUC11	0.730939	-0.835658	4.81944e-13	1.31146	-0.835658	3.98736e-17	1.50726	-0.835658	4.95489e-17	1.40829	-0.835658	1.3404e-18	0.414748	-0.835658	2.45442e-06	-0.358752	-0.835658	NA	INDOLE-3-PYRUVATE MONOOXYGENASE YUCCA10-RELATED	Flavin-containing monooxygenase family protein	AT1G48910.1
	38	Fxa4Bg101727	FvH4_4g17980	FvYUC11	0.641642	-0.931604	5.40265e-17	1.09877	-0.931604	5.12026e-22	1.21648	-0.931604	1.76381e-21	1.26085	-0.931604	1.01526e-24	0.9715	-0.931604	1.69894e-19	0.400382	-0.931604	0.0110572	FAD/NAD(P)-binding domain superfamily	Flavin-containing monooxygenase family protein	AT1G48910.1
	39	Fxa4Cg201512	FvH4_4g17980	FvYUC11	0.584176	-0.88107	2.39192e-12	1.26186	-0.88107	5.73918e-17	1.41822	-0.88107	1.8843e-19	1.37742	-0.88107	1.98936e-18	0.704619	-0.88107	3.22863e-12	-0.0598857	-0.88107	2.9808e-05	FAD/NAD(P)-binding domain superfamily	Flavin-containing monooxygenase family protein	AT1G48910.1
GH3	40	Fxa2Ag100453	FvH4_2g04750	FvGH3.1	1.22749	0.330472	1.04331e-06	1.2493	0.619914	NA	0.0105339	-0.0483012	NA	-0.0725813	-0.149064	NA	0.269286	-1.51426	5.33724e-14	0.302532	-2.22532	5.76128e-13	GH3 auxin-responsive promoter	Auxin-responsive GH3 family protein	AT2G14960.1
	41	Fxa2Bg200349	FvH4_2g04750	FvGH3.1	0.724595	0.0153574	0.00752503	0.68918	0.709007	NA	-0.211218	0.154266	NA	0.337189	0.432113	NA	0.540948	-1.63292	7.96384e-11	0.641103	-2.39962	5.25693e-16	INDOLE-3-ACETIC ACID-AMIDO SYNTHETASE GH3.2-RELATED	Auxin-responsive GH3 family protein	AT2G14960.1
	42	Fxa2Dg200355	FvH4_2g04750	FvGH3.1	1.07944	0.7234	0.00987479	0.938296	0.937508	NA	-0.0947509	-0.0135873	NA	-0.228449	-0.0237316	NA	0.126064	-1.65974	1.65877e-19	0.358272	-2.14273	2.51872e-19	GH3 auxin-responsive promoter	Auxin-responsive GH3 family protein	AT2G14960.1
	43	Fxa1Ag101547	FvH4_1g16980	FvGH3.2	1.18811	0.509533	NA	1.58388	1.34747	NA	0.350691	-0.889934	NA	0.359928	-0.889934	9.21523e-05	-0.889934	-0.889934	0.0143795	-0.889934	-0.889934	NA	INDOLE-3-ACETIC ACID-AMIDO SYNTHETASE GH3.2-RELATED	Auxin-responsive GH3 family protein	AT2G14960.1
	44	Fxa1Bg201423	FvH4_1g16980	FvGH3.2	1.13255	-0.655012	NA	2.0305	1.0886	NA	0.988447	-0.655012	0.0496812	-0.655012	-0.655012	0.0199384	-0.655012	-0.655012	NA	-0.655012	-0.655012	NA	GH3 auxin-responsive promoter	Auxin-responsive GH3 family protein	AT2G14960.1
	45	Fxa1Cg101502	FvH4_1g16980	FvGH3.2	0.489348	1.76549	0.0142767	0.855416	1.30568	NA	-0.774377	1.0047	0.0143556	-0.774377	-0.774377	NA	-0.774377	-0.774377	0.0460669	-0.774377	-0.774377	NA	GH3 auxin-responsive promoter	Auxin-responsive GH3 family protein	AT2G14960.1
	46	Fxa1Dg201404	FvH4_1g16980	FvGH3.2	0.651016	1.13929	NA	0.274749	1.08606	0.00865342	-0.994372	1.67618	6.09337e-13	-0.287768	0.432331	NA	-0.994372	-0.994372	NA	-0.994372	-0.994372	NA	INDOLE-3-ACETIC ACID-AMIDO SYNTHETASE GH3.2-RELATED	Auxin-responsive GH3 family protein	AT2G14960.1
	47	Fxa6Ag104259	FvH4_6g44990	FvGH3.5	2.29837	-0.427143	0.00619302	1.97306	-0.427143	0.0168049	-0.427143	-0.427143	NA	-0.427143	-0.427143	NA	-0.427143	-0.427143	NA	-0.427143	-0.427143	NA	GH3 auxin-responsive promoter	Auxin-responsive GH3 family protein	AT4G03400.1
	48	Fxa6Bg103912	FvH4_6g44990	FvGH3.5	3.17543	-0.288675	NA	-0.288675	-0.288675	NA	-0.288675	-0.288675	NA	-0.288675	-0.288675	0.0206188	-0.288675	-0.288675	NA	-0.288675	-0.288675	NA	GH3 auxin-responsive promoter	Auxin-responsive GH3 family protein	AT4G03400.1
	49	Fxa6Cg103796	FvH4_6g44990	FvGH3.5	2.32668	-0.426721	0.000937461	1.94053	-0.426721	0.003141	-0.426721	-0.426721	NA	-0.426721	-0.426721	NA	-0.426721	-0.426721	NA	-0.426721	-0.426721	NA	GH3 DOMAIN-CONTAINING PROTEIN	Auxin-responsive GH3 family protein	AT4G03400.1
	50	Fxa6Dg103714	FvH4_6g44990	FvGH3.5	2.50628	-0.422021	0.0416903	1.71392	-0.422021	NA	-0.422021	-0.422021	NA	-0.422021	-0.422021	NA	-0.422021	-0.422021	0.00841603	-0.422021	-0.422021	NA	INDOLE-3-ACETIC ACID-AMIDO SYNTHETASE GH3.10	Auxin-responsive GH3 family protein	AT4G03400.1
	51	Fxa3Ag100357	FvH4_3g04010	FvGH3.6	-0.426357	2.34763	8.4324e-10	-0.426357	1.91594	1.33608e-06	-0.426357	-0.426357	0.00901875	-0.426357	-0.426357	NA	-0.426357	-0.426357	NA	-0.426357	-0.426357	NA	GH3 auxin-responsive promoter	Auxin-responsive GH3 family protein	AT5G54510.1
	52	Fxa2Bg202284	FvH4_2g24250	FvGH3.6a	1.02567	-1.53993	0.0261741	1.69286	-0.283968	0.0493966	-1.18004	-0.98283	NA	-0.0237635	0.463215	NA	0.367635	-0.579957	NA	1.24276	-0.201643	NA	GH3 auxin-responsive promoter	Auxin-responsive GH3 family protein	AT5G13320.1
	53	Fxa2Ag102445	FvH4_2g24250	FvGH3.6a	1.72896	0.55357	4.29358e-05	1.48504	0.610295	0.000140478	0.205127	-0.6626	8.72735e-06	0.0431984	-0.742262	0.00484016	-0.21484	-1.41717	NA	-0.172153	-1.41717	0.00400512	GH3 auxin-responsive promoter	Auxin-responsive GH3 family protein	AT5G13320.1
	54	Fxa3Ag102026	FvH4_3g21460	FvGH3.6b	2.01022	-0.727836	1.27025e-11	1.48927	-0.727836	5.07441e-09	0.882308	-0.727836	6.3767e-07	0.365394	-0.727836	8.20053e-05	0.347653	-0.727836	0.0420043	-0.727836	-0.727836	NA	BNAC03G14570D PROTEIN	Auxin-responsive GH3 family protein	AT5G54510.1
	55	Fxa3Bg201817	FvH4_3g21460	FvGH3.6b	2.86286	-0.397073	9.85066e-16	1.10787	-0.397073	0.000125356	-0.397073	-0.397073	0.0055828	-0.397073	-0.397073	NA	-0.397073	-0.397073	NA	-0.397073	-0.397073	NA	GH3 DOMAIN-CONTAINING PROTEIN	Auxin-responsive GH3 family protein	AT5G54510.1
	56	Fxa3Cg101795	FvH4_3g21460	FvGH3.6b	2.94359	-0.386212	1.53866e-24	0.918526	-0.386212	2.17116e-07	-0.386212	-0.386212	NA	-0.386212	-0.386212	NA	-0.386212	-0.386212	NA	-0.386212	-0.386212	NA	GH3 DOMAIN-CONTAINING PROTEIN	Auxin-responsive GH3 family protein	AT5G54510.1
	57	Fxa3Dg201745	FvH4_3g21460	FvGH3.6b	3.01548	-0.373232	2.49719e-42	0.716847	-0.373232	1.68847e-05	-0.373232	-0.373232	NA	-0.373232	-0.373232	NA	-0.373232	-0.373232	NA	-0.373232	-0.373232	NA	BNAC03G14570D PROTEIN	Auxin-responsive GH3 family protein	AT5G54510.1
	58	Fxa2Ag102540	FvH4_2g25330	FvGH3.9	1.48847	-0.202884	1.41135e-13	1.96899	0.152157	1.78554e-54	0.420892	-0.0259126	0.000421182	0.167891	-0.383815	3.36499e-05	-0.125521	-0.73499	0.000838304	-1.03067	-1.6946	0.00316062	GH3 DOMAIN-CONTAINING PROTEIN	putative indole-3-acetic acid-amido synthetase GH3.9	AT2G47750.1
	59	Fxa2Bg202389	FvH4_2g25330	FvGH3.9	1.3824	-0.11638	5.31005e-10	1.76847	0.34516	2.3261e-22	0.525226	0.129328	0.000149895	0.119189	-0.446416	7.79648e-06	-0.123136	-0.83277	0.000524913	-0.731401	-2.01968	0.00232759	GH3 auxin-responsive promoter	putative indole-3-acetic acid-amido synthetase GH3.9	AT2G47750.1
	60	Fxa4Ag102189	FvH4_4g22430	FvGH3.17	1.35455	1.00802	NA	0.416304	-0.49234	0.00336581	-1.99438	0.0193568	9.42441e-12	-1.00438	1.04164	4.78928e-07	0.0128095	0.895539	NA	-0.814734	-0.442382	NA	GH3 auxin-responsive promoter	Auxin-responsive GH3 family protein	AT1G28130.1
	61	Fxa2Cg203283	FvH4_2g25330	FvGH3.9	1.2504	0.175899	0.00165052	1.47771	0.678436	0.000150775	0.282329	0.291714	NA	-0.0529777	-0.127956	NA	0.0676204	-0.762236	0.000517906	-1.08828	-2.19266	0.00213515	GH3 DOMAIN-CONTAINING PROTEIN	putative indole-3-acetic acid-amido synthetase GH3.9	AT2G47750.1
	62	Fxa4Bg102118	FvH4_4g22430	FvGH3.17	2.57084	1.28988	0.0161273	0.668834	-0.503284	NA	-0.503284	-0.503284	NA	-0.503284	-0.503284	NA	-0.503284	-0.503284	NA	-0.503284	-0.503284	NA	GH3 DOMAIN-CONTAINING PROTEIN	Auxin-responsive GH3 family protein	AT1G28130.1
	63	Fxa4Cg201848	FvH4_4g22430	FvGH3.17	1.97282	1.11708	NA	-0.542451	-0.542451	NA	-0.542451	-0.542451	0.000835082	-0.542451	1.79216	0.0102107	-0.542451	-0.542451	NA	-0.542451	-0.542451	NA	GH3 auxin-responsive promoter	Auxin-responsive GH3 family protein	AT1G28130.1
	64	Fxa4Dg101711	FvH4_4g22430	FvGH3.17	1.83372	-0.330867	4.55615e-28	0.111436	-1.24629	0.000425925	-1.24629	0.25421	2.70948e-07	-1.24629	1.30422	5.88656e-10	0.16404	0.91158	NA	-0.481228	-0.0282467	NA	GH3 auxin-responsive promoter	Auxin-responsive GH3 family protein	AT1G28130.1
Transport
AUX/LAX	65	Fxa2Ag100156	FvH4_2g01570	FvAUX/LAX2	1.06126	0.553616	NA	2.29783	-0.696733	2.47654e-14	0.942717	-0.696733	2.63877e-10	0.021715	-0.696733	1.1225e-05	-0.696733	-0.696733	NA	-0.696733	-0.696733	NA	Transmembrane amino acid transporter protein	like AUXIN RESISTANT 2	AT2G21050.1
	66	Fxa2Bg200110	FvH4_2g01570	FvAUX/LAX2	1.14849	0.601166	NA	2.24791	-0.630172	2.23206e-20	1.04382	-0.630172	4.4996e-10	-0.630172	-0.630172	0.0101869	-0.630172	-0.630172	0.027506	-0.630172	-0.630172	NA	AUXIN TRANSPORTER-LIKE PROTEIN 2	like AUXIN RESISTANT 2	AT2G21050.1
	67	Fxa2Cg201344	FvH4_2g01570	FvAUX/LAX2	0.909805	0.533904	NA	2.55138	-0.593168	1.28886e-13	0.750257	-0.593168	1.24797e-08	-0.593168	-0.593168	7.09407e-05	-0.593168	-0.593168	0.0345724	-0.593168	-0.593168	NA	AUXIN TRANSPORTER-LIKE PROTEIN 2	like AUXIN RESISTANT 2	AT2G21050.1
	68	Fxa2Dg200122	FvH4_2g01570	FvAUX/LAX2	0.976389	1.40077	NA	1.95576	-0.722471	3.18586e-20	0.776557	-0.722471	2.50168e-10	-0.0521751	-0.722471	NA	-0.722471	-0.722471	NA	-0.722471	-0.722471	NA	OS05G0424000 PROTEIN-RELATED	like AUXIN RESISTANT 2	AT2G21050.1
	69	Fxa2Ag102648	FvH4_2g26410	FvAUX/LAX3	1.8477	1.66516	NA	0.62302	0.808716	NA	-0.31138	-0.193009	NA	-0.510496	-0.306144	NA	-0.90589	-0.90589	NA	-0.90589	-0.90589	NA	Transmembrane amino acid transporter protein	like AUX1 3	AT1G77690.1
	70	Fxa2Bg202500	FvH4_2g26410	FvAUX/LAX3	1.72678	1.83253	NA	0.415566	0.804773	0.0223431	-0.443017	-0.329665	NA	-0.391696	-0.703252	NA	-0.174768	-0.728661	0.0264008	-0.611813	-1.39678	0.00497828	OS05G0424000 PROTEIN-RELATED	like AUX1 3	AT1G77690.1
	71	Fxa2Cg203405	FvH4_2g26410	FvAUX/LAX3	1.72129	1.76415	NA	0.332228	1.04962	3.368e-06	-0.836026	-0.029474	0.045892	-0.836026	-0.351257	NA	-0.306427	-0.836026	NA	-0.836026	-0.836026	NA	Transmembrane amino acid transporter protein	like AUX1 3	AT1G77690.1
	72	Fxa2Dg202475	FvH4_2g26410	FvAUX/LAX3	1.57225	1.83387	NA	0.237438	1.1372	6.01215e-11	-0.499046	-0.0939241	NA	-0.690332	-0.154308	0.0411439	-0.570745	-0.588165	NA	-1.09212	-1.09212	NA	Transmembrane amino acid transporter protein	like AUX1 3	AT1G77690.1
	73	Fxa7Ag202363	FvH4_7g24200	FvAUX/LAX4	1.62661	-0.237832	1.56896e-60	1.84394	-0.708733	8.39239e-101	0.423074	-0.523112	8.21326e-16	0.405577	-0.634654	1.97533e-18	0.358145	-0.89267	6.66338e-13	-0.0981589	-1.56219	3.53928e-10	AUXIN INFLUX TRANSPORTER	Transmembrane amino acid transporter family protein	AT2G38120.1
	74	Fxa7Bg202275	FvH4_7g24200	FvAUX/LAX4	1.52088	-0.368266	1.23604e-51	1.9637	-0.878207	7.29363e-113	0.812647	-0.557944	6.92965e-32	0.452481	-0.756236	9.64747e-17	0.0898641	-0.774535	4.58513e-11	-0.285237	-1.21914	5.83643e-06	Transmembrane amino acid transporter protein	Transmembrane amino acid transporter family protein	AT2G38120.1
	75	Fxa7Cg102210	FvH4_7g24200	FvAUX/LAX4	1.8416	0.0114573	4.3354e-42	2.19714	-0.232843	4.62441e-98	0.0505973	-0.384643	0.000934012	-0.251519	-0.506504	0.0165853	-0.224456	-0.672363	0.00896856	-0.711371	-1.1171	NA	OS05G0424000 PROTEIN-RELATED	Transmembrane amino acid transporter family protein	AT2G38120.1
	76	Fxa7Dg102076	FvH4_7g24200	FvAUX/LAX4	1.6285	-0.1806	6.0268e-70	1.8863	-0.726158	9.7465e-101	0.431091	-0.529542	4.09638e-14	0.345209	-0.701965	2.00158e-17	0.317272	-0.931288	2.57139e-12	-0.0623887	-1.47644	3.0311e-06	AUXIN INFLUX TRANSPORTER	Transmembrane amino acid transporter family protein	AT2G38120.1
PIN	77	Fxa5Ag201533	FvH4_5g17310	FvPIN1	0.823929	1.76427	3.83594e-07	0.829094	0.856604	NA	0.34044	0.241668	NA	0.0113409	-0.510449	1.47363e-05	-0.671726	-0.878415	NA	-1.09471	-1.71204	0.0110497	AUXIN EFFLUX CARRIER COMPONENT 1B-RELATED	Auxin efflux carrier family protein	AT1G73590.1
	78	Fxa5Bg101483	FvH4_5g17310	FvPIN1	0.769894	1.56469	1.54438e-07	0.849658	0.608235	NA	0.542247	0.10429	7.07553e-06	0.204108	-0.439421	2.17148e-07	-0.221422	-0.877223	NA	-0.965902	-2.13915	0.000168043	Membrane transport protein	Auxin efflux carrier family protein	AT1G73590.1
	79	Fxa5Cg201370	FvH4_5g17310	FvPIN1	0.892101	1.50153	0.00371894	0.999536	0.577507	NA	0.660769	0.119054	8.15707e-05	0.111618	-0.33837	0.00664453	-0.298847	-1.4083	0.0487155	-1.4083	-1.4083	0.000112143	Auxin efflux carrier, plant type	Auxin efflux carrier family protein	AT1G73590.1
	80	Fxa5Dg201430	FvH4_5g17310	FvPIN1	0.913659	1.62535	8.89063e-07	0.984708	0.493397	NA	0.652854	-0.0276901	6.0892e-10	0.172784	-0.577709	3.17367e-06	-0.33559	-1.03803	0.0235759	-1.09335	-1.77038	0.00119554	Membrane transport protein	Auxin efflux carrier family protein	AT1G73590.1
	81	Fxa4Bg100611	FvH4_4g06870	FvPIN2	-0.288675	-0.288675	2.35952e-05	3.17543	-0.288675	2.09308e-05	-0.288675	-0.288675	0.000744086	-0.288675	-0.288675	0.0429041	-0.288675	-0.288675	NA	-0.288675	-0.288675	NA	Membrane transport protein	Auxin efflux carrier family protein	AT5G57090.1
	82	Fxa4Dg100497	FvH4_4g06870	FvPIN2	1.71645	-0.526784	1.39081e-06	2.21308	-0.526784	8.79904e-09	0.811523	-0.526784	1.40015e-06	-0.526784	-0.526784	0.00137692	-0.526784	-0.526784	NA	-0.526784	-0.526784	NA	AUXIN EFFLUX CARRIER COMPONENT 1B-RELATED	Auxin efflux carrier family protein	AT5G57090.1
	83	Fxa4Ag103094	FvH4_4g32450	FvPIN4	1.46343	1.98376	0.00561521	0.197037	0.704376	0.0173213	-0.695587	0.370661	0.00267456	-0.623027	-0.205287	NA	-0.184165	-0.822307	0.0200346	-0.754731	-1.43416	0.00530373	Membrane transport protein	Auxin efflux carrier family protein	AT1G70940.1
	84	Fxa4Bg102959	FvH4_4g32450	FvPIN4	1.96478	1.30721	0.000195462	0.861161	0.377787	0.0283563	-0.0462295	-0.0490567	NA	-0.150602	-0.395905	0.0114111	-0.463222	-1.35179	NA	-0.702336	-1.35179	0.0437962	Auxin efflux carrier, plant type	Auxin efflux carrier family protein	AT1G70940.1
	85	Fxa4Cg202723	FvH4_4g32450	FvPIN4	1.15025	2.07799	7.48488e-07	0.261846	1.02467	0.000733538	-0.514818	0.120074	NA	-0.278393	-0.162629	NA	-0.510328	-0.648203	NA	-1.26023	-1.26023	0.0368411	Auxin efflux carrier, plant type	Auxin efflux carrier family protein	AT1G70940.1
	86	Fxa4Dg102507	FvH4_4g32450	FvPIN4	0.919065	1.82597	1.27737e-07	0.192029	1.06724	3.67822e-06	-0.538551	0.655547	0.00136913	-0.451196	0.0433318	NA	-0.100472	-0.982024	0.00202604	-0.938202	-1.69274	0.0393952	Auxin efflux carrier, plant type	Auxin efflux carrier family protein	AT1G70940.1
	87	Fxa6Ag100067	FvH4_6g00660	FvPIN5	-0.512728	1.93336	4.35445e-57	-0.720765	1.30634	3.26396e-25	0.000436463	0.850171	0.0309697	-0.0913587	0.559635	NA	-0.161898	-0.729973	0.0489097	-0.892969	-1.54026	NA	AUXIN EFFLUX CARRIER COMPONENT 5	Auxin efflux carrier family protein	AT5G16530.1
	88	Fxa6Bg100060	FvH4_6g00660	FvPIN5	-0.428691	1.94924	9.10551e-39	-0.304903	1.6103	4.28265e-21	-0.336844	0.835776	1.67016e-05	-0.0912185	0.288153	NA	-0.38557	-1.04541	NA	-1.04541	-1.04541	NA	AUXIN EFFLUX CARRIER COMPONENT 5	Auxin efflux carrier family protein	AT5G16530.1
	89	Fxa6Cg100065	FvH4_6g00660	FvPIN5	-0.651992	1.88595	5.7957e-44	-0.713913	1.3185	2.03009e-19	-0.100817	0.880864	0.00354308	-0.0725243	0.642288	NA	-0.0691996	-0.74318	0.0346452	-0.882729	-1.49325	NA	AUXIN EFFLUX CARRIER COMPONENT 5	Auxin efflux carrier family protein	AT5G16530.1
	90	Fxa6Dg100063	FvH4_6g00660	FvPIN5	-0.686349	2.38733	1.09943e-10	-0.686349	1.1697	4.21831e-05	0.331457	0.687762	NA	-0.686349	0.2282	NA	-0.686349	-0.686349	NA	-0.686349	-0.686349	NA	Auxin efflux carrier, plant type	Auxin efflux carrier family protein	AT5G16530.1
	91	Fxa6Ag104686	FvH4_6g49240	FvPIN8	0.698952	2.23071	0.0174264	0.0740025	0.149759	NA	0.0397937	-0.176636	NA	0.492151	0.0399396	NA	0.362619	-1.30376	NA	-1.30376	-1.30376	NA	Membrane transport protein	Auxin efflux carrier family protein	AT5G15100.1
	92	Fxa6Bg104262	FvH4_6g49240	FvPIN8	0.724943	2.47137	0.00284426	-0.512422	-0.512422	NA	-0.512422	-0.512422	NA	-0.512422	-0.512422	NA	1.41549	-0.512422	0.0290334	-0.512422	-0.512422	NA	AUXIN EFFLUX CARRIER COMPONENT 1B-RELATED	Auxin efflux carrier family protein	AT5G15100.1
	93	Fxa6Cg104167	FvH4_6g49240	FvPIN8	0.800934	2.14398	0.00880311	0.179765	0.161369	NA	0.145062	-1.13263	NA	0.657564	0.118358	NA	0.323492	-1.13263	NA	-1.13263	-1.13263	NA	Membrane transport protein	Auxin efflux carrier family protein	AT5G15100.1
	94	Fxa6Dg104083	FvH4_6g49240	FvPIN8	0.723964	2.03442	0.00598594	0.666633	0.044289	NA	0.34704	0.123485	NA	0.579367	-1.16217	0.00786085	0.129464	-1.16217	NA	-1.16217	-1.16217	NA	AUXIN EFFLUX CARRIER COMPONENT 1B-RELATED	Auxin efflux carrier family protein	AT5G15100.1
	95	Fxa4Ag100605	FvH4_4g06850	FvPIN10	0.557764	-0.747698	5.61724e-06	0.873243	-0.747698	8.60423e-07	1.76196	-0.747698	1.01342e-10	1.66303	-0.747698	3.30692e-10	0.377893	-0.747698	2.94472e-06	-0.747698	-0.747698	0.00248353	Auxin efflux carrier, plant type	Auxin efflux carrier family protein	AT5G57090.1
	96	Fxa4Cg200552	FvH4_4g06850	FvPIN10	0.692137	-0.643789	2.56903e-09	1.0107	-0.643789	1.09955e-11	2.071	-0.643789	3.18027e-14	1.37647	-0.643789	9.27688e-15	-0.643789	-0.643789	0.0272582	-0.643789	-0.643789	NA	Membrane transport protein	Auxin efflux carrier family protein	AT5G57090.1
Signaling
IAA	97	Fxa1Ag101720	FvH4_1g18900	FvIAA8a	1.37027	1.07544	NA	1.38499	0.685697	0.0112149	0.158413	-0.354077	9.52987e-06	-0.129768	-0.153078	0.0358548	-0.3067	-0.821542	NA	-1.01625	-1.89339	NA	AUX/IAA family	indole-3-acetic acid inducible 9	AT5G65670.1
	98	Fxa1Bg201613	FvH4_1g18900	FvIAA8a	1.88396	0.694297	0.0297785	1.3655	-0.361936	3.87728e-06	-0.656897	-1.05096	0.00307117	-0.47078	0.577685	NA	-0.259954	0.529801	NA	-1.10849	-1.14222	NA	AUX/IAA family	indole-3-acetic acid inducible 9	AT5G65670.1
	99	Fxa1Cg101706	FvH4_1g18900	FvIAA8a	1.26792	1.22879	NA	1.10321	1.07042	NA	-0.494461	0.0633395	NA	-0.743229	0.275996	NA	-0.620548	-0.292375	NA	-1.22353	-1.63552	NA	AUX/IAA family	indole-3-acetic acid inducible 9	AT5G65670.1
	100	Fxa1Dg201586	FvH4_1g18900	FvIAA8a	1.23173	1.51522	NA	0.675603	1.32909	5.00482e-05	-0.74961	-0.0515962	NA	-0.634626	0.425328	NA	-0.697343	-0.629697	NA	-1.10936	-1.30473	NA	AUX/IAA family	indole-3-acetic acid inducible 9	AT5G65670.1
	101	Fxa5Bg103010	FvH4_5g33790	FvIAA8c	1.41837	0.662209	0.00350672	1.52486	-0.438298	1.5158e-15	1.06946	-0.563159	2.97705e-27	0.404858	-0.426345	4.87395e-06	-0.248048	-1.08062	0.00950975	-0.775804	-1.54748	NA	AUXIN-RESPONSIVE PROTEIN	indoleacetic acid-induced protein 8	AT2G22670.2
	102	Fxa5Dg202880	FvH4_5g33790	FvIAA8c	1.15323	1.63823	NA	0.731717	0.688946	NA	0.124186	0.121731	NA	0.109926	-0.369915	0.0355783	-0.0280626	-1.39	NA	-1.39	-1.39	NA	AUXIN-RESPONSIVE PROTEIN IAA17	indoleacetic acid-induced protein 8	AT2G22670.2
	103	Fxa2Ag102082	FvH4_2g20500	FvIAA11	0.312468	-1.94358	3.75752e-14	-0.0709129	-1.63781	5.56503e-08	-0.372894	-0.32733	NA	-0.147383	0.756872	NA	0.248269	0.951959	0.0436241	0.849122	1.38122	NA	AUXIN-RESPONSIVE PROTEIN IAA11	indole-3-acetic acid inducible 11	AT4G28640.1
	104	Fxa2Bg201919	FvH4_2g20500	FvIAA11	0.340432	1.50399	NA	0.167319	1.12937	NA	-1.40372	-1.01683	NA	-1.10954	-1.00538	NA	-0.45642	0.738952	NA	-0.0356786	1.1475	NA	AUXIN-RESPONSIVE PROTEIN IAA17	indole-3-acetic acid inducible 11	AT4G28640.1
	105	Fxa2Ag102268	FvH4_2g22520	FvIAA14b	-0.335566	-1.05273	0.00558056	-0.282159	-0.931613	0.0271957	-1.11971	1.50328	9.97291e-26	-0.407223	1.6911	6.72309e-14	0.565021	1.25416	0.0308281	-0.375192	-0.509375	NA	AUX/IAA family	indoleacetic acid-induced protein 16	AT3G04730.1
	106	Fxa6Ag100276	FvH4_6g02860	FvIAA16	1.20309	1.50545	0.00467059	0.642232	1.03935	1.69564e-06	0.009971	0.343057	NA	-0.178811	-0.538794	6.24532e-06	-0.270614	-1.27914	3.05113e-15	-0.699749	-1.77604	1.45764e-06	AUX/IAA family	indoleacetic acid-induced protein 16	AT3G04730.1
	107	Fxa6Bg100240	FvH4_6g02860	FvIAA16	1.18729	1.45381	NA	0.711089	1.09138	6.10623e-07	0.0634804	0.267767	NA	-0.167559	-0.496232	0.00158708	-0.396051	-1.13339	4.23561e-06	-0.717938	-1.86363	9.90114e-06	PB1 domain	indoleacetic acid-induced protein 16	AT3G04730.1
	108	Fxa2Ag103448	FvH4_2g35280	FvIAA26a	0.819554	1.18893	NA	0.834928	0.430829	NA	-1.00919	0.70035	7.68797e-12	-0.339645	1.19015	1.4549e-05	-0.555703	-0.326205	NA	-1.09829	-1.83571	NA	AUX/IAA family	phytochrome-associated protein 1	AT3G16500.1
	109	Fxa2Bg203233	FvH4_2g35280	FvIAA26a	-0.622043	2.29903	1.94994e-15	-0.622043	1.2799	0.000235153	-0.622043	0.745708	0.00279932	-0.622043	0.651703	NA	-0.622043	-0.622043	NA	-0.622043	-0.622043	NA	AUXIN-RESPONSIVE PROTEIN	phytochrome-associated protein 1	AT3G16500.1
	110	Fxa2Cg200618	FvH4_2g35280	FvIAA26a	0.406032	1.39744	2.84095e-06	0.38756	0.68703	NA	-1.05002	0.805972	1.9022e-11	-0.265841	1.31854	6.65498e-05	-0.460585	-0.31772	NA	-1.17473	-1.73368	NA	AUX/IAA family	phytochrome-associated protein 1	AT3G16500.1
	111	Fxa2Dg203024	FvH4_2g35280	FvIAA26a	-0.0674216	1.64791	2.28752e-14	-0.190827	0.549875	0.0160047	-0.517668	0.776268	0.00326351	0.0350424	1.28004	0.0195639	-0.0559873	-0.759914	0.0200764	-0.570057	-2.12725	NA	PB1 domain	phytochrome-associated protein 1	AT3G16500.1
	112	Fxa6Ag103144	FvH4_6g32450	FvIAA26b	1.02797	0.369932	NA	1.45151	-1.2731	1.62079e-08	0.936817	-1.67916	5.47219e-11	0.709439	-1.0354	2.26006e-09	-0.0521828	-0.851324	NA	0.213828	0.181679	NA	AUXIN-RESPONSIVE PROTEIN IAA26	phytochrome-associated protein 1	AT3G16500.1
	113	Fxa6Bg102905	FvH4_6g32450	FvIAA26b	1.20226	0.434712	0.000105746	1.27024	-0.257382	3.46907e-06	0.735731	-0.725308	6.04758e-20	0.744124	-0.928448	7.44486e-10	0.39115	-1.48064	2.63833e-09	0.280521	-1.66696	1.50269e-06	AUX/IAA family	phytochrome-associated protein 1	AT3G16500.1
	114	Fxa6Cg102781	FvH4_6g32450	FvIAA26b	0.872835	0.337448	NA	1.04951	-0.961851	5.01958e-12	0.417457	-1.66171	3.24462e-12	-0.147289	-1.44384	1.26311e-07	0.0623462	-0.74713	0.0360912	1.00036	1.22186	NA	AUXIN-RESPONSIVE PROTEIN IAA26	phytochrome-associated protein 1	AT3G16500.1
	115	Fxa6Dg102722	FvH4_6g32450	FvIAA26b	1.02972	0.239641	0.00749834	1.54584	-0.31895	3.26775e-19	0.971778	-0.768443	3.9957e-23	0.51351	-1.15556	5.85145e-12	0.388871	-1.25385	4.77558e-08	0.358327	-1.55088	2.51515e-05	AUX/IAA family	phytochrome-associated protein 1	AT3G16500.1
	116	Fxa1Ag100497	FvH4_1g05630	FvIAA27a	0.928623	1.68481	5.07019e-15	0.861412	1.22371	6.07139e-05	0.166514	0.0432013	0.0112669	-0.299489	-0.475723	0.0165736	-0.652792	-1.05921	NA	-0.867611	-1.55344	0.00948722	AUXIN-RESPONSIVE PROTEIN IAA27	phytochrome-associated protein 2	AT4G29080.1
	117	Fxa1Bg200482	FvH4_1g05630	FvIAA27a	0.594512	1.83993	5.4368e-21	0.673224	1.42453	5.2526e-23	-0.045872	0.283408	NA	-0.411716	-0.194006	NA	-0.860668	-0.893029	NA	-1.05335	-1.35696	NA	AUXIN-RESPONSIVE PROTEIN IAA17	phytochrome-associated protein 2	AT4G29080.1
	118	Fxa1Cg100463	FvH4_1g05630	FvIAA27a	0.842236	1.95299	2.73576e-40	0.810985	1.04218	0.0386372	0.252793	-0.0796235	0.000244079	-0.212988	-0.693656	0.0010015	-0.614513	-1.24581	0.00933493	-0.808795	-1.24581	0.0241735	AUX/IAA family	phytochrome-associated protein 2	AT4G29080.1
	119	Fxa1Dg200444	FvH4_1g05630	FvIAA27a	1.1036	1.58688	8.37874e-07	0.798417	1.11354	6.37406e-05	0.110433	0.253436	NA	-0.257984	-0.326067	NA	-0.811543	-1.10129	NA	-0.905575	-1.56385	0.0233583	AUXIN-RESPONSIVE PROTEIN IAA27	phytochrome-associated protein 2	AT4G29080.1
	120	Fxa6Ag103081	FvH4_6g31930	FvIAA27b	0.886795	1.6106	1.23888e-05	0.274697	0.869194	0.000188092	0.147037	0.28654	NA	0.450767	0.075308	0.017391	-0.311004	-1.23322	0.00131198	-1.22283	-1.83389	NA	AUXIN-RESPONSIVE PROTEIN IAA17	phytochrome-associated protein 2	AT4G29080.1
	121	Fxa6Bg102848	FvH4_6g31930	FvIAA27b	1.03703	1.73388	1.52644e-07	0.450963	1.37911	8.44265e-15	-0.278125	0.323081	NA	-0.484285	-0.183909	NA	-0.57713	-0.791919	NA	-1.30434	-1.30434	NA	AUX/IAA family	phytochrome-associated protein 2	AT4G29080.1
	122	Fxa6Cg102729	FvH4_6g31930	FvIAA27b	0.820993	1.49137	1.77951e-10	0.452824	1.52325	7.6428e-35	-0.0689162	0.426138	NA	-0.27307	-0.032922	NA	-0.572301	-0.924312	0.0490214	-1.2081	-1.63495	NA	AUXIN-RESPONSIVE PROTEIN IAA17	phytochrome-associated protein 2	AT4G29080.1
	123	Fxa6Dg102648	FvH4_6g31930	FvIAA27b	0.96892	1.7433	3.40674e-15	0.402828	1.42535	1.2091e-21	-0.0361085	0.264278	NA	-0.188727	-0.422505	NA	-0.631221	-1.17537	NA	-1.17537	-1.17537	NA	PB1 domain	phytochrome-associated protein 2	AT4G29080.1
Responsiveness
ARF	124	Fxa5Dg202383	FvH4_5g27860	FvARF1a	0.514504	1.52602	0.00108945	0.211305	0.866121	0.0133928	0.690256	0.313513	4.11013e-05	0.448802	-0.620522	5.88656e-10	0.0563166	-1.42845	0.000101145	-0.55266	-2.02521	0.047224	DNA-binding pseudobarrel domain superfamily	auxin response factor 1	AT1G59750.2
	125	Fxa5Cg202315	FvH4_5g27860	FvARF1a	0.620227	1.03929	NA	0.234997	0.562708	NA	1.0764	-0.194476	4.24572e-12	0.750181	-0.734132	2.15806e-11	0.550458	-1.42695	0.000108425	-0.386724	-2.09199	NA	Auxin response factor	auxin response factor 1	AT1G59750.2
	126	Fxa5Bg102478	FvH4_5g27860	FvARF1a	1.0188	1.41111	NA	0.684696	0.572841	NA	0.481998	0.246236	0.0114526	0.30578	-0.446777	4.28111e-06	-0.00632032	-1.55127	0.00236626	-0.863566	-1.85353	NA	B3 DNA binding domain	auxin response factor 1	AT1G59750.2
	127	Fxa5Ag202570	FvH4_5g27860	FvARF1a	0.446242	1.35626	0.0109323	0.127664	0.982713	0.00351777	0.781954	0.721775	0.00263542	-0.00508541	0.110238	NA	-0.300358	-0.776379	NA	-1.40024	-2.04478	NA	AUX/IAA family	auxin response factor 1	AT1G59750.2
	128	Fxa2Dg202174	FvH4_2g24730	FvARF1b	0.797245	-0.258175	1.10173e-05	1.71842	-0.958549	2.09203e-21	1.17288	-0.958549	3.94142e-24	1.13751	-0.958549	2.17968e-21	0.2795	-0.958549	2.27993e-06	-0.0546404	-0.958549	NA	B3 DNA binding domain	auxin response factor 1	AT1G59750.1
	129	Fxa2Cg203231	FvH4_2g24730	FvARF1b	0.158479	-0.347079	NA	1.04014	-0.994018	5.18751e-15	1.27196	-0.994018	6.96704e-32	1.4571	-0.994018	2.68577e-25	0.945544	-0.994018	2.56663e-10	0.44394	-0.994018	1.37686e-07	AUX/IAA family	auxin response factor 1	AT1G59750.1
	130	Fxa2Bg202325	FvH4_2g24730	FvARF1b	0.501627	-0.764694	0.0261327	1.50812	-0.764694	3.38356e-12	1.53019	-0.764694	7.87269e-11	1.35133	-0.764694	6.03799e-12	0.461596	-0.764694	3.60988e-05	-0.764694	-0.764694	0.0047252	AUXIN RESPONSE FACTOR 4-RELATED	auxin response factor 1	AT1G59750.1
	131	Fxa2Ag102485	FvH4_2g24730	FvARF1b	0.346195	0.143991	NA	1.46343	-0.849409	4.23109e-20	1.68294	-0.849409	1.6492e-30	1.22536	-0.849409	3.8018e-13	0.234538	-0.849409	0.00062923	-0.849409	-0.849409	0.00142978	PB1 domain	auxin response factor 2	AT5G62000.1
	132	Fxa5Dg200736	FvH4_5g09310	FvARF2	1.19553	0.941379	NA	0.901499	0.815941	NA	0.453057	0.189113	0.00156959	0.121225	-0.576709	8.50327e-08	-0.0978918	-1.71316	1.4068e-06	-0.344647	-1.88533	0.000142681	B3 DNA binding domain	auxin response factor 2	AT5G62000.1
	133	Fxa5Cg200690	FvH4_5g09310	FvARF2	0.860873	0.749146	NA	0.655242	1.01439	NA	0.259014	0.960453	NA	0.056433	0.216222	NA	-0.427323	-1.33017	NA	-0.913445	-2.10084	NA	PB1 domain	auxin response factor 2	AT5G62000.1
	134	Fxa5Bg100758	FvH4_5g09310	FvARF2	1.00193	0.553669	NA	0.935826	0.73818	NA	0.753681	0.588411	0.000437396	0.242962	-0.0880053	0.000579346	-0.330389	-1.51336	0.00540757	-0.836109	-2.04679	0.0477486	B3 DNA binding domain	auxin response factor 2	AT5G62000.1
	135	Fxa3Dg200691	FvH4_3g08450	FvARF3	0.094631	1.22297	1.90936e-10	0.287922	1.84001	4.19293e-29	-0.793856	0.813216	1.98307e-14	-0.696825	0.654653	1.60627e-07	-0.625313	-0.19255	NA	-1.28676	-1.3181	NA	B3 DNA binding domain	Transcriptional factor B3 family protein / auxin-responsive factor AUX/IAA-like protein	AT2G33860.1
	136	Fxa3Cg100717	FvH4_3g08450	FvARF3	-0.458717	1.22021	3.85654e-21	-0.511599	1.65555	2.29108e-67	-1.28609	1.20197	3.53131e-43	-0.738197	0.919817	3.06314e-08	-0.262011	0.110225	NA	-1.00966	-0.841489	NA	DNA-binding pseudobarrel domain superfamily	Transcriptional factor B3 family protein / auxin-responsive factor AUX/IAA-like protein	AT2G33860.1
	137	Fxa3Ag100785	FvH4_3g08450	FvARF3	-0.313835	1.10856	1.05152e-10	0.0500641	1.95091	6.37357e-37	-0.938141	1.03403	2.77223e-16	-0.687472	0.731187	3.02971e-07	-0.444142	-0.176612	NA	-1.14239	-1.17216	NA	DNA-binding pseudobarrel domain superfamily	Transcriptional factor B3 family protein / auxin-responsive factor AUX/IAA-like protein	AT2G33860.1
	138	Fxa2Dg203334	FvH4_2g38760	FvARF5	1.24915	0.0187923	0.00400277	1.64746	-0.666755	1.84942e-09	0.464875	-0.497972	8.81788e-06	0.467849	-0.382458	0.000750911	0.586104	-1.01986	2.18231e-08	0.14449	-2.01167	4.76699e-06	Auxin response factor	Transcriptional factor B3 family protein / auxin-responsive factor AUX/IAA-like protein	AT1G19850.1
	139	Fxa2Bg203451	FvH4_2g38760	FvARF5	1.32424	-0.16298	2.6784e-06	1.88265	-0.785066	2.96732e-25	0.397946	-0.542701	5.03966e-06	0.526809	-0.42434	8.02568e-07	0.459848	-0.901766	0.000370047	-0.00717214	-1.76747	5.66827e-08	DNA-binding pseudobarrel domain superfamily	Transcriptional factor B3 family protein / auxin-responsive factor AUX/IAA-like protein	AT1G19850.1
	140	Fxa3Cg100416	FvH4_3g05010	FvARF6a	-0.461147	1.70183	8.29358e-12	-0.629515	0.483859	3.30234e-05	-1.08533	-0.734197	NA	-1.23098	-0.864377	NA	-0.0214236	0.483204	NA	0.813616	1.54446	NA	DNA-binding pseudobarrel domain superfamily	auxin response factor 8	AT5G37020.1
	141	Fxa3Ag100462	FvH4_3g05010	FvARF6a	-0.318137	1.7055	3.06146e-11	-0.348603	1.2813	1.68212e-16	-0.848113	1.26141	9.60966e-07	-0.578007	0.66275	NA	-0.338294	-0.020935	NA	-1.17875	-1.28011	NA	PB1 domain	auxin response factor 8	AT5G37020.1
	142	Fxa1Dg202896	FvH4_1g27650	FvARF8	-0.0451283	1.61682	0.000155426	-0.372494	1.06741	3.61843e-05	0.307556	0.740638	NA	-0.463958	0.969179	NA	-0.626958	-0.152066	NA	-1.15445	-1.88655	NA	DNA-binding pseudobarrel domain superfamily	auxin response factor 8	AT5G37020.1
	143	Fxa1Cg102999	FvH4_1g27650	FvARF8	-0.353197	1.60343	0.000116419	-0.380133	1.18662	4.58528e-08	0.248196	1.04416	NA	-0.311352	0.725302	NA	-0.485002	-0.347068	NA	-1.06183	-1.86913	NA	B3 DNA-binding domain	auxin response factor 8	AT5G37020.1
	144	Fxa1Bg202731	FvH4_1g27650	FvARF8	-0.602796	2.00314	0.00274913	-0.189031	1.00674	0.0213799	0.335757	0.276726	0.0104195	-1.73715	0.608131	NA	-0.283684	0.438475	NA	-0.962148	-0.89416	NA	B3 DNA-binding domain	auxin response factor 8	AT5G37020.1
	145	Fxa1Ag102645	FvH4_1g27650	FvARF8	-0.133941	1.8195	3.50047e-07	-0.431205	1.18225	1.70065e-10	-0.686566	1.0818	0.0202374	-0.568871	0.907313	NA	-0.467955	-0.27216	NA	-1.05173	-1.37845	NA	DNA-binding pseudobarrel domain superfamily	auxin response factor 8	AT5G37020.1
	146	Fxa5Dg200932	FvH4_5g11690	FvARF11	0.450547	-0.338195	7.00806e-07	0.981398	-0.560049	2.9095e-32	1.36863	-1.12557	5.48801e-72	1.17852	-1.12557	7.66342e-45	0.892246	-1.12557	1.0065e-23	0.52918	-1.12557	2.3654e-16	DNA-binding pseudobarrel domain superfamily	auxin response factor 9	AT4G23980.2
	147	Fxa5Cg200872	FvH4_5g11690	FvARF11	0.804345	-0.283697	1.6225e-07	1.37264	-0.927636	2.38767e-43	1.3671	-0.712898	3.75358e-34	0.858045	-1.17736	6.99805e-25	0.670339	-1.15312	4.62836e-09	0.267471	-1.08522	0.000122755	DNA-binding pseudobarrel domain superfamily	auxin response factor 9	AT4G23980.2
	148	Fxa5Bg100957	FvH4_5g11690	FvARF11	0.829691	-0.375645	6.00684e-13	1.3901	-0.678293	4.19874e-48	1.16616	-0.724851	2.11664e-49	0.862528	-1.21178	6.67101e-31	0.761876	-1.21178	2.45948e-19	0.403773	-1.21178	7.97757e-10	B3 DNA binding domain	auxin response factor 9	AT4G23980.2
	149	Fxa5Ag200992	FvH4_5g11690	FvARF11	0.784973	-0.744954	1.16902e-09	1.58137	-0.563883	8.87013e-25	0.997536	-0.43866	1.69705e-12	0.923815	-0.598481	6.79992e-10	0.536689	-1.58416	5.19468e-09	0.393594	-1.28784	0.00012423	DNA-binding pseudobarrel domain superfamily	auxin response factor 9	AT4G23980.2
	150	Fxa6Dg101291	FvH4_6g15960	FvARF16a	2.019	0.618223	0.0226584	0.186725	0.505437	NA	-1.77078	0.502115	0.0110402	-1.52201	0.483416	NA	-0.335155	-0.0669784	NA	-0.355423	-0.264569	NA	DNA-binding pseudobarrel domain superfamily	auxin response factor 16	AT4G30080.1
	151	Fxa6Cg101341	FvH4_6g15960	FvARF16a	1.66243	-0.249178	0.0357449	0.746593	0.772336	NA	-1.52421	0.955276	NA	-1.36494	0.872315	NA	-0.47251	-0.76888	NA	-0.0424414	-0.586793	NA	AUXIN RESPONSE FACTOR	auxin response factor 16	AT4G30080.1
	152	Fxa6Bg101366	FvH4_6g15960	FvARF16a	1.55806	-0.473456	NA	0.336205	-0.201723	NA	-1.13931	1.01338	NA	-1.50161	1.08718	NA	-1.40393	-0.195	NA	0.446327	0.473871	NA	DNA-binding pseudobarrel domain superfamily	auxin response factor 16	AT4G30080.1
	153	Fxa6Ag101528	FvH4_6g15960	FvARF16a	1.6291	-0.231252	NA	0.553579	0.935359	NA	-1.67758	1.04489	0.0394971	-1.14194	0.799782	NA	-0.564438	-0.876691	NA	-0.0572573	-0.413546	NA	DNA-binding pseudobarrel domain superfamily	auxin response factor 16	AT4G30080.1
	154	Fxa3Dg202694	FvH4_3g32000	FvARF16b	1.8053	1.19159	NA	1.27638	0.541598	0.00894396	0.187325	-0.17026	0.0129059	-0.926866	-0.926866	NA	-0.926866	-0.197602	NA	-0.926866	-0.926866	NA	Auxin response factor	auxin response factor 16	AT4G30080.1
	155	Fxa3Cg102680	FvH4_3g32000	FvARF16b	1.50556	0.932531	NA	0.60341	0.613075	NA	0.429961	0.444259	NA	-1.48323	0.275033	NA	-0.216947	-0.137186	NA	-1.48323	-1.48323	NA	B3 DNA binding domain	auxin response factor 16	AT4G30080.1
	156	Fxa3Bg202762	FvH4_3g32000	FvARF16b	3.17543	-0.288675	0.0022198	-0.288675	-0.288675	NA	-0.288675	-0.288675	0.0336116	-0.288675	-0.288675	NA	-0.288675	-0.288675	NA	-0.288675	-0.288675	NA	B3 DNA binding domain	auxin response factor 10	AT2G28350.1
	157	Fxa3Ag103057	FvH4_3g32000	FvARF16b	1.51607	0.5911	0.000106457	0.972638	1.45408	NA	-0.451003	0.31089	0.0140875	-1.10684	0.229813	0.000620208	-1.10684	-0.196244	NA	-1.10684	-1.10684	NA	AUXIN RESPONSE FACTOR 4-RELATED	auxin response factor 16	AT4G30080.1
	158	Fxa7Dg101702	FvH4_7g19350	FvARF16c	1.71124	-1.21379	3.31684e-12	1.18316	-1.21379	1.09278e-06	0.348772	0.146564	NA	0.611678	0.1907	0.0447093	0.382558	-1.21379	NA	0.280485	-1.21379	NA	B3 DNA binding domain	auxin response factor 16	AT4G30080.1
	159	Fxa7Cg101837	FvH4_7g19350	FvARF16c	1.20982	-1.76449	2.96062e-14	0.87644	-1.76449	2.48442e-11	0.285161	-0.2872	0.00967237	0.669006	0.127063	0.0213063	0.909022	-0.493944	0.00410011	0.755661	-0.522054	0.00534996	B3 DNA binding domain	auxin response factor 16	AT4G30080.1
	160	Fxa7Bg201916	FvH4_7g19350	FvARF16c	1.49923	-0.912934	3.52029e-10	1.19056	-0.912934	1.10245e-07	0.505719	-0.912934	4.66945e-07	0.299628	-0.912934	0.0180687	1.0998	-0.912934	0.000346612	0.882665	-0.912934	0.00612547	B3 DNA binding domain	auxin response factor 16	AT4G30080.1
	161	Fxa7Ag201953	FvH4_7g19350	FvARF16c	1.59054	-1.01105	2.77886e-17	1.53046	-1.01105	8.79024e-14	0.637312	-1.01105	1.57044e-07	0.505663	-0.0462398	0.00302715	0.450542	-1.01105	0.00282449	0.386991	-1.01105	0.00118784	B3 DNA binding domain	auxin response factor 16	AT4G30080.1
	162	Fxa5Dg203256	FvH4_5g38700	FvARF17a,c	1.73193	-1.27086	0.00485206	0.977496	-0.81502	NA	-0.0017809	-1.60744	0.00601049	-0.265461	0.000439503	NA	0.857131	0.9344	NA	-0.693047	0.152212	NA	DNA-binding pseudobarrel domain superfamily	auxin response factor 17	AT1G77850.1
	163	Fxa5Cg203155	FvH4_5g38700	FvARF17a,c	1.69688	0.639407	NA	1.31062	-0.901443	0.00372076	0.609983	-0.901443	NA	0.779695	-0.901443	0.000367621	0.372078	-0.901443	0.00972853	-0.901443	-0.901443	NA	DNA-binding pseudobarrel domain superfamily	auxin response factor 17	AT1G77850.2
	164	Fxa5Bg103510	FvH4_5g38700	FvARF17a,c	1.57402	-0.730344	0.000391753	1.60349	-0.668075	0.0003392	0.615871	-1.60094	3.35754e-07	0.263464	-1.20494	0.0011421	-0.230214	-0.363978	NA	0.524858	0.216786	NA	Auxin response factor	auxin response factor 17	AT1G77850.1
	165	Fxa5Ag203702	FvH4_5g38700	FvARF17a,c	2.22353	0.635969	0.0105431	0.922449	0.48285	NA	0.217185	-0.329733	0.0202185	-0.0858571	-1.17652	0.00393978	-0.700987	-1.51144	NA	-0.25316	-0.424289	NA	DNA-binding pseudobarrel domain superfamily	auxin response factor 17	AT1G77850.1
	166	Fxa1Cg100787	FvH4_1g09150	FvARF19a	-0.186772	1.26682	3.20036e-09	-0.277661	1.69529	4.39814e-32	-0.715119	1.12189	1.51191e-12	-0.572597	0.954683	4.10221e-07	-0.430954	-0.412554	NA	-1.04864	-1.39438	NA	Auxin response factor	auxin response factor 19	AT1G19220.1
	167	Fxa1Dg200710	FvH4_1g09150	FvARF19a	0.294294	1.04929	NA	-0.316301	1.45636	1.71602e-15	-0.436507	1.25403	0.00107768	-0.437197	0.999125	0.00602014	-0.355697	-0.878208	NA	-0.937219	-1.69196	NA	B3 DNA binding domain	auxin response factor 19	AT1G19220.1
	168	Fxa4Ag100540	FvH4_4g06190	FvARF19b	-1.50076	0.886251	1.30254e-24	-1.32198	1.1137	3.43308e-24	-1.01725	1.35589	2.99057e-14	-0.659351	1.15275	1.14923e-06	0.0917966	0.430363	NA	-0.22903	-0.302368	NA	B3 DNA binding domain	auxin response factor 19	AT1G19220.1
	169	Fxa4Bg100521	FvH4_4g06190	FvARF19b	-0.836747	1.25741	3.14185e-08	-1.1297	1.29728	6.31318e-18	-0.605275	1.37588	0.000525291	-0.35139	0.968095	NA	0.03292	-0.12828	NA	-0.368073	-1.51212	NA	AUXIN RESPONSE FACTOR 4-RELATED	auxin response factor 19	AT1G19220.1
	170	Fxa4Cg200482	FvH4_4g06190	FvARF19b	-0.630035	1.33538	1.67835e-06	-1.22273	1.05387	6.36415e-09	-0.975419	1.33528	0.00670449	-0.642161	1.1446	NA	-0.00286274	0.262369	NA	-0.433298	-1.22499	NA	B3 DNA binding domain	auxin response factor 19	AT1G19220.1
	171	Fxa4Dg100445	FvH4_4g06190	FvARF19b	-0.799583	0.721288	4.66387e-05	-1.25242	1.15656	1.29134e-08	-0.897648	1.60879	0.000950728	-0.885365	1.25489	0.0111615	0.250213	0.244529	NA	-0.503843	-0.897415	NA	DNA-binding pseudobarrel domain superfamily	auxin response factor 6	AT1G30330.1
	172	Fxa2Ag102496	FvH4_2g24840	FvTIR1	0.00349931	1.15338	0.0156095	-0.691884	0.166178	NA	-1.93803	0.123216	NA	-1.52913	0.931209	0.0449491	-0.159922	1.24133	0.0365245	-0.0830805	0.783241	NA	F-box	F-box/RNI-like superfamily protein	AT3G62980.1
	173	Fxa2Bg202336	FvH4_2g24840	FvTIR1	0.802809	1.15854	NA	0.382254	0.893718	0.0421423	0.154803	0.792793	NA	0.106173	0.281051	NA	-0.156921	-0.874687	0.0065786	-1.40402	-2.13652	NA	BNAA09G40340D PROTEIN	F-box/RNI-like superfamily protein	AT3G62980.1
	174	Fxa2Cg203243	FvH4_2g24840	FvTIR1	0.309491	1.21891	0.000671703	-0.335238	1.27336	2.15612e-06	-1.14512	1.05306	2.8471e-08	-0.787221	0.865664	0.00108922	-0.229901	0.463904	NA	-1.24975	-1.43715	NA	Transport inhibitor response 1 protein domain	F-box/RNI-like superfamily protein	AT3G62980.1
	175	Fxa2Dg202184	FvH4_2g24840	FvTIR1	0.0824473	0.985996	7.78347e-05	0.0660167	1.59419	1.06914e-15	-0.231703	1.08066	0.00089314	-0.293664	0.957674	0.0318963	-0.526549	-0.79016	NA	-1.27375	-1.65115	NA	PROTEIN TRANSPORT INHIBITOR RESPONSE 1	F-box/RNI-like superfamily protein	AT3G62980.1
	176	Fxa6Ag105135	FvH4_6g54140	FvAFB2	1.36973	0.718846	0.0176934	0.98582	0.583342	NA	0.211626	0.472603	NA	0.00594832	0.283888	NA	-0.440446	-0.816388	NA	-1.24562	-2.12935	NA	Leucine-rich repeat, cysteine-containing subtype	auxin signaling F-box 3	AT1G12820.1
	177	Fxa6Cg104569	FvH4_6g54140	FvAFB2	1.40804	0.719686	NA	0.869887	0.512037	NA	0.180441	0.676357	NA	-0.0672415	0.385763	NA	-0.446518	-0.874575	NA	-1.35394	-2.00993	NA	Leucine-rich repeat, cysteine-containing subtype	auxin signaling F-box 3	AT1G12820.1
	178	Fxa5Ag203451	FvH4_5g35920	FvAFB5	0.140945	1.61208	6.70016e-05	-0.382636	0.967343	0.000379184	-1.68902	0.78539	0.000503779	-1.23923	1.08306	0.00247848	-0.328725	0.356635	NA	-0.781253	-0.524593	NA	F-box	auxin F-box protein 5	AT5G49980.1
	179	Fxa5Bg103235	FvH4_5g35920	FvAFB5	-0.861793	1.69582	8.41494e-09	-0.417004	0.629215	0.00761398	-1.54172	0.906429	0.00127625	-1.22901	1.28374	7.84488e-05	-0.0588903	0.378258	NA	-0.398141	-0.386896	NA	F-box-like domain superfamily	auxin F-box protein 5	AT5G49980.1
	180	Fxa5Cg202953	FvH4_5g35920	FvAFB5	-0.372711	1.84032	3.38715e-11	-1.00995	0.748304	4.70097e-08	-1.3131	0.936119	0.000131224	-1.17623	1.05985	5.3051e-05	-0.258751	0.506316	NA	-0.517176	-0.442988	NA	F-BOX PROTEIN FBX14	auxin F-box protein 5	AT5G49980.1
	181	Fxa5Dg203023	FvH4_5g35920	FvAFB5	-0.743783	1.49468	1.25019e-08	-0.797123	0.838897	5.94281e-07	-1.64621	0.834016	0.000138089	-1.28517	0.931627	0.00263973	-0.289704	0.826613	0.0277987	-0.371532	0.207693	NA	Transport inhibitor response 1 protein domain	auxin F-box protein 5	AT5G49980.1

## Sheet: Fig.4
		Auxin Pathway	A-SG	R-SG	A-MG	R-MG	A-LG	R-LG	A-W	R-W	A-TR	R-TR	A-R	R-R	Fxa_annotation	Ath_annotation	Ath_homolog
1	Fxa4Ag102498	TAA1	0.386	-0.836359	-0.417121	-0.836359	-0.836359	-0.836359	-0.836359	-0.361913	-0.288675	0.7992	1.48818	2.03224	Pyridoxal phosphate-dependent transferase domain 1	tryptophan aminotransferase of Arabidopsis 1	AT1G70560.1
2	Fxa4Bg102453	TAA1	3.17543	-0.288675	-0.288675	-0.288675	-0.288675	-0.288675	-0.288675	-0.288675	-0.288675	-0.288675	-0.288675	-0.288675	Pyridoxal phosphate-dependent transferase domain 1	tryptophan aminotransferase of Arabidopsis 1	AT1G70560.1
3	Fxa4Cg202161	TAA1	3.17543	-0.288675	-0.288675	-0.288675	-0.288675	-0.288675	-0.288675	-0.288675	-0.462592	-0.288675	-0.288675	-0.288675	AlliNAse	tryptophan aminotransferase of Arabidopsis 1	AT1G70560.1
4	Fxa4Dg101990	TAA1	2.82604	-0.462592	-0.462592	-0.462592	-0.462592	-0.462592	-0.462592	-0.462592	-0.364188	-0.462592	0.357666	0.97962	BIFUNCTIONAL ASPARTATE AMINOTRANSFERASE AND GLUTAMATE/ASPARTATE-PREPHENATE AMINOTRANSFERASE-RELATED	tryptophan aminotransferase of Arabidopsis 1	AT1G70560.1
5	Fxa5Ag200524	TAR1,TAR2	1.60917	-0.935893	2.08037	-0.935893	0.333532	-0.935893	-0.260555	-0.935893	-0.180356	-0.230823	0.133004	0.443058	Pyridoxal phosphate-dependent transferase, major domain	tryptophan aminotransferase related 2	AT4G24670.1
6	Fxa5Bg100503	TAR1,TAR2	1.70117	-0.81247	1.90747	-0.81247	0.944442	-0.81247	0.269835	-0.81247	-0.119482	-0.81247	-0.263679	-0.316535	BIFUNCTIONAL ASPARTATE AMINOTRANSFERASE AND GLUTAMATE/ASPARTATE-PREPHENATE AMINOTRANSFERASE-RELATED	tryptophan aminotransferase related 2	AT4G24670.1
7	Fxa5Cg200481	TAR1,TAR2	1.15285	-0.716222	1.82294	-0.716222	1.53463	-0.716222	0.622625	-0.716222	-0.255783	-0.716222	-0.716222	-0.716222	Pyridoxal phosphate-dependent transferase domain 1	tryptophan aminotransferase related 2	AT4G24670.1
8	Fxa5Dg200494	TAR1,TAR2	1.23756	-1.21607	1.55317	-1.21607	0.126815	-1.21607	-0.274404	-0.745864	-0.307045	0.138622	0.667192	1.2009	TRYPTOPHAN AMINOTRANSFERASE-LIKE PROTEIN	tryptophan aminotransferase related 2	AT4G24670.1
9	Fxa2Ag101303	TAR3, TAR4	0.752293	-0.450827	0.936595	0.898712	0.384256	0.273202	0.595007	-0.811001	0.165721	-2.48763	0.817401	-0.600966	AlliNAse	Pyridoxal phosphate (PLP)-dependent transferases superfamily protein	AT1G34060.1
10	Fxa2Bg201139	TAR3, TAR4	-0.728898	-1.9874	-0.342341	-0.0514155	-0.964828	1.057	-0.22257	1.67408	-0.816721	-0.248583	0.982168	0.667066	Pyridoxal phosphate-dependent transferase, major domain	Pyridoxal phosphate (PLP)-dependent transferases superfamily protein	AT1G34060.1
11	Fxa2Cg202166	TAR3, TAR4	0.605706	1.473	0.436712	1.95579	-0.859583	0.170363	-0.497036	-0.0617614	-0.43477	-1.42506	-0.137573	-0.843832	Pyridoxal phosphate-dependent transferase domain 1	Pyridoxal phosphate (PLP)-dependent transferases superfamily protein	AT1G34060.1
12	Fxa2Dg201128	TAR3, TAR4	0.0685136	0.827563	0.207526	1.9833	-0.617062	1.2472	-0.422867	0.350854	0.227996	-1.06268	-0.588324	-1.55925	Pyridoxal phosphate-dependent transferase domain 1	Pyridoxal phosphate (PLP)-dependent transferases superfamily protein	AT1G34060.1
13	Fxa1Cg100379	YUC2	-0.288675	-0.288675	-0.288675	-0.288675	3.17543	-0.288675	-0.288675	-0.288675	-0.540385	-0.288675	-0.288675	-0.288675	FLAVIN-BINDING MONOOXYGENASE-LIKE PROTEIN (AFU_ORTHOLOGUE AFUA_4G09220)	Flavin-binding monooxygeNAse family protein	AT4G13260.1
14	Fxa2Ag102968	YUC4	1.11448	-0.540385	2.10071	-0.540385	1.64828	-0.540385	-0.540385	-0.540385	-0.524653	-0.540385	-0.540385	-0.540385	INDOLE-3-PYRUVATE MONOOXYGENASE YUCCA1-RELATED	Flavin-binding monooxygeNAse family protein	AT5G11320.1
15	Fxa2Bg202798	YUC4	1.16073	-0.524653	2.42651	-0.524653	1.13464	-0.524653	-0.524653	-0.524653	-0.288675	-0.524653	-0.524653	-0.524653	FAD/NAD(P)-binding domain superfamily	Flavin-binding monooxygeNAse family protein	AT5G11320.1
16	Fxa2Cg201097	YUC4	-0.288675	-0.288675	3.17543	-0.288675	-0.288675	-0.288675	-0.288675	-0.288675	-0.288675	-0.288675	-0.288675	-0.288675	FAD/NAD(P)-binding domain superfamily	Flavin-binding monooxygeNAse family protein	AT5G11320.1
17	Fxa2Dg202579	YUC4	-0.288675	-0.288675	3.17543	-0.288675	-0.288675	-0.288675	-0.288675	-0.288675	-0.357485	-0.288675	-0.288675	-0.288675	Pyridine nucleotide-disulphide oxidoreductase	Flavin-binding monooxygeNAse family protein	AT5G11320.1
18	Fxa2Ag102487	YUC10	0.719593	1.22522	1.15004	0.880025	1.12001	-1.03187	0.421936	-1.03187	-0.0796775	-1.03187	-1.03187	-1.03187	FAD/NAD(P)-binding domain superfamily	Flavin-containing monooxygeNAse family protein	AT1G48910.1
19	Fxa2Bg202327	YUC10	1.53198	0.373057	1.72223	0.52135	0.479653	-0.98841	0.393461	-0.98841	0.187154	-0.98841	-0.98841	-0.98841	Flavin monooxygeNAse FMO	Flavin-containing monooxygeNAse family protein	AT1G48910.1
20	Fxa2Cg203233	YUC10	1.26899	0.917381	1.31561	0.749602	0.264131	-1.19887	0.491907	-1.19887	0.618278	-0.399298	-1.19887	-1.19887	FAD/NAD(P)-binding domain superfamily	Flavin-containing monooxygeNAse family protein	AT1G48910.1
21	Fxa2Dg202176	YUC10	1.03743	-0.926613	1.10341	-0.926613	1.32534	-0.926613	1.14234	-0.926613	0.414748	-0.926613	0.332875	-0.926613	Pyridine nucleotide-disulphide oxidoreductase	Flavin-containing monooxygeNAse family protein	AT1G48910.1
22	Fxa4Ag101793	YUC11	0.730939	-0.835658	1.31146	-0.835658	1.50726	-0.835658	1.40829	-0.835658	0.9715	-0.835658	-0.358752	-0.835658	INDOLE-3-PYRUVATE MONOOXYGENASE YUCCA10-RELATED	Flavin-containing monooxygeNAse family protein	AT1G48910.1
23	Fxa4Bg101727	YUC11	0.641642	-0.931604	1.09877	-0.931604	1.21648	-0.931604	1.26085	-0.931604	0.704619	-0.931604	0.400382	-0.931604	FAD/NAD(P)-binding domain superfamily	Flavin-containing monooxygeNAse family protein	AT1G48910.1
24	Fxa4Cg201512	YUC11	0.584176	-0.88107	1.26186	-0.88107	1.41822	-0.88107	1.37742	-0.88107	0.269286	-0.88107	-0.0598857	-0.88107	FAD/NAD(P)-binding domain superfamily	Flavin-containing monooxygeNAse family protein	AT1G48910.1
25	Fxa2Ag100453	GH3.1	1.22749	0.330472	1.2493	0.619914	0.0105339	-0.0483012	-0.0725813	-0.149064	0.540948	-1.51426	0.302532	-2.22532	GH3 auxin-responsive promoter	Auxin-responsive GH3 family protein	AT2G14960.1
26	Fxa2Bg200349	GH3.1	0.724595	0.0153574	0.68918	0.709007	-0.211218	0.154266	0.337189	0.432113	0.126064	-1.63292	0.641103	-2.39962	INDOLE-3-ACETIC ACID-AMIDO SYNTHETASE GH3.2-RELATED	Auxin-responsive GH3 family protein	AT2G14960.1
27	Fxa2Dg200355	GH3.1	1.07944	0.7234	0.938296	0.937508	-0.0947509	-0.0135873	-0.228449	-0.0237316	-0.889934	-1.65974	0.358272	-2.14273	GH3 auxin-responsive promoter	Auxin-responsive GH3 family protein	AT2G14960.1
28	Fxa1Ag101547	GH3.2	1.18811	0.509533	1.58388	1.34747	0.350691	-0.889934	0.359928	-0.889934	-0.655012	-0.889934	-0.889934	-0.889934	INDOLE-3-ACETIC ACID-AMIDO SYNTHETASE GH3.2-RELATED	Auxin-responsive GH3 family protein	AT2G14960.1
29	Fxa1Bg201423	GH3.2	1.13255	-0.655012	2.0305	1.0886	0.988447	-0.655012	-0.655012	-0.655012	-0.774377	-0.655012	-0.655012	-0.655012	GH3 auxin-responsive promoter	Auxin-responsive GH3 family protein	AT2G14960.1
30	Fxa1Cg101502	GH3.2	0.489348	1.76549	0.855416	1.30568	-0.774377	1.0047	-0.774377	-0.774377	-0.994372	-0.774377	-0.774377	-0.774377	GH3 auxin-responsive promoter	Auxin-responsive GH3 family protein	AT2G14960.1
31	Fxa1Dg201404	GH3.2	0.651016	1.13929	0.274749	1.08606	-0.994372	1.67618	-0.287768	0.432331	-0.427143	-0.994372	-0.994372	-0.994372	INDOLE-3-ACETIC ACID-AMIDO SYNTHETASE GH3.2-RELATED	Auxin-responsive GH3 family protein	AT2G14960.1
32	Fxa6Ag104259	GH3.5	2.29837	-0.427143	1.97306	-0.427143	-0.427143	-0.427143	-0.427143	-0.427143	-0.288675	-0.427143	-0.427143	-0.427143	GH3 auxin-responsive promoter	Auxin-responsive GH3 family protein	AT4G03400.1
33	Fxa6Bg103912	GH3.5	3.17543	-0.288675	-0.288675	-0.288675	-0.288675	-0.288675	-0.288675	-0.288675	-0.426721	-0.288675	-0.288675	-0.288675	GH3 auxin-responsive promoter	Auxin-responsive GH3 family protein	AT4G03400.1
34	Fxa6Cg103796	GH3.5	2.32668	-0.426721	1.94053	-0.426721	-0.426721	-0.426721	-0.426721	-0.426721	-0.422021	-0.426721	-0.426721	-0.426721	GH3 DOMAIN-CONTAINING PROTEIN	Auxin-responsive GH3 family protein	AT4G03400.1
35	Fxa6Dg103714	GH3.5	2.50628	-0.422021	1.71392	-0.422021	-0.422021	-0.422021	-0.422021	-0.422021	-0.426357	-0.422021	-0.422021	-0.422021	INDOLE-3-ACETIC ACID-AMIDO SYNTHETASE GH3.10	Auxin-responsive GH3 family protein	AT4G03400.1
36	Fxa3Ag100357	GH3.6	-0.426357	2.34763	-0.426357	1.91594	-0.426357	-0.426357	-0.426357	-0.426357	-0.21484	-0.426357	-0.426357	-0.426357	GH3 auxin-responsive promoter	Auxin-responsive GH3 family protein	AT5G54510.1
37	Fxa2Ag102445	GH3.6a	1.72896	0.55357	1.48504	0.610295	0.205127	-0.6626	0.0431984	-0.742262	0.367635	-1.41717	-0.172153	-1.41717	GH3 auxin-responsive promoter	Auxin-responsive GH3 family protein	AT5G13320.1
38	Fxa2Bg202284	GH3.6a	1.02567	-1.53993	1.69286	-0.283968	-1.18004	-0.98283	-0.0237635	0.463215	0.347653	-0.579957	1.24276	-0.201643	GH3 auxin-responsive promoter	Auxin-responsive GH3 family protein	AT5G13320.1
39	Fxa3Ag102026	GH3.6b	2.01022	-0.727836	1.48927	-0.727836	0.882308	-0.727836	0.365394	-0.727836	-0.397073	-0.727836	-0.727836	-0.727836	BNAC03G14570D PROTEIN	Auxin-responsive GH3 family protein	AT5G54510.1
40	Fxa3Bg201817	GH3.6b	2.86286	-0.397073	1.10787	-0.397073	-0.397073	-0.397073	-0.397073	-0.397073	-0.386212	-0.397073	-0.397073	-0.397073	GH3 DOMAIN-CONTAINING PROTEIN	Auxin-responsive GH3 family protein	AT5G54510.1
41	Fxa3Cg101795	GH3.6b	2.94359	-0.386212	0.918526	-0.386212	-0.386212	-0.386212	-0.386212	-0.386212	-0.373232	-0.386212	-0.386212	-0.386212	GH3 DOMAIN-CONTAINING PROTEIN	Auxin-responsive GH3 family protein	AT5G54510.1
42	Fxa3Dg201745	GH3.6b	3.01548	-0.373232	0.716847	-0.373232	-0.373232	-0.373232	-0.373232	-0.373232	-0.125521	-0.373232	-0.373232	-0.373232	BNAC03G14570D PROTEIN	Auxin-responsive GH3 family protein	AT5G54510.1
43	Fxa2Ag102540	GH3.9	1.48847	-0.202884	1.96899	0.152157	0.420892	-0.0259126	0.167891	-0.383815	-0.123136	-0.73499	-1.03067	-1.6946	GH3 DOMAIN-CONTAINING PROTEIN	putative indole-3-acetic acid-amido synthetase GH3.9	AT2G47750.1
44	Fxa2Bg202389	GH3.9	1.3824	-0.11638	1.76847	0.34516	0.525226	0.129328	0.119189	-0.446416	0.0676204	-0.83277	-0.731401	-2.01968	GH3 auxin-responsive promoter	putative indole-3-acetic acid-amido synthetase GH3.9	AT2G47750.1
45	Fxa2Cg203283	GH3.9	1.2504	0.175899	1.47771	0.678436	0.282329	0.291714	-0.0529777	-0.127956	0.0128095	-0.762236	-1.08828	-2.19266	GH3 DOMAIN-CONTAINING PROTEIN	putative indole-3-acetic acid-amido synthetase GH3.9	AT2G47750.1
46	Fxa4Ag102189	GH3.17	1.35455	1.00802	0.416304	-0.49234	-1.99438	0.0193568	-1.00438	1.04164	-0.503284	0.895539	-0.814734	-0.442382	GH3 auxin-responsive promoter	Auxin-responsive GH3 family protein	AT1G28130.1
47	Fxa4Bg102118	GH3.17	2.57084	1.28988	0.668834	-0.503284	-0.503284	-0.503284	-0.503284	-0.503284	-0.542451	-0.503284	-0.503284	-0.503284	GH3 DOMAIN-CONTAINING PROTEIN	Auxin-responsive GH3 family protein	AT1G28130.1
48	Fxa4Cg201848	GH3.17	1.97282	1.11708	-0.542451	-0.542451	-0.542451	-0.542451	-0.542451	1.79216	0.16404	-0.542451	-0.542451	-0.542451	GH3 auxin-responsive promoter	Auxin-responsive GH3 family protein	AT1G28130.1
49	Fxa4Dg101711	GH3.17	1.83372	-0.330867	0.111436	-1.24629	-1.24629	0.25421	-1.24629	1.30422	-0.696733	0.91158	-0.481228	-0.0282467	GH3 auxin-responsive promoter	Auxin-responsive GH3 family protein	AT1G28130.1
50	Fxa2Ag100156	AUX/LAX2	1.06126	0.553616	2.29783	-0.696733	0.942717	-0.696733	0.021715	-0.696733	-0.630172	-0.696733	-0.696733	-0.696733	Transmembrane amino acid transporter protein	like AUXIN RESISTANT 2	AT2G21050.1
51	Fxa2Bg200110	AUX/LAX2	1.14849	0.601166	2.24791	-0.630172	1.04382	-0.630172	-0.630172	-0.630172	-0.593168	-0.630172	-0.630172	-0.630172	AUXIN TRANSPORTER-LIKE PROTEIN 2	like AUXIN RESISTANT 2	AT2G21050.1
52	Fxa2Cg201344	AUX/LAX2	0.909805	0.533904	2.55138	-0.593168	0.750257	-0.593168	-0.593168	-0.593168	-0.722471	-0.593168	-0.593168	-0.593168	AUXIN TRANSPORTER-LIKE PROTEIN 2	like AUXIN RESISTANT 2	AT2G21050.1
53	Fxa2Dg200122	AUX/LAX2	0.976389	1.40077	1.95576	-0.722471	0.776557	-0.722471	-0.0521751	-0.722471	-0.174768	-0.722471	-0.722471	-0.722471	OS05G0424000 PROTEIN-RELATED	like AUXIN RESISTANT 2	AT2G21050.1
54	Fxa2Bg202500	AUX/LAX3	1.72678	1.83253	0.415566	0.804773	-0.443017	-0.329665	-0.391696	-0.703252	-0.306427	-0.728661	-0.611813	-1.39678	OS05G0424000 PROTEIN-RELATED	like AUX1 3	AT1G77690.1
55	Fxa2Cg203405	AUX/LAX3	1.72129	1.76415	0.332228	1.04962	-0.836026	-0.029474	-0.836026	-0.351257	-0.570745	-0.836026	-0.836026	-0.836026	Transmembrane amino acid transporter protein	like AUX1 3	AT1G77690.1
56	Fxa2Dg202475	AUX/LAX3	1.57225	1.83387	0.237438	1.1372	-0.499046	-0.0939241	-0.690332	-0.154308	0.358145	-0.588165	-1.09212	-1.09212	Transmembrane amino acid transporter protein	like AUX1 3	AT1G77690.1
57	Fxa7Ag202363	AUX/LAX4	1.62661	-0.237832	1.84394	-0.708733	0.423074	-0.523112	0.405577	-0.634654	0.0898641	-0.89267	-0.0981589	-1.56219	AUXIN INFLUX TRANSPORTER	Transmembrane amino acid transporter family protein	AT2G38120.1
58	Fxa7Bg202275	AUX/LAX4	1.52088	-0.368266	1.9637	-0.878207	0.812647	-0.557944	0.452481	-0.756236	-0.224456	-0.774535	-0.285237	-1.21914	Transmembrane amino acid transporter protein	Transmembrane amino acid transporter family protein	AT2G38120.1
59	Fxa7Cg102210	AUX/LAX4	1.8416	0.0114573	2.19714	-0.232843	0.0505973	-0.384643	-0.251519	-0.506504	0.317272	-0.672363	-0.711371	-1.1171	OS05G0424000 PROTEIN-RELATED	Transmembrane amino acid transporter family protein	AT2G38120.1
60	Fxa7Dg102076	AUX/LAX4	1.6285	-0.1806	1.8863	-0.726158	0.431091	-0.529542	0.345209	-0.701965	-0.671726	-0.931288	-0.0623887	-1.47644	AUXIN INFLUX TRANSPORTER	Transmembrane amino acid transporter family protein	AT2G38120.1
61	Fxa5Ag201533	PIN1	0.823929	1.76427	0.829094	0.856604	0.34044	0.241668	0.0113409	-0.510449	-0.221422	-0.878415	-1.09471	-1.71204	AUXIN EFFLUX CARRIER COMPONENT 1B-RELATED	Auxin efflux carrier family protein	AT1G73590.1
62	Fxa5Bg101483	PIN1	0.769894	1.56469	0.849658	0.608235	0.542247	0.10429	0.204108	-0.439421	-0.298847	-0.877223	-0.965902	-2.13915	Membrane transport protein	Auxin efflux carrier family protein	AT1G73590.1
63	Fxa5Cg201370	PIN1	0.892101	1.50153	0.999536	0.577507	0.660769	0.119054	0.111618	-0.33837	-0.33559	-1.4083	-1.4083	-1.4083	Auxin efflux carrier, plant type	Auxin efflux carrier family protein	AT1G73590.1
64	Fxa5Dg201430	PIN1	0.913659	1.62535	0.984708	0.493397	0.652854	-0.0276901	0.172784	-0.577709	0.377893	-1.03803	-1.09335	-1.77038	Membrane transport protein	Auxin efflux carrier family protein	AT1G73590.1
65	Fxa4Ag100605	PIN10	0.557764	-0.747698	0.873243	-0.747698	1.76196	-0.747698	1.66303	-0.747698	-0.643789	-0.747698	-0.747698	-0.747698	Auxin efflux carrier, plant type	Auxin efflux carrier family protein	AT5G57090.1
66	Fxa4Cg200552	PIN10	0.692137	-0.643789	1.0107	-0.643789	2.071	-0.643789	1.37647	-0.643789	-0.184165	-0.643789	-0.643789	-0.643789	Membrane transport protein	Auxin efflux carrier family protein	AT5G57090.1
67	Fxa4Ag103094	PIN4	1.46343	1.98376	0.197037	0.704376	-0.695587	0.370661	-0.623027	-0.205287	-0.463222	-0.822307	-0.754731	-1.43416	Membrane transport protein	Auxin efflux carrier family protein	AT1G70940.1
68	Fxa4Bg102959	PIN4	1.96478	1.30721	0.861161	0.377787	-0.0462295	-0.0490567	-0.150602	-0.395905	-0.510328	-1.35179	-0.702336	-1.35179	Auxin efflux carrier, plant type	Auxin efflux carrier family protein	AT1G70940.1
69	Fxa4Cg202723	PIN4	1.15025	2.07799	0.261846	1.02467	-0.514818	0.120074	-0.278393	-0.162629	-0.100472	-0.648203	-1.26023	-1.26023	Auxin efflux carrier, plant type	Auxin efflux carrier family protein	AT1G70940.1
70	Fxa4Dg102507	PIN4	0.919065	1.82597	0.192029	1.06724	-0.538551	0.655547	-0.451196	0.0433318	-0.161898	-0.982024	-0.938202	-1.69274	Auxin efflux carrier, plant type	Auxin efflux carrier family protein	AT1G70940.1
71	Fxa6Ag100067	PIN5	-0.512728	1.93336	-0.720765	1.30634	0.000436463	0.850171	-0.0913587	0.559635	-0.38557	-0.729973	-0.892969	-1.54026	AUXIN EFFLUX CARRIER COMPONENT 5	Auxin efflux carrier family protein	AT5G16530.1
72	Fxa6Bg100060	PIN5	-0.428691	1.94924	-0.304903	1.6103	-0.336844	0.835776	-0.0912185	0.288153	-0.0691996	-1.04541	-1.04541	-1.04541	AUXIN EFFLUX CARRIER COMPONENT 5	Auxin efflux carrier family protein	AT5G16530.1
73	Fxa6Cg100065	PIN5	-0.651992	1.88595	-0.713913	1.3185	-0.100817	0.880864	-0.0725243	0.642288	-0.686349	-0.74318	-0.882729	-1.49325	AUXIN EFFLUX CARRIER COMPONENT 5	Auxin efflux carrier family protein	AT5G16530.1
74	Fxa6Dg100063	PIN5	-0.686349	2.38733	-0.686349	1.1697	0.331457	0.687762	-0.686349	0.2282	-0.440446	-0.686349	-0.686349	-0.686349	Auxin efflux carrier, plant type	Auxin efflux carrier family protein	AT5G16530.1
75	Fxa6Ag105135	AFB2	1.36973	0.718846	0.98582	0.583342	0.211626	0.472603	0.00594832	0.283888	-0.328725	-0.816388	-1.24562	-2.12935	Leucine-rich repeat, cysteine-containing subtype	auxin sigNAling F-box 3	AT1G12820.1
76	Fxa5Ag203451	AFB5	0.140945	1.61208	-0.382636	0.967343	-1.68902	0.78539	-1.23923	1.08306	-0.0588903	0.356635	-0.781253	-0.524593	F-box	auxin F-box protein 5	AT5G49980.1
77	Fxa5Bg103235	AFB5	-0.861793	1.69582	-0.417004	0.629215	-1.54172	0.906429	-1.22901	1.28374	-0.258751	0.378258	-0.398141	-0.386896	F-box-like domain superfamily	auxin F-box protein 5	AT5G49980.1
78	Fxa5Cg202953	AFB5	-0.372711	1.84032	-1.00995	0.748304	-1.3131	0.936119	-1.17623	1.05985	-0.289704	0.506316	-0.517176	-0.442988	F-BOX PROTEIN FBX14	auxin F-box protein 5	AT5G49980.1
79	Fxa5Dg203023	AFB5	-0.743783	1.49468	-0.797123	0.838897	-1.64621	0.834016	-1.28517	0.931627	0.892246	0.826613	-0.371532	0.207693	Transport inhibitor response 1 protein domain	auxin F-box protein 5	AT5G49980.1
80	Fxa5Dg200932	ARF11	0.450547	-0.338195	0.981398	-0.560049	1.36863	-1.12557	1.17852	-1.12557	0.670339	-1.12557	0.52918	-1.12557	DNA-binding pseudobarrel domain superfamily	auxin response factor 9	AT4G23980.2
81	Fxa5Cg200872	ARF11	0.804345	-0.283697	1.37264	-0.927636	1.3671	-0.712898	0.858045	-1.17736	0.761876	-1.15312	0.267471	-1.08522	DNA-binding pseudobarrel domain superfamily	auxin response factor 9	AT4G23980.2
82	Fxa5Bg100957	ARF11	0.829691	-0.375645	1.3901	-0.678293	1.16616	-0.724851	0.862528	-1.21178	0.536689	-1.21178	0.403773	-1.21178	B3 DNA binding domain	auxin response factor 9	AT4G23980.2
83	Fxa5Ag200992	ARF11	0.784973	-0.744954	1.58137	-0.563883	0.997536	-0.43866	0.923815	-0.598481	-0.335155	-1.58416	0.393594	-1.28784	DNA-binding pseudobarrel domain superfamily	auxin response factor 9	AT4G23980.2
84	Fxa6Dg101291	ARF16a	2.019	0.618223	0.186725	0.505437	-1.77078	0.502115	-1.52201	0.483416	-0.47251	-0.0669784	-0.355423	-0.264569	DNA-binding pseudobarrel domain superfamily	auxin response factor 16	AT4G30080.1
85	Fxa6Cg101341	ARF16a	1.66243	-0.249178	0.746593	0.772336	-1.52421	0.955276	-1.36494	0.872315	-0.564438	-0.76888	-0.0424414	-0.586793	AUXIN RESPONSE FACTOR	auxin response factor 16	AT4G30080.1
86	Fxa6Ag101528	ARF16a	1.6291	-0.231252	0.553579	0.935359	-1.67758	1.04489	-1.14194	0.799782	-0.926866	-0.876691	-0.0572573	-0.413546	DNA-binding pseudobarrel domain superfamily	auxin response factor 16	AT4G30080.1
87	Fxa3Dg202694	ARF16b	1.8053	1.19159	1.27638	0.541598	0.187325	-0.17026	-0.926866	-0.926866	-0.288675	-0.197602	-0.926866	-0.926866	Auxin response factor	auxin response factor 16	AT4G30080.1
88	Fxa3Bg202762	ARF16b	3.17543	-0.288675	-0.288675	-0.288675	-0.288675	-0.288675	-0.288675	-0.288675	-1.10684	-0.288675	-0.288675	-0.288675	B3 DNA binding domain	auxin response factor 10	AT2G28350.1
89	Fxa3Ag103057	ARF16b	1.51607	0.5911	0.972638	1.45408	-0.451003	0.31089	-1.10684	0.229813	0.382558	-0.196244	-1.10684	-1.10684	AUXIN RESPONSE FACTOR 4-RELATED	auxin response factor 16	AT4G30080.1
90	Fxa7Dg101702	ARF16c	1.71124	-1.21379	1.18316	-1.21379	0.348772	0.146564	0.611678	0.1907	0.909022	-1.21379	0.280485	-1.21379	B3 DNA binding domain	auxin response factor 16	AT4G30080.1
91	Fxa7Cg101837	ARF16c	1.20982	-1.76449	0.87644	-1.76449	0.285161	-0.2872	0.669006	0.127063	1.0998	-0.493944	0.755661	-0.522054	B3 DNA binding domain	auxin response factor 16	AT4G30080.1
92	Fxa7Bg201916	ARF16c	1.49923	-0.912934	1.19056	-0.912934	0.505719	-0.912934	0.299628	-0.912934	0.450542	-0.912934	0.882665	-0.912934	B3 DNA binding domain	auxin response factor 16	AT4G30080.1
93	Fxa7Ag201953	ARF16c	1.59054	-1.01105	1.53046	-1.01105	0.637312	-1.01105	0.505663	-0.0462398	0.857131	-1.01105	0.386991	-1.01105	B3 DNA binding domain	auxin response factor 16	AT4G30080.1
94	Fxa5Dg203256	ARF17a,c	1.73193	-1.27086	0.977496	-0.81502	-0.00178091	-1.60744	-0.265461	0.000439503	0.372078	0.9344	-0.693047	0.152212	DNA-binding pseudobarrel domain superfamily	auxin response factor 17	AT1G77850.1
95	Fxa5Cg203155	ARF17a,c	1.69688	0.639407	1.31062	-0.901443	0.609983	-0.901443	0.779695	-0.901443	-0.230214	-0.901443	-0.901443	-0.901443	DNA-binding pseudobarrel domain superfamily	auxin response factor 17	AT1G77850.2
96	Fxa5Bg103510	ARF17a,c	1.57402	-0.730344	1.60349	-0.668075	0.615871	-1.60094	0.263464	-1.20494	-0.700987	-0.363978	0.524858	0.216786	Auxin response factor	auxin response factor 17	AT1G77850.1
97	Fxa5Ag203702	ARF17a,c	2.22353	0.635969	0.922449	0.48285	0.217185	-0.329733	-0.0858571	-1.17652	-0.430954	-1.51144	-0.25316	-0.424289	DNA-binding pseudobarrel domain superfamily	auxin response factor 17	AT1G77850.1
98	Fxa1Cg100787	ARF19a	-0.186772	1.26682	-0.277661	1.69529	-0.715119	1.12189	-0.572597	0.954683	-0.355697	-0.412554	-1.04864	-1.39438	Auxin response factor	auxin response factor 19	AT1G19220.1
99	Fxa1Dg200710	ARF19a	0.294294	1.04929	-0.316301	1.45636	-0.436507	1.25403	-0.437197	0.999125	0.0917966	-0.878208	-0.937219	-1.69196	B3 DNA binding domain	auxin response factor 19	AT1G19220.1
100	Fxa4Ag100540	ARF19b	-1.50076	0.886251	-1.32198	1.1137	-1.01725	1.35589	-0.659351	1.15275	0.03292	0.430363	-0.22903	-0.302368	B3 DNA binding domain	auxin response factor 19	AT1G19220.1
101	Fxa4Bg100521	ARF19b	-0.836747	1.25741	-1.1297	1.29728	-0.605275	1.37588	-0.35139	0.968095	-0.00286275	-0.12828	-0.368073	-1.51212	AUXIN RESPONSE FACTOR 4-RELATED	auxin response factor 19	AT1G19220.1
102	Fxa4Cg200482	ARF19b	-0.630035	1.33538	-1.22273	1.05387	-0.975419	1.33528	-0.642161	1.1446	0.250213	0.262369	-0.433298	-1.22499	B3 DNA binding domain	auxin response factor 19	AT1G19220.1
103	Fxa4Dg100445	ARF19b	-0.799583	0.721288	-1.25242	1.15656	-0.897648	1.60879	-0.885365	1.25489	0.0563166	0.244529	-0.503843	-0.897415	DNA-binding pseudobarrel domain superfamily	auxin response factor 6	AT1G30330.1
104	Fxa5Dg202383	ARF1a	0.514504	1.52602	0.211305	0.866121	0.690256	0.313513	0.448802	-0.620522	0.550458	-1.42845	-0.55266	-2.02521	DNA-binding pseudobarrel domain superfamily	auxin response factor 1	AT1G59750.2
105	Fxa5Cg202315	ARF1a	0.620227	1.03929	0.234997	0.562708	1.0764	-0.194476	0.750181	-0.734132	-0.00632032	-1.42695	-0.386724	-2.09199	Auxin response factor	auxin response factor 1	AT1G59750.2
106	Fxa5Bg102478	ARF1a	1.0188	1.41111	0.684696	0.572841	0.481998	0.246236	0.30578	-0.446777	-0.300358	-1.55127	-0.863566	-1.85353	B3 DNA binding domain	auxin response factor 1	AT1G59750.2
107	Fxa5Ag202570	ARF1a	0.446242	1.35626	0.127664	0.982713	0.781954	0.721775	-0.00508541	0.110238	0.2795	-0.776379	-1.40024	-2.04478	AUX/IAA family	auxin response factor 1	AT1G59750.2
108	Fxa2Dg202174	ARF1b	0.797245	-0.258175	1.71842	-0.958549	1.17288	-0.958549	1.13751	-0.958549	0.945544	-0.958549	-0.0546404	-0.958549	B3 DNA binding domain	auxin response factor 1	AT1G59750.1
109	Fxa2Cg203231	ARF1b	0.158479	-0.347079	1.04014	-0.994018	1.27196	-0.994018	1.4571	-0.994018	0.461596	-0.994018	0.44394	-0.994018	AUX/IAA family	auxin response factor 1	AT1G59750.1
110	Fxa2Bg202325	ARF1b	0.501627	-0.764694	1.50812	-0.764694	1.53019	-0.764694	1.35133	-0.764694	0.234538	-0.764694	-0.764694	-0.764694	AUXIN RESPONSE FACTOR 4-RELATED	auxin response factor 1	AT1G59750.1
111	Fxa2Ag102485	ARF1b	0.346195	0.143991	1.46343	-0.849409	1.68294	-0.849409	1.22536	-0.849409	-0.0978918	-0.849409	-0.849409	-0.849409	PB1 domain	auxin response factor 2	AT5G62000.1
112	Fxa5Dg200736	ARF2	1.19553	0.941379	0.901499	0.815941	0.453057	0.189113	0.121225	-0.576709	-0.330389	-1.71316	-0.344647	-1.88533	B3 DNA binding domain	auxin response factor 2	AT5G62000.1
113	Fxa5Bg100758	ARF2	1.00193	0.553669	0.935826	0.73818	0.753681	0.588411	0.242962	-0.0880053	-0.625313	-1.51336	-0.836109	-2.04679	B3 DNA binding domain	auxin response factor 2	AT5G62000.1
114	Fxa3Dg200691	ARF3	0.094631	1.22297	0.287922	1.84001	-0.793856	0.813216	-0.696825	0.654653	-0.262011	-0.19255	-1.28676	-1.3181	B3 DNA binding domain	TranscriptioNAl factor B3 family protein / auxin-responsive factor AUX/IAA-like protein	AT2G33860.1
115	Fxa3Cg100717	ARF3	-0.458717	1.22021	-0.511599	1.65555	-1.28609	1.20197	-0.738197	0.919817	-0.444142	0.110225	-1.00966	-0.841489	DNA-binding pseudobarrel domain superfamily	TranscriptioNAl factor B3 family protein / auxin-responsive factor AUX/IAA-like protein	AT2G33860.1
116	Fxa3Ag100785	ARF3	-0.313835	1.10856	0.0500641	1.95091	-0.938141	1.03403	-0.687472	0.731187	0.586104	-0.176612	-1.14239	-1.17216	DNA-binding pseudobarrel domain superfamily	TranscriptioNAl factor B3 family protein / auxin-responsive factor AUX/IAA-like protein	AT2G33860.1
117	Fxa2Dg203334	ARF5	1.24915	0.0187923	1.64746	-0.666755	0.464875	-0.497972	0.467849	-0.382458	0.459848	-1.01986	0.14449	-2.01167	Auxin response factor	TranscriptioNAl factor B3 family protein / auxin-responsive factor AUX/IAA-like protein	AT1G19850.1
118	Fxa2Bg203451	ARF5	1.32424	-0.16298	1.88265	-0.785066	0.397946	-0.542701	0.526809	-0.42434	-0.0214236	-0.901766	-0.00717214	-1.76747	DNA-binding pseudobarrel domain superfamily	TranscriptioNAl factor B3 family protein / auxin-responsive factor AUX/IAA-like protein	AT1G19850.1
119	Fxa3Cg100416	ARF6a	-0.461147	1.70183	-0.629515	0.483859	-1.08533	-0.734197	-1.23098	-0.864377	-0.338294	0.483204	0.813616	1.54446	DNA-binding pseudobarrel domain superfamily	auxin response factor 8	AT5G37020.1
120	Fxa3Ag100462	ARF6a	-0.318137	1.7055	-0.348603	1.2813	-0.848113	1.26141	-0.578007	0.66275	-0.626958	-0.020935	-1.17875	-1.28011	PB1 domain	auxin response factor 8	AT5G37020.1
121	Fxa1Dg202896	ARF8	-0.0451283	1.61682	-0.372494	1.06741	0.307556	0.740638	-0.463958	0.969179	-0.485002	-0.152066	-1.15445	-1.88655	DNA-binding pseudobarrel domain superfamily	auxin response factor 8	AT5G37020.1
122	Fxa1Cg102999	ARF8	-0.353197	1.60343	-0.380133	1.18662	0.248196	1.04416	-0.311352	0.725302	-0.283684	-0.347068	-1.06183	-1.86913	B3 DNA-binding domain	auxin response factor 8	AT5G37020.1
123	Fxa1Bg202731	ARF8	-0.602796	2.00314	-0.189031	1.00674	0.335757	0.276726	-1.73715	0.608131	-0.467955	0.438475	-0.962148	-0.89416	B3 DNA-binding domain	auxin response factor 8	AT5G37020.1
124	Fxa1Ag102645	ARF8	-0.133941	1.8195	-0.431205	1.18225	-0.686566	1.0818	-0.568871	0.907313	0.248269	-0.27216	-1.05173	-1.37845	DNA-binding pseudobarrel domain superfamily	auxin response factor 8	AT5G37020.1
125	Fxa2Ag102082	IAA11	0.312468	-1.94358	-0.0709129	-1.63781	-0.372894	-0.32733	-0.147383	0.756872	0.565021	0.951959	0.849122	1.38122	AUXIN-RESPONSIVE PROTEIN IAA11	indole-3-acetic acid inducible 11	AT4G28640.1
126	Fxa2Ag102268	IAA14b	-0.335566	-1.05273	-0.282159	-0.931613	-1.11971	1.50328	-0.407223	1.6911	-0.270614	1.25416	-0.375192	-0.509375	AUX/IAA family	indoleacetic acid-induced protein 16	AT3G04730.1
127	Fxa6Ag100276	IAA16	1.20309	1.50545	0.642232	1.03935	0.009971	0.343057	-0.178811	-0.538794	-0.396051	-1.27914	-0.699749	-1.77604	AUX/IAA family	indoleacetic acid-induced protein 16	AT3G04730.1
128	Fxa6Bg100240	IAA16	1.18729	1.45381	0.711089	1.09138	0.0634804	0.267767	-0.167559	-0.496232	-0.555703	-1.13339	-0.717938	-1.86363	PB1 domain	indoleacetic acid-induced protein 16	AT3G04730.1
129	Fxa2Ag103448	IAA26a	0.819554	1.18893	0.834928	0.430829	-1.00919	0.70035	-0.339645	1.19015	-0.622043	-0.326205	-1.09829	-1.83571	AUX/IAA family	phytochrome-associated protein 1	AT3G16500.1
130	Fxa2Bg203233	IAA26a	-0.622043	2.29903	-0.622043	1.2799	-0.622043	0.745708	-0.622043	0.651703	-0.460585	-0.622043	-0.622043	-0.622043	AUXIN-RESPONSIVE PROTEIN	phytochrome-associated protein 1	AT3G16500.1
131	Fxa2Cg200618	IAA26a	0.406032	1.39744	0.38756	0.68703	-1.05002	0.805972	-0.265841	1.31854	-0.0559873	-0.31772	-1.17473	-1.73368	AUX/IAA family	phytochrome-associated protein 1	AT3G16500.1
132	Fxa2Dg203024	IAA26a	-0.0674216	1.64791	-0.190827	0.549875	-0.517668	0.776268	0.0350424	1.28004	-0.0521828	-0.759914	-0.570057	-2.12725	PB1 domain	phytochrome-associated protein 1	AT3G16500.1
133	Fxa6Ag103144	IAA26b	1.02797	0.369932	1.45151	-1.2731	0.936817	-1.67916	0.709439	-1.0354	0.39115	-0.851324	0.213828	0.181679	AUXIN-RESPONSIVE PROTEIN IAA26	phytochrome-associated protein 1	AT3G16500.1
134	Fxa6Bg102905	IAA26b	1.20226	0.434712	1.27024	-0.257382	0.735731	-0.725308	0.744124	-0.928448	0.0623462	-1.48064	0.280521	-1.66696	AUX/IAA family	phytochrome-associated protein 1	AT3G16500.1
135	Fxa6Cg102781	IAA26b	0.872835	0.337448	1.04951	-0.961851	0.417457	-1.66171	-0.147289	-1.44384	0.388871	-0.74713	1.00036	1.22186	AUXIN-RESPONSIVE PROTEIN IAA26	phytochrome-associated protein 1	AT3G16500.1
136	Fxa6Dg102722	IAA26b	1.02972	0.239641	1.54584	-0.31895	0.971778	-0.768443	0.51351	-1.15556	-0.652792	-1.25385	0.358327	-1.55088	AUX/IAA family	phytochrome-associated protein 1	AT3G16500.1
137	Fxa1Ag100497	IAA27a	0.928623	1.68481	0.861412	1.22371	0.166514	0.0432013	-0.299489	-0.475723	-0.860668	-1.05921	-0.867611	-1.55344	AUXIN-RESPONSIVE PROTEIN IAA27	phytochrome-associated protein 2	AT4G29080.1
138	Fxa1Bg200482	IAA27a	0.594512	1.83993	0.673224	1.42453	-0.045872	0.283408	-0.411716	-0.194006	-0.614513	-0.893029	-1.05335	-1.35696	AUXIN-RESPONSIVE PROTEIN IAA17	phytochrome-associated protein 2	AT4G29080.1
139	Fxa1Cg100463	IAA27a	0.842236	1.95299	0.810985	1.04218	0.252793	-0.0796235	-0.212988	-0.693656	-0.811543	-1.24581	-0.808795	-1.24581	AUX/IAA family	phytochrome-associated protein 2	AT4G29080.1
140	Fxa1Dg200444	IAA27a	1.1036	1.58688	0.798417	1.11354	0.110433	0.253436	-0.257984	-0.326067	-0.311004	-1.10129	-0.905575	-1.56385	AUXIN-RESPONSIVE PROTEIN IAA27	phytochrome-associated protein 2	AT4G29080.1
141	Fxa6Ag103081	IAA27b	0.886795	1.6106	0.274697	0.869194	0.147037	0.28654	0.450767	0.075308	-0.57713	-1.23322	-1.22283	-1.83389	AUXIN-RESPONSIVE PROTEIN IAA17	phytochrome-associated protein 2	AT4G29080.1
142	Fxa6Bg102848	IAA27b	1.03703	1.73388	0.450963	1.37911	-0.278125	0.323081	-0.484285	-0.183909	-0.572301	-0.791919	-1.30434	-1.30434	AUX/IAA family	phytochrome-associated protein 2	AT4G29080.1
143	Fxa6Cg102729	IAA27b	0.820993	1.49137	0.452824	1.52325	-0.0689162	0.426138	-0.27307	-0.032922	-0.631221	-0.924312	-1.2081	-1.63495	AUXIN-RESPONSIVE PROTEIN IAA17	phytochrome-associated protein 2	AT4G29080.1
144	Fxa6Dg102648	IAA27b	0.96892	1.7433	0.402828	1.42535	-0.0361085	0.264278	-0.188727	-0.422505	-0.3067	-1.17537	-1.17537	-1.17537	PB1 domain	phytochrome-associated protein 2	AT4G29080.1
145	Fxa1Ag101720	IAA8a	1.37027	1.07544	1.38499	0.685697	0.158413	-0.354077	-0.129768	-0.153078	-0.259954	-0.821542	-1.01625	-1.89339	AUX/IAA family	indole-3-acetic acid inducible 9	AT5G65670.1
146	Fxa1Bg201613	IAA8a	1.88396	0.694297	1.3655	-0.361936	-0.656897	-1.05096	-0.47078	0.577685	-0.697343	0.529801	-1.10849	-1.14222	AUX/IAA family	indole-3-acetic acid inducible 9	AT5G65670.1
147	Fxa1Dg201586	IAA8a	1.23173	1.51522	0.675603	1.32909	-0.74961	-0.0515962	-0.634626	0.425328	-0.248048	-0.629697	-1.10936	-1.30473	AUX/IAA family	indole-3-acetic acid inducible 9	AT5G65670.1
148	Fxa5Bg103010	IAA8c	1.41837	0.662209	1.52486	-0.438298	1.06946	-0.563159	0.404858	-0.426345	-0.0280626	-1.08062	-0.775804	-1.54748	AUXIN-RESPONSIVE PROTEIN	indoleacetic acid-induced protein 8	AT2G22670.2
149	Fxa5Dg202880	IAA8c	1.15323	1.63823	0.731717	0.688946	0.124186	0.121731	0.109926	-0.369915	-0.288675	-1.39	-1.39	-1.39	AUXIN-RESPONSIVE PROTEIN IAA17	indoleacetic acid-induced protein 8	AT2G22670.2
150	Fxa4Bg100611	PIN2	-0.288675	-0.288675	3.17543	-0.288675	-0.288675	-0.288675	-0.288675	-0.288675	-0.526784	-0.288675	-0.288675	-0.288675	Membrane transport protein	Auxin efflux carrier family protein	AT5G57090.1
151	Fxa4Dg100497	PIN2	1.71645	-0.526784	2.21308	-0.526784	0.811523	-0.526784	-0.526784	-0.526784	0.362619	-0.526784	-0.526784	-0.526784	AUXIN EFFLUX CARRIER COMPONENT 1B-RELATED	Auxin efflux carrier family protein	AT5G57090.1
152	Fxa6Ag104686	PIN8	0.698952	2.23071	0.0740025	0.149759	0.0397937	-0.176636	0.492151	0.0399396	1.41549	-1.30376	-1.30376	-1.30376	Membrane transport protein	Auxin efflux carrier family protein	AT5G15100.1
153	Fxa6Bg104262	PIN8	0.724943	2.47137	-0.512422	-0.512422	-0.512422	-0.512422	-0.512422	-0.512422	0.323492	-0.512422	-0.512422	-0.512422	AUXIN EFFLUX CARRIER COMPONENT 1B-RELATED	Auxin efflux carrier family protein	AT5G15100.1
154	Fxa6Cg104167	PIN8	0.800934	2.14398	0.179765	0.161369	0.145062	-1.13263	0.657564	0.118358	0.129464	-1.13263	-1.13263	-1.13263	Membrane transport protein	Auxin efflux carrier family protein	AT5G15100.1
155	Fxa6Dg104083	PIN8	0.723964	2.03442	0.666633	0.044289	0.34704	0.123485	0.579367	-1.16217	-0.159922	-1.16217	-1.16217	-1.16217	AUXIN EFFLUX CARRIER COMPONENT 1B-RELATED	Auxin efflux carrier family protein	AT5G15100.1
156	Fxa2Ag102496	TIR1	0.00349931	1.15338	-0.691884	0.166178	-1.93803	0.123216	-1.52913	0.931209	-0.156921	1.24133	-0.0830805	0.783241	F-box	F-box/RNI-like superfamily protein	AT3G62980.1
157	Fxa2Bg202336	TIR1	0.802809	1.15854	0.382254	0.893718	0.154803	0.792793	0.106173	0.281051	-0.229901	-0.874687	-1.40402	-2.13652	BNAA09G40340D PROTEIN	F-box/RNI-like superfamily protein	AT3G62980.1
158	Fxa2Cg203243	TIR1	0.309491	1.21891	-0.335238	1.27336	-1.14512	1.05306	-0.787221	0.865664	-0.526549	0.463904	-1.24975	-1.43715	Transport inhibitor response 1 protein domain	F-box/RNI-like superfamily protein	AT3G62980.1
159	Fxa2Dg202184	TIR1	0.0824473	0.985996	0.0660167	1.59419	-0.231703	1.08066	-0.293664	0.957674	#N/A	-0.79016	-1.27375	-1.65115	PROTEIN TRANSPORT INHIBITOR RESPONSE 1	F-box/RNI-like superfamily protein	AT3G62980.1
