# Supplementary material for: Genome-wide gene network uncover temporal and spatial changes of genes in auxin homeostasis during fruit development in strawberry (F. × ananassa)
Source: BMC Plant Biol. 2024 Sep 20;24:876. doi: 10.1186/s12870-024-05577-5 (PMC11414167; doi:10.1186/s12870-024-05577-5)
Supplement: Supplementary file 6 — Supplementary Material 6. [file 12870_2024_5577_MOESM6_ESM.xlsx]

## Sheet: Network
Strawberry ID	Annotation	Arabidopsis ID	Annotation	Arabidopsis	TF Class	Auxin related transcription factor
Fxa6Ag103356	AP2-LIKE ETHYLENE-RESPONSIVE TRANSCRIPTION FACTOR	AT1G72570	AP2-like ethylene-responsive transcription factor AIL1; Probably acts as a transcriptional activator. Binds to the GCC-box pathogenesis-related promoter element. May be involved in the regulation of gene expression by stress factors and by components of stress signal transduction pathways (By similarity)	AT1G72570	AP2/ERF
Fxa4Cg200719	AP2/ERF domain	AT5G57390	AP2-like ethylene-responsive transcription factor AIL5; Encodes a member of the AP2 family of transcriptional regulators.May be involved in germination and seedling growth. Mutants are resistant to ABA analogs and are resistant to high nitrogen concentrations.essential for the developmental transition between the embryonic and vegetative phases in plants.Overexpression results in the formation of…	AIL5	AP2/ERF
Fxa1Bg201666	AP2 domain	AT5G10510	AP2-like ethylene-responsive transcription factor AIL6; Probably acts as a transcriptional activator. Binds to the GCC-box pathogenesis-related promoter element. May be involved in the regulation of gene expression by stress factors and by components of stress signal transduction pathways (By similarity)	AIL6	AP2/ERF
Fxa6Dg102338	DNA-binding domain superfamily	AT1G16060	AP2-like ethylene-responsive transcription factor At1g16060; Probably acts as a transcriptional activator. Binds to the GCC-box pathogenesis-related promoter element. May be involved in the regulation of gene expression by stress factors and by components of stress signal transduction pathways (By similarity)	ADAP	AP2/ERF
Fxa2Dg201722	B3 DOMAIN-CONTAINING TRANSCRIPTION FACTOR ABI3	AT3G24650	AP2/B3-like transcriptional factor family protein; Homologous to the maize transcription factor Viviparous-1. Full length ABI3 protein binds to the highly conserved RY motif [DNA motif CATGCA(TG)], present in many seed-specific promoters, and the B3 domains of this transcription factor is necessary for the specific interaction with the RY element. Transcriptional activity of ABI3 requires the B3 …	ABI3	AP2/ERF
Fxa6Ag103717	B3 DOMAIN-CONTAINING	AT3G18990	AP2/B3-like transcriptional factor family protein; Involved in the regulation of vernalization. Acts as transcriptional repressor of FLC, a major target of the vernalization pathway. Binds DNA in vitro in a non-sequence- specific manner	VRN1	AP2/ERF
Fxa1Bg201331	DNA-binding pseudobarrel domain superfamily	AT3G19184	AP2/B3-like transcriptional factor family protein; Its function is described as DNA binding; Involved in regulation of transcription, DNA-dependent; Located in cellular_component unknown; Expressed in 7 plant structures; Expressed during F mature embryo stage, petal differentiation and expansion stage, E expanded cotyledon stage, D bilateral stage; Contains the following InterPro domains: Transcr…	AT3G19184	AP2/ERF
Fxa7Ag201819	B3 DNA-binding domain	AT2G46870	AP2/B3-like transcriptional factor family protein; Regulates lateral organ growth. Functionally redundant with NGA2, NGA3 and NGA4	NGA1	AP2/ERF
Fxa3Ag100835	B3 DOMAIN-CONTAINING TRANSCRIPTION FACTOR ABI3	AT1G28300	AP2/B3-like transcriptional factor family protein; Transcription factor that contains a B3 domain, a DNA-binding motif unique to plants and characteristic of several transcription factors. Plays critical roles both early and late during embryo development. LEC2 RNA accumulates primarily during seed development. LEC2 is required for the maintenance of suspensor morphology, specification of cotyled…	LEC2	AP2/ERF
Fxa6Ag105138	B3 DOMAIN-CONTAINING TRANSCRIPTION FACTOR FUS3	AT3G26790	AP2/B3-like transcriptional factor family protein; Transcriptional factor with high similarity to the B3 region of the VP1/ABI3-like proteins. Full length FUS3 protein binds to the highly conserved RY motif [DNA motif CATGCA(TG)], present in many seed-specific promoters, and the B3 domains of this transcription factor is necessary for the specific interaction with the RY element. Transcriptional …	FUS3	AP2/ERF
Fxa2Ag103788	AP2/ERF domain	AT1G75490	Dehydration-responsive element-binding protein 2D; Encodes a member of the DREB subfamily A-2 of ERF/AP2 transcription factor family. The protein contains one AP2 domain. There are eight members in this subfamily including DREB2A AND DREB2B that are involved in response to drought	AT1G75490	AP2/ERF
Fxa1Ag101489	AP2/ERF domain	AT5G67190	Ethylene-responsive transcription factor ERF010; Probably acts as a transcriptional activator. Binds to the GCC-box pathogenesis-related promoter element. May be involved in the regulation of gene expression by stress factors and by components of stress signal transduction pathways (By similarity)	DEAR2	AP2/ERF
Fxa4Ag102205	AP2 domain	AT5G61890	Ethylene-responsive transcription factor ERF114; Transcriptional regulator of cell proliferation and axillary bud outgrowth. Involved in maintaining the structure of the shoot apical meristem as well as plastochron and phyllotaxy. Activates several genes involved in cell cycle regulation and dormancy breaking, including CYCD3-3, DPA, and BARD1. Strongly down-regulates DRM1, DRMH1, MARD1 and sever…	AT5G61890	AP2/ERF
Fxa7Dg102133	AP2/ERF domain	AT2G40220	Integrase-type DNA-binding superfamily protein; Transcription regulator that probably binds to the GCC- box pathogenesis-related promoter element. Binds also to the S-box (5'-CACTTCCA-3') photosynthesis-associated nuclear genes-related (PhANGs-related) promoter element, and thus acts as a transcription inhibitor. Involved in the regulation of gene expression by stress factors and by components of…	ABI4	AP2/ERF
Fxa6Ag100719	ABC-2 type transporter	AT3G53480	Negative regulator of auxin polar transport inhibitors. ABCG37 regulates auxin distribution and homeostasis in roots by excluding IBA from the root apex, but does not act directly in basipetal transport. ABCG37 and ABCG36 act redundantly at outermost root plasma membranes and, transport IBA out of the cells; Belongs to the ABC transporter superfamily. ABCG family. PDR (TC 3.A.1.205) subfamily	ABCG37	Auxin	HSF/HSPs
Fxa4Bg101727	FMO-flavin monooxygenase YUC11	AT1G48910	Probable indole-3-pyruvate monooxygenase YUCCA10; Involved in auxin biosynthesis; Belongs to the FMO family	YUC10	Auxin	APETALA2/Ethylene Responsive Factor (AP2/ERF)
Fxa7Cg101837	B3 DNA binding domain	AT4G30080	Auxin response factor 16; Auxin response factors (ARFs) are transcriptional factors that bind specifically to the DNA sequence 5'-TGTCTC-3' found in the auxin-responsive promoter elements (AuxREs). Could act as transcriptional activator or repressor. Formation of heterodimers with Aux/IAA proteins may alter their ability to modulate early auxin response genes expression	ARF16	Auxin	MYB
Fxa5Dg200932	DNA-binding pseudobarrel domain superfamily	AT4G23980	Auxin response factor 9; Auxin response factors (ARFs) are transcriptional factors that bind specifically to the DNA sequence 5'-TGTCTC-3' found in the auxin-responsive promoter elements (AuxREs). Could act as transcriptional activator or repressor. Formation of heterodimers with Aux/IAA proteins may alter their ability to modulate early auxin response genes expression	ARF9	Auxin	NAC/WRKY
Fxa2Bg202325	AUXIN RESPONSE FACTOR 4-RELATED	AT1G59750	Encodes a member of the auxin response factor family. ARFs bind to the cis element 5'-TGTCTC-3' ARFs mediate changes in gene expression in response to auxin. ARF's form heterodimers with IAA/AUX genes. ARF1 enhances mutant phenotypes of ARF2 and may act with ARF2 to control aspects of maturation and senescence.ARF1:LUC and 3xHA:ARF1 proteins have a half-life of ~3-4 hours and their degradation is…	At1g59750	Auxin	NAC/WRKY
Fxa4Ag100605	Auxin efflux carrier, plant type	AT5G57090	Encodes an auxin efflux carrier that is similar to bacterial membrane transporters. Root-specific role in the transport of auxin. Acts downstream of CTR1 and ethylene biosynthesis, in the same pathway as EIN2 and AUX1, and independent from EIN3 and EIN5/AIN1 pathway. In the root, the protein localizes apically in epidermal and lateral root cap cells and predominantly basally in cortical cells. Fu…	EIR1	Auxin	NAC/WRKY
Fxa5Dg200735	BHLH TRANSCRIPTIONAL FACTOR	AT3G26744	Basic helix-loop-helix (bHLH) DNA-binding superfamily protein; Encodes a MYC-like bHLH transcriptional activator that binds specifically to the MYC recognition sequences in the CBF3 promoter. Mutants are defective in cold-regulated gene expression. Cold stress triggers protein degradation of nuclear GFPICE1 protein, and the RING finger protein HOS1 is required. Sumoylation of ICE1 controls CBF3/D…	ICE1	bHLH
Fxa7Dg100956	Helix-loop-helix DNA-binding domain superfamily	AT4G00050	Basic helix-loop-helix (bHLH) DNA-binding superfamily protein; Required during the fertilization of ovules by pollen	UNE10	bHLH
Fxa2Dg202927	Helix-loop-helix DNA-binding domain superfamily	AT4G36930	Basic helix-loop-helix (bHLH) DNA-binding superfamily protein; Transcription factor that plays a role in floral organogenesis. Promotes the growth of carpel margins and of pollen tract tissues derived from them	SPT	bHLH
Fxa2Dg203107	Basic-leucine zipper domain	AT5G24800	Basic leucine zipper 9; Encodes bZIP protein BZO2H2; Belongs to the bZIP family	BZIP9	bZIP
Fxa3Cg102089	bZIP transcription factor	AT3G44460	Basic-leucine zipper (bZIP) transcription factor family protein; Basic leucine zipper transcription factor (BZIP67), identical to basic leucine zipper transcription factor GI:18656053 from (Arabidopsis thaliana); identical to cDNA basic leucine zipper transcription factor (atbzip67 gene) GI:18656052. Located in the nucleus and expressed during seed maturation in the cotyledons	DPBF2	bZIP
Fxa6Dg101549	ABA RESPONSE ELEMENT-BINDING FACTOR	AT2G36270	Basic-leucine zipper (bzip) transcription factor family protein; Encodes a member of the basic leucine zipper transcription factor family, involved in ABA signalling during seed maturation and germination. The Arabidopsis abscisic acid (ABA)-insensitive abi5 mutants have pleiotropic defects in ABA response, including decreased sensitivity to ABA inhibition of germination and altered expression of…	ABI5	bZIP
Fxa3Ag102379	DOG1 domain	AT1G08320	Bzip transcription factor family protein; Together with TGA10, basic leucine-zipper transcription factor required for anther development, probably via the activation of SPL expression in anthers and via the regulation of genes with functions in early and middle tapetal development . Required for signaling responses to pathogen-associated molecular patterns (PAMPs) such as flg22 that involves chlo…	TGA9	bZIP
Fxa6Dg101914	Seed dormancy control	AT5G06839	Bzip transcription factor family protein; Together with TGA9, basic leucine-zipper transcription factor required for anther development, probably via the activation of SPL expression in anthers and via the regulation of genes with functions in early and middle tapetal development . Required for signaling responses to pathogen-associated molecular patterns (PAMPs) such as flg22 that involves chlor…	TGA10	bZIP
Fxa1Cg102010	Basic-leucine zipper domain	AT5G65210	bZIP transcription factor family protein; Transcriptional activator that binds specifically to the DNA sequence 5'-TGACG-3'. Recognizes ocs elements like the as-1 motif of the cauliflower mosaic virus 35S promoter. Binding to the as-1-like cis elements mediate auxin- and salicylic acid-inducible transcription. May be involved in the induction of the systemic acquired resistance (SAR) via its inte…	TGA1	bZIP
Fxa1Ag102017	Basic-leucine zipper domain	AT5G10030	TGACG motif-binding factor 4; Transcriptional activator that binds specifically to the DNA sequence 5'-TGACG-3'. Recognizes ocs elements like the as-1 motif of the cauliflower mosaic virus 35S promoter. Binding to the as-1-like cis elements mediate auxin- and salicylic acid-inducible transcription. May be involved in the induction of the systemic acquired resistance (SAR) via its interaction with…	TGA4	bZIP
Fxa7Cg102935	HOMEOBOX ASSOCIATED LEUCINE ZIPPER PROTEIN	AT2G46680	Homeobox-leucine zipper protein ATHB-7; Encodes a putative transcription factor that contains a homeodomain closely linked to a leucine zipper motif. Transcript is detected in all tissues examined. Is transcriptionally regulated in an ABA-dependent manner and may act in a signal transduction pathway which mediates a drought response	ATHB-7	Homeobox
Fxa5Bg101688	Homeobox, conserved site	AT4G16780	Homeobox-leucine zipper protein HAT4; Probable transcription factor involved in the negative regulation of cell elongation and specific cell proliferation processes such as lateral root formation and secondary growth of the vascular system. Acts as mediator of the red/far-red light effects on leaf cell expansion in the shading response. Binds to the DNA sequence 5'-CAAT[GC]ATTG-3'. Negatively reg…	HB-2	Homeobox
Fxa3Dg200195	Homeobox domain	AT4G04890	Homeobox-leucine zipper protein PROTODERMAL FACTOR 2; Probable transcription factor that binds to the L1 box DNA sequence 5'-TAAATG[CT]A-3'. Plays a role in maintaining the identity of L1 cells, possibly by interacting with their L1 box or other target-gene promoters. Functionally redundant to ATML1	At4g04890	Homeobox
Fxa2Cg201857	SANT domain	AT4G39160	Homeodomain-like superfamily protein; Its function is described as DNA binding, sequence-specific DNA binding transcription factor activity; Expressed in 15 plant structures; Expressed during 6 growth stages; Contains the following InterPro domains: SANT, DNA-binding (InterPro:IPR001005), Myb, DNA-binding (InterPro:IPR014778), Homeodomain-like (InterPro:IPR009057), SANT, eukarya (InterPro:IPR0178…	AT4G39160	Homeobox
Fxa5Dg201508	Myb-type HTH DNA-binding domain	AT1G18330	Homeodomain-like superfamily protein; Transcription factor involved in phytochrome A-mediated cotyledon opening. Controlled by the central oscillator mediated by LHY and CCA1. Part of a regulatory circadian feedback loop. Regulates its own expression	RVE7	Homeobox
Fxa5Cg202950	Homeobox-like domain superfamily	AT4G24660	Maternal effect embryo arrest 68; Essential protein. Putative transcription factor	ZHD1	Homeobox
Fxa2Ag102468	Homeobox domain	AT4G03090	Sequence-specific dna binding transcription factor atndx; Regulates COOLAIR, a set of antisense transcripts originating from the 3' end of FLOWERING LOCUS C (FLC). Associates with single- stranded DNA that is part of an RNA-DNA hybrid, or R-loop, that covers the COOLAIR promoter. R-loop stabilization mediated by NDX inhibits COOLAIR transcription, which in turn modifies FLC expression	AT4G03090	Homeobox
Fxa1Ag102762	Homeobox domain	AT3G03660	Wuschel related homeobox 11; Encodes a WUSCHEL-related homeobox gene family member with 65 amino acids in its homeodomain. Proteins in this family contain a sequence of eight residues (TLPLFPMH) downstream of the homeodomain called the WUS box	WOX11	Homeobox
Fxa2Bg203619	ZINC-FINGER HOMEODOMAIN PROTEIN 5	AT2G18350	Zinc finger homeodomain 6; Putative transcription factor	HB24	Homeobox
Fxa6Dg101838	ZINC FINGER PROTEIN GIS	AT2G41940	Zinc finger protein 8; Probable transcription factor required for the initiation of inflorescence trichomes in response to gibberellin and cytokinin. Is not involved in the regulation of trichome branching. Is functionally equivalent to GIS2 . Acts as negative regulator of abscisic acid (ABA) signaling during germination and early seedling development	ZFP8	Homeobox
Fxa2Cg200179	ZF-HD protein dimerisation region	AT1G75240	Zinc-finger homeodomain 5; Putative transcription factor. Binds DNA at 5'-ATTA-3' consensus promoter regions. Regulates floral architecture and leaf development. Regulators in the abscisic acid (ABA) signal pathway that confers sensitivity to ABA in an ARF2-dependent manner	HB33	Homeobox
Fxa1Cg100664	Heat shock factor (HSF)-type, DNA-binding	AT2G26150	Heat stress transcription factor A-2; Transcriptional activator that specifically binds DNA sequence 5'-AGAAnnTTCT-3' known as heat shock promoter elements (HSE). Involved in heat stress responses. Seems to be involved in other environmental stress responses. Activates ascorbate peroxidase 2 (APX2) in addition to several heat shock protein (HSPs); Belongs to the HSF family. Class A subfamily	HSFA2	HSF
Fxa2Bg202917	HSP20-like chaperone	AT5G12020	17.6 kDa class II heat shock protein (HSP17.6II); Contains the following InterPro domains: Heat shock protein Hsp20 (InterPro:IPR002068), HSP20-like chaperone (InterPro:IPR008978); BEST Arabidopsis thaliana protein match is: heat shock protein 17.6A (TAIR:AT5G12030.1); Has 1807 Blast hits to 1807 proteins in 277 species: Archae - 0; Bacteria - 0; Metazoa - 736; Fungi - 347; Plants - 385; Viruses …	HSP17.6II	HSP
Fxa6Cg102362	DnaJ domain	AT2G42750	DNAJ heat shock N-terminal domain-containing protein; Its function is described as unfolded protein binding, heat shock protein binding; Involved in protein folding; Located in chloroplast; Expressed in 22 plant structures; Expressed during 13 growth stages; Contains the following InterPro domains: Molecular chaperone, heat shock protein, Hsp40, DnaJ (InterPro:IPR015609), 4Fe-4S ferredoxin, iron-…	AT2G42750	HSP
Fxa5Dg201892	MYB FAMILY TRANSCRIPTION FACTOR	AT5G16770	Transcription factor myb, plant; Myb domain protein 9; Member of the R2R3 factor gene family	MYB9	MYB
Fxa5Bg103351	SANT/Myb domain	AT1G34670	Transcription factor myb, plant; MYB transcription factor; Member of the R2R3 factor gene family	MYB93	MYB
Fxa6Cg103655	Myb-like DNA-binding domain	AT2G32460	Transcription factor myb, plant; Transcription activator . Binds to 5'-CAACTGTC-3' and/or 5'-TAACAAA-3' motif in target gene promoter (e.g. alpha-amylase) to promote their expression . Positive regulator of abscisic acid (ABA) responses leading to growth arrest during seed germination . Promotes the expression of aleurone-related genes (e.g. CP1, CP, GASA1, BXL1 and BXL2) in seeds. Together with …	MYB101	MYB
Fxa4Dg101570	Myb-like DNA-binding domain	AT5G49620	Transcription factor myb, plant; Transcription factor MYB78; Member of the R2R3 factor gene family	MYB78	MYB
Fxa2Ag103320	Myb-type HTH DNA-binding domain	AT4G37260	Transcription factor myb, plant; Transcription factor that functions in salt stress response. Acts as negative regulator of NHX7/SOS1 and CBL4/SOS3 induction in response to salt stress . In response to auxin, activates the transcription of the auxin-responsive gene IAA19. The IAA19 transcription activation by MYB73 is enhanced by direct interaction between MYB73 and PYL8	MYB73	MYB
Fxa3Bg201270	Homeobox-like domain superfamily	AT1G79180	Transcription factor myb, plant; Transcriptional activator that binds DNA to the AC cis- elements 5'-ACCTACC-3', 5'-ACCAACC-3' and 5'-ACCTAAC-3' of promoters and specifically activates lignin biosynthetic genes during secondary wall formation mediated by SND1	MYB63	MYB
Fxa3Cg102157	NAC domain superfamily	AT5G22290	Fructose-sensing quantitative trait locus 6; NAC domain containing protein 89; Transcription factor involved in plant cell division	NAC089	NAC
Fxa6Ag104564	NAC domain superfamily	AT5G61430	NAC domain containing protein 100; Binds to the promoter regions of genes involved in chlorophyll catabolic processes, such as NYC1, SGR1, SGR2 and PAO	NAC100	NAC
Fxa5Ag201023	No apical meristem (NAM) protein	AT3G18400	NAC domain containing protein 58 (NAC058); Its function is described as sequence-specific DNA binding transcription factor activity; Involved in multicellular organismal development, regulation of transcription; Located in cellular_component unknown; Expressed in hypocotyl, root, flower; Expressed during petal differentiation and expansion stage; Contains the following InterPro domains: No apical…	NAC058	NAC
Fxa2Cg202912	NAC domain superfamily	AT4G28530	NAC domain containing protein 74 (NAC074); Its function is described as sequence-specific DNA binding transcription factor activity; Involved in multicellular organismal development, regulation of transcription; Located in cellular_component unknown; Expressed in 18 plant structures; Expressed during 13 growth stages; Contains the following InterPro domains: No apical meristem (NAM) protein (Inte…	NAC074	NAC
Fxa7Cg101735	NAC DOMAIN-CONTAINING PROTEIN 82-RELATED	AT5G46590	Nac domain containing protein 96; Transcriptional activator involved in the positive regulation of abscisic acid (ABA) responsive genes. Acts as a positive factor of ABA-mediated responses. Involved in the transcriptional activation of ABA-inducible genes in response to dehydration and osmotic stresses. Plays a positive role in both stomatal closure and water loss under dehydration stress conditi…	NAC096	NAC
Fxa2Cg200524	NAC domain superfamily	AT2G24430	NAM (No apical meristem)-like protein; Arabidopsis NAC domain containing protein 39 (ANAC039); Its function is described as sequence-specific DNA binding transcription factor activity; Involved in multicellular organismal development, regulation of transcription; Located in cellular_component unknown; Expressed in stem, hypocotyl, root, leaf; Expressed during LP.04 four leaves visible, LP.02 two …	NAC038	NAC
Fxa4Ag103036	WRKY domain superfamily	AT5G15130	Arabidopsis thaliana wrky dna-binding protein 72; Probable WRKY transcription factor 72; Transcription factor. Interacts specifically with the W box (5'-(T)TGAC[CT]-3'), a frequently occurring elicitor- responsive cis-acting element (By similarity)	WRKY72	WRKY
Fxa6Cg100050	WRKY domain superfamily	AT5G56270	Probable WRKY transcription factor 2; Transcription factor. Regulates WOX8 and WOX9 expression and basal cell division patterns during early embryogenesis. Interacts specifically with the W box (5'-(T)TGAC[CT]-3'), a frequently occurring elicitor-responsive cis-acting element. Required to repolarize the zygote from a transient symmetric state; Belongs to the WRKY group I family	WRKY2	WRKY
Fxa3Cg100529	WRKY domain superfamily	AT4G18170	Probable WRKY transcription factor 28; Transcription factor. Interacts specifically with the W box (5'-(T)TGAC[CT]-3'), a frequently occurring elicitor- responsive cis-acting element (By similarity)	WRKY28	WRKY
Fxa7Ag201567	WRKY TRANSCRIPTION FACTOR 43-RELATED	AT2G46130	Probable WRKY transcription factor 43; Transcription factor. Interacts specifically with the W box (5'-(T)TGAC[CT]-3'), a frequently occurring elicitor- responsive cis-acting element (By similarity); Belongs to the WRKY group II-c family	WRKY43	WRKY
Fxa3Bg200637	WRKY TRANSCRIPTION FACTOR 30-RELATED-RELATED	AT1G29280	Probable WRKY transcription factor 65; Transcription factor. Interacts specifically with the W box (5'-(T)TGAC[CT]-3'), a frequently occurring elicitor- responsive cis-acting element (By similarity)	WRKY65	WRKY
Fxa3Bg200154	WRKY DNA -binding domain	AT1G62300	WRKY family transcription factor; Transcription factor involved in the control of processes related to senescence and pathogen defense. Interacts specifically with the W box (5'- (T)TGAC[CT]-3'), a frequently occurring elicitor-responsive cis- acting element. Activates the transcription of the SIRK gene and represses its own expression and that of the WRKY42 genes. Modulates phosphate homeostasis…	WRKY6	WRKY
Fxa5Cg200308	EMB|CAB89363.1	AT1G64140	WRKY transcription factor; BEST Arabidopsis thaliana protein match is: loricrin-related (TAIR:AT5G64550.1); Has 3596 Blast hits to 2004 proteins in 150 species: Archae - 0; Bacteria - 54; Metazoa - 1597; Fungi - 38; Plants - 513; Viruses - 9; Other Eukaryotes - 1385 (source: NCBI BLink)	AT1G64140	WRKY
Fxa4Bg101997	AhpC/TSA family	AT1G48130	1-cysteine peroxiredoxin 1; Thiol-specific peroxidase that catalyzes the reduction of hydrogen peroxide and organic hydroperoxides to water and alcohols, respectively (By similarity). Seems to contribute to the inhibition of germination during stress	PER1
Fxa5Ag203179	NAD(P)-binding domain superfamily	AT4G10020	11beta/17beta-hydroxysteroid dehydrogenase; 11-beta-hydroxysteroid dehydrogenase-like 5; Encodes a putative hydroxysteroid dehydrogenase (HSD). Genes that encode HSD include: At5g50600 and At5g50700 (HSD1), At3g47350(HSD2), At3g47360(HSD3), At5g50590 and At5g50690(HSD4), At5g50770(HSD6) (Plant Cell Physiology 50:1463). Two copies of HSD1 and HSD4 exist due to a gene duplication event. In Plant Ph…	HSD5
Fxa4Ag101536	2-OXOGLUTARATE (2OG) AND FE(II)-DEPENDENT OXYGENASE SUPERFAMILY PROTEIN-RELATED	AT1G14130	2-oxoglutarate (2OG) and Fe(II)-dependent oxygenase superfamily protein; Its function is described as oxidoreductase activity, acting on paired donors, with incorporation or reduction of molecular oxygen, 2-oxoglutarate as one donor, and incorporation of one atom each of oxygen into both donors, oxidoreductase activity; Involved in biological_process unknown; Located in nucleus; Expressed in 23 p…	AT1G14130
Fxa7Cg100802	FATTY ACID HYDROXYLASE SUPERFAMILY PROTEIN	AT1G02205	Fatty acid hydroxylase superfamily; Expression of the CER1 gene associated with production of stem epicuticular wax and pollen fertility. Biochemical studies showed that cer1 mutants are blocked in the conversion of stem wax C30 aldehydes to C29 alkanes, and they also lack the secondary alcohols and ketones. These suggested the CER1 protein is an aldehyde decarbonylase, but the exact molecular fu…	CER1
Fxa7Dg102154	Ankyrin repeat	AT2G03430	26S proteasome non-ATPase regulatory subunit 10; Ankyrin repeat family protein; Involved in biological_process unknown; Located in cell wall; Expressed in 25 plant structures; Expressed during 13 growth stages; Contains the following InterPro domains: Ankyrin repeat-containing domain (InterPro:IPR020683), Ankyrin repeat (InterPro:IPR002110); BEST Arabidopsis thaliana protein match is: ankyrin rep…	AT2G03430
Fxa5Ag202388	Hydroxymethylglutaryl-CoA reductase, class I/II, catalytic domain superfamily	AT1G76490	3-hydroxy-3-methylglutaryl-coenzyme A reductase 1; Encodes a 3-hydroxy-3-methylglutaryl coenzyme A reductase, which is involved in melavonate biosynthesis and performs the first committed step in isoprenoid biosynthesis. Expression is activated in dark in leaf tissue but not controlled by light in the root (confine	HMG1
Fxa3Dg203129	P-loop containing nucleoside triphosphate hydrolase	AT1G07110	6-phosphofructo-2-kinase/fructose-2,6-bisphosphatase; Synthesis and degradation of fructose 2,6-bisphosphate. Regulates carbon partitioning between sucrose versus starch during the diurnal cycle; In the C-terminal section; belongs to the phosphoglycerate mutase family	F2KP
Fxa5Dg202492	ABC TRANSPORTER G FAMILY MEMBER 28	AT5G19410	ABC-2 type transporter family protein; Its function is described as ATPase activity, coupled to transmembrane movement of substances; Located in chloroplast, membrane; Contains the following InterPro domains: ATPase, AAA+ type, core (InterPro:IPR003593), ABC transporter-like (InterPro:IPR003439), ABC-2 type transporter (InterPro:IPR013525), ABC transporter, conserved site (InterPro:IPR017871); BE…	ABCG23
Fxa4Cg202407	ABC transporter, conserved site	AT3G25620	ABC-2 type transporter family protein; Its function is described as ATPase activity, coupled to transmembrane movement of substances; Located in chloroplast, membrane; Expressed in 17 plant structures; Expressed during 9 growth stages; Contains the following InterPro domains: ATPase, AAA+ type, core (InterPro:IPR003593), ABC transporter-like (InterPro:IPR003439), ABC transporter, conserved site (…	ABCG21
Fxa3Ag101710	ATP-binding cassette, ABC transporter-type domain	AT1G53270	ABC-2 type transporter family protein; Its function is described as ATPase activity, coupled to transmembrane movement of substances; Located in membrane; Expressed in root; Contains the following InterPro domains: ATPase, AAA+ type, core (InterPro:IPR003593), ABC transporter-like (InterPro:IPR003439), ABC-2 type transporter (InterPro:IPR013525), ABC transporter, conserved site (InterPro:IPR01787…	ABCG10
Fxa5Bg101141	AFP HOMOLOG 2	AT3G29575	ABI five binding protein 3; Acts as a negative regulator of abscisic acid (ABA) response and stress responses	AFP3
Fxa6Dg101364	FOUR ACT DOMAIN ACT DOMAIN PROTEIN WHICH PROTEIN	AT2G36840	Act-like superfamily protein; May bind amino acids	ACR10
Fxa1Ag101422	PATATIN	AT4G37070	Acyl transferase/acyl hydrolase/lysophospholipase superfamily protein; Possesses non-specific lipolytic acyl hydrolase (LAH) activity. Catalyzes the hydrolysis of the neutral lipids monogalactosyldiacylglycerol (MGDG), digalactosyldiacylglycerol (DGDG) and phosphatidylglycerol (PG), and less efficiently the polar lipids phosphatidylcholine (PC) and phosphatidylinositol (PI), but not the storage l…	PLP1
Fxa1Ag101949	Acyl-CoA oxidase	AT5G65110	Acyl-coenzyme A oxidase 2, peroxisomal; Catalyzes the desaturation of long-chain acyl-CoAs to 2- trans-enoyl-CoAs. Active on substrates longer than C14 and mostly with C18-CoA. Activity on long-chain mono-unsaturated substrates is double than with the corresponding saturated substrates	ACX2
Fxa6Bg101899	Rossmann-like alpha/beta/alpha sandwich fold	AT3G11930	Adenine nucleotide alpha hydrolases-like superfamily protein; Its function is described as molecular_function unknown; Involved in response to stress; Located in cellular_component unknown; Expressed in 18 plant structures; Expressed during 9 growth stages; Contains the following InterPro domains: UspA (InterPro:IPR006016), Rossmann-like alpha/beta/alpha sandwich fold (InterPro:IPR014729), Univer…	AT3G11930
Fxa4Cg202268	ADENINE NUCLEOTIDE ALPHA HYDROLASES-LIKE SUPERFAMILY PROTEIN	AT1G68300	Adenine nucleotide alpha hydrolases-like superfamily protein; Its function is described as molecular_function unknown; Involved in response to stress; Located in cellular_component unknown; Expressed in 24 plant structures; Expressed during 15 growth stages; Contains the following InterPro domains: UspA (InterPro:IPR006016), Rossmann-like alpha/beta/alpha sandwich fold (InterPro:IPR014729), Unive…	AT1G68300
Fxa1Cg100137	Adenylate kinase/UMP-CMP kinase	AT5G35170	Adenylate kinase family protein; Catalyzes the reversible transfer of the terminal phosphate group between ATP and AMP	AT5G35170
Fxa7Ag202743	Protein kinase domain	AT5G62310	AGC (cAMP-dependent, cGMP-dependent and protein kinase C) kinase family protein; Encodes a protein with a serine/threonine kinase domain. There are two other closely related members in Arabidopsis. Knock-out mutation results in incomplete root hair elongation. Expression is found all organs examined but is especially strong in elongating root hairs; Belongs to the protein kinase superfamily. AGC …	IRE
Fxa3Bg202738	Carbonic anhydrase, alpha-class, conserved site	AT2G28210	Alpha carbonic anhydrase 2; Reversible hydration of carbon dioxide	ACA2
Fxa2Ag100584	Glycoside hydrolase superfamily	AT4G25000	Alpha-amylase-like; Predicted to be secreted protein based on signalP prediction. Involved in starch mobilization. Mutants are defective in alpha-amylase activity. (Note: AMY1 has been found in the literature to be referred to as AMY3, which is not to be confused with AMY3/At1g69830)	AMY1
Fxa2Cg203325	ALPHA/BETA-HYDROLASES SUPERFAMILY PROTEIN	AT3G62860	alpha/beta-Hydrolases superfamily protein; Its function is described as catalytic activity; Located in plasma membrane; Expressed in 15 plant structures; Expressed during LP.06 six leaves visible, LP.04 four leaves visible, 4 anthesis, C globular stage, petal differentiation and expansion stage; BEST Arabidopsis thaliana protein match is: alpha/beta-Hydrolases superfamily protein (TAIR:AT2G47630.…	AT3G62860
Fxa2Ag101790	HYDROLASE-LIKE	AT4G12830	alpha/beta-Hydrolases superfamily protein; Its function is described as hydrolase activity, catalytic activity; Located in chloroplast; Expressed in 15 plant structures; Expressed during 9 growth stages; Contains the following InterPro domains: Epoxide hydrolase-like (InterPro:IPR000639), Alpha/beta hydrolase fold-1 (InterPro:IPR000073); BEST Arabidopsis thaliana protein match is: alpha/beta-Hydr…	AT4G12830
Fxa1Cg102927	Alpha/beta hydrolase family	AT2G36290	alpha/beta-Hydrolases superfamily protein; Its function is described as hydrolase activity; Involved in biological_process unknown; Located in endoplasmic reticulum; Expressed in 24 plant structures; Expressed during 13 growth stages; Contains the following InterPro domains: Alpha/beta hydrolase fold-1 (InterPro:IPR000073); BEST Arabidopsis thaliana protein match is: alpha/beta-Hydrolases superfa…	AT2G36290
Fxa5Cg201909	Alpha/Beta hydrolase fold	AT1G32190	alpha/beta-Hydrolases superfamily protein; Its function is described as hydrolase activity; Involved in N-terminal protein myristoylation; Located in plasma membrane; Expressed in 14 plant structures; Expressed during 8 growth stages; Contains the following InterPro domains: Phospholipase/carboxylesterase (InterPro:IPR003140); BEST Arabidopsis thaliana protein match is: alpha/beta-Hydrolases supe…	AT1G32190
Fxa6Cg103104	ALPHA/BETA-HYDROLASES SUPERFAMILY PROTEIN	AT3G14360	alpha/beta-Hydrolases superfamily protein; Its function is described as triglyceride lipase activity; Involved in lipid metabolic process; Located in cellular_component unknown; Expressed in 23 plant structures; Expressed during 12 growth stages; Contains the following InterPro domains: Lipase, class 3 (InterPro:IPR002921); BEST Arabidopsis thaliana protein match is: alpha/beta-Hydrolases superfa…	AT3G14360
Fxa4Dg101213	Nucleophile aminohydrolases, N-terminal	AT5G19140	Aluminium induced protein with YGL and LRDR motifs; AILP1; Its function is described as molecular_function unknown; Involved in response to auxin stimulus, response to aluminum ion; Located in plasma membrane; Expressed in 23 plant structures; Expressed during 13 growth stages; BEST Arabidopsis thaliana protein match is: Aluminium induced protein with YGL and LRDR motifs (TAIR:AT5G43830.1); Has 1…	AILP1
Fxa5Ag201945	TLD	AT4G17970	Aluminum-activated, malate transporter 12; Malate-sensitive anion transporter permeable to chloride, nitrate, sulfate and malate. Involved in dark-, CO(2)-, abscisic acid- and water-deficient-induced stomatal closure. Belongs to the R-type anion channels	ALMT12
Fxa5Ag200844	Amidase signature (AS) superfamily	AT5G07360	Amidase family protein; Its function is described as amidase activity, carbon-nitrogen ligase activity, with glutamine as amido-N-donor; Involved in acrylonitrile catabolic process, aldoxime metabolic process; Expressed in 22 plant structures; Expressed during 13 growth stages; Contains the following InterPro domains: Amidase (InterPro:IPR000120); BEST Arabidopsis thaliana protein match is: Amida…	AT5G07360
Fxa4Bg102310	AMP-dependent synthetase-like superfamily	AT5G63380	AMP-dependent synthetase and ligase family protein; Encodes a peroxisomal protein involved in the activation of fatty acids through esterification with CoA. At5g63380 preferentially activates fatty acids with increased chain length (C9:0 to C8:0) and thus shares characteristics with long-chain fatty acyl-CoA synthases. Also able to catalyze the conversion of OPDA to its CoA ester and is therefore…	AT5G63380
Fxa6Cg100889	EM-LIKE PROTEIN GEA1	AT2G40170	Arabidopsis early methionine-labelled 6; Stress induced protein; Encodes a group 1 LEA gene that is activated by direct binding of ABI5 to its promoter and is involved in response to ABA. Is required for normal seed development. Involved in regulating the timing of dessication tolerance and rate of water loss during seed maturation	GEA6
Fxa6Ag100240	GRF1-INTERACTING FACTOR 1	AT5G28640	Arabidopsis grf1-interacting factor 1; GRF1-interacting factor 1; Transcription coactivator that plays a role in the regulation of cell expansion in leaf and cotyledons tissues. Component of a network formed by miR396, the GRFs and their interacting factors (GIFs) acting in the regulation of meristem function, at least partially through the control of cell proliferation. Appears to function syner…	AN3
Fxa4Dg100188	CELLULOSE SYNTHASE-LIKE PROTEIN G2	AT4G24000	Arabidopsis thaliana cellulose synthase like g2; Cellulose synthase-like protein G2; Thought to be a Golgi-localized beta-glycan synthase that polymerize the backbones of noncellulosic polysaccharides (hemicelluloses) of plant cell wall	CSLG2
Fxa1Dg201617	CINNAMYL ALCOHOL DEHYDROGENASE-LIKE PROTEIN	AT4G37990	Arabidopsis thaliana cinnamyl-alcohol dehydrogenase 8; Cinnamyl alcohol dehydrogenase 8; Involved in lignin biosynthesis. Catalyzes the final step specific for the production of lignin monomers. Catalyzes the NADPH-dependent reduction of coniferaldehyde, 5- hydroxyconiferaldehyde, sinapaldehyde, 4-coumaraldehyde and caffeyl aldehyde to their respective alcohols	ELI3-2
Fxa2Ag103821	PCMH-type FAD-binding domain	AT1G75450	Arabidopsis thaliana cytokinin oxidase 5; Cytokinin dehydrogenase 5; This gene used to be called AtCKX6. It encodes a protein whose sequence is similar to cytokinin oxidase/dehydrogenase, which catalyzes the degradation of cytokinins	CKX5
Fxa2Cg200089	Cytochrome P450, conserved site	AT5G25900	Arabidopsis thaliana ent-kaurene oxidase 1; Ent-kaurene oxidase, chloroplastic; Catalyzes three successive oxidations of the 4-methyl group of ent-kaurene giving kaurenoic acid, a key step in gibberellins (GAs) biosynthesis. GAs, which are involved many processes, including stem elongation, play a central role in plant development	GA3
Fxa6Bg100797	RING FINGER AND PROTEASE ASSOCIATED DOMAIN-CONTAINING	AT3G52850	Arabidopsis thaliana epidermal growth factor receptor-like protein; Vacuolar sorting receptor homolog 1; Vacuolar-sorting receptor (VSR) involved in clathrin- coated vesicles sorting from Golgi apparatus to vacuoles. Required for the sorting of 12S globulin, 2S albumin and maybe other seed storage proteins to protein storage vacuoles (PSVs) in seeds. May also be implicated in targeting N-terminal…	VSR1
Fxa3Bg202642	Sodium/hydrogen exchanger family	AT5G55470	Arabidopsis thaliana na+/h+ (sodium hydrogen) exchanger 3; Na+/H+ (sodium hydrogen) exchanger 3; May act in low affinity electroneutral exchange of protons for cations such as Na(+) or K(+) across membranes. May also exchange Li(+) and Cs(+) with a lower affinity	NHX3
Fxa4Ag100401	PEROXYGENASE 3-RELATED	AT5G55240	ARABIDOPSIS THALIANA PEROXYGENASE 2; Calcium-binding peroxygenase involved in the degradation of storage lipid in oil bodies. May be involved in the interaction between oil bodies and vacuoles during seed germination and in the oxylipin signaling pathways and plant defense responses. Can catalyze sulfoxidation of thiobenzamide, hydroxylation of aniline and epoxidation of oleic acid; Belongs to th…	ATPXG2
Fxa7Cg101743	P-loop containing nucleoside triphosphate hydrolase	AT5G03530	Arabidopsis thaliana rab gtpase homolog c2a; Ras-related protein RABC2a; Encodes a member of the Rab GTPase family of proteins. This protein interacts with the tail region of a myosin XI protein (AT5G43900) in a GTP-dependent manner. CFP:RabC2a appears to co-localize with peroxisomes	RABC2A
Fxa2Ag101208	SUGAR TRANSPORTER	AT1G22710	Arabidopsis thaliana sucrose-proton symporter 2; Sucrose transport protein SUC2; Responsible for the transport of sucrose into the cell, with the concomitant uptake of protons (symport system). Can also transport other glucosides such as maltose, arbutin (hydroquinone- beta-D-glucoside), salicin (2-(hydroxymethyl)phenyl-beta-D- glucoside), alpha-phenylglucoside, beta-phenylglucoside, alpha- paran…	SUC2
Fxa2Ag101750	AT-RICH INTERACTIVE DOMAIN-CONTAINING PROTEIN 6-LIKE	AT2G17410	ARID/BRIGHT DNA-binding domain-containing protein; Its function is described as sequence-specific DNA binding transcription factor activity; Involved in regulation of transcription; Located in intracellular; Expressed in 25 plant structures; Expressed during 13 growth stages; Contains the following InterPro domains: Heat shock protein Hsp20 (InterPro:IPR002068), HSP20-like chaperone (InterPro:IPR…	AT2G17410
Fxa3Bg200155	ASPARTIC PROTEINASE-LIKE	AT1G11910	Aspartic proteinase A1; Involved in the breakdown of propeptides of storage proteins in protein-storage vacuoles (By similarity). Possesses aspartic protease activity in vitro	APA1
Fxa7Bg202179	AT-HOOK MOTIF NUCLEAR-LOCALIZED PROTEIN 15	AT3G55560	At-hook motif nuclear-localized protein 15; Transcription factor that specifically binds AT-rich DNA sequences related to the nuclear matrix attachment regions (MARs) (By similarity). Binds the DNA sequence GNFEI (GA-negative feedback element I) in the GA3OX1 promoter . Negatively regulates plant innate immunity (PTI) to pathogens through the down-regulation of the PAMP-triggered FRK1 expression	AGF2
Fxa7Dg101075	PPC domain	AT2G45430	At-hook motif nuclear-localized protein 22; Transcription factor that specifically binds AT-rich DNA sequences related to the nuclear matrix attachment regions (MARs). Binds an AT-rich DNA sequences in the FLOWERING LOCUS T (FT) promoter . Acts redundantly with AHL18, AHL27 and AHL29 in the regulation of flowering and regulation of the hypocotyl elongation. Plays a role in both photo- and skotomo…	AHL22
Fxa1Ag102484	ATP-binding cassette, ABC transporter-type domain	AT2G47000	Atp-binding cassette, subfamily b (mdr/tap), member 1; ABC transporter B family member 4; Auxin influx transporter that mediates the transport of auxin in roots. Contributes to the basipetal transport in hypocotyls and root tips by establishing an auxin uptake sink in the root cap. Confers sensitivity to 1-N-naphthylphthalamic acid (NPA). Regulates the root elongation, the initiation of lateral r…	ABCB4
Fxa6Dg104119	ABC transporter type 1, transmembrane domain superfamily	AT3G28345	Atp-binding cassette, subfamily b (mdr/tap), member 1; ABC transporter family protein; Its function is described as ATPase activity, coupled to transmembrane movement of substances; Involved in transport, transmembrane transport; Located in plasma membrane; Expressed in shoot apex, inflorescence meristem, cotyledon, hypocotyl, flower; Expressed during petal differentiation and expansion stage; Co…	ABCB15
Fxa7Ag202764	Succinyl-CoA synthetase-like	AT1G60810	ATP-citrate synthase alpha chain protein 2; ATP citrate-lyase is the primary enzyme responsible for the synthesis of cytosolic acetyl-CoA, used for the elongation of fatty acids and biosynthesis of isoprenoids, flavonoids and malonated derivatives. May supply substrate to the cytosolic acetyl-CoA carboxylase, which generates the malonyl-CoA used for the synthesis of a multitude of compounds, incl…	ACLA-2
Fxa4Cg201308	ATP-dependent (S)-NAD(P)H-hydrate dehydratase	AT5G19150	ATP-dependent (S)-NAD(P)H-hydrate dehydratase; Catalyzes the dehydration of the S-form of NAD(P)HX at the expense of ATP, which is converted to ADP. Together with NAD(P)HX epimerase, which catalyzes the epimerization of the S- and R-forms, the enzyme allows the repair of both epimers of NAD(P)HX, a damaged form of NAD(P)H that is a result of enzymatic or heat-dependent hydration; Belongs to the N…	AT5G19150
Fxa6Cg104177	PLASMA MEMBRANE ATPASE	AT5G62670	ATPase 11, plasma membrane-type; The plasma membrane H(+) ATPase of plants and fungi generates a proton gradient that drives the active transport of nutrients by H(+)-symport. The resulting external acidification and/or internal alkinization may mediate growth responses (By similarity); Belongs to the cation transport ATPase (P-type) (TC 3.A.3) family. Type IIIA subfamily	HA11
Fxa6Dg103846	G-BOX BINDING PROTEIN	AT3G29970	B12D protein; Its function is described as molecular_function unknown; Involved in biological_process unknown; Located in endomembrane system; Expressed in 8 plant structures; Expressed during F mature embryo stage, 4 leaf senescence stage, petal differentiation and expansion stage, E expanded cotyledon stage, D bilateral stage; Contains the following InterPro domains: B12D (InterPro:IPR010530); …	AT3G29970
Fxa3Cg100837	INNER MEMBRANE TRANSPORTER YGJI-RELATED	AT4G21120	Basic amino acid/polyamine antiporter, apa family; Cationic amino acid transporter 1; High-affinity permease involved in the transport of the cationic amino acids (e.g. arginine, lysine, histidine, citrulline, valine, and glutamate). Transport mostly basic amino acids, and, to a lower extent neutral and acidic amino acids. May function as a proton symporter	AAT1
Fxa3Cg101491	DNA-BINDING PROTEIN-LIKE PROTEIN	AT3G14880	BEST Arabidopsis thaliana protein match is: transcription factor-related (TAIR:AT4G18650.1); Has 560 Blast hits to 560 proteins in 40 species: Archae - 0; Bacteria - 0; Metazoa - 2; Fungi - 0; Plants - 558; Viruses - 0; Other Eukaryotes - 0 (source: NCBI BLink)	AT3G14880
Fxa6Ag105025	Glycosyl hydrolase family 1	AT5G44640	Beta glucosidase 13 (BGLU13); Its function is described as cation binding, hydrolase activity, hydrolyzing O-glycosyl compounds, catalytic activity; Involved in carbohydrate metabolic process; Located in endomembrane system; Contains the following InterPro domains: Glycoside hydrolase, family 1 (InterPro:IPR001360), Glycoside hydrolase, family 1, active site (InterPro:IPR018120), Glycoside hydrol…	BGLU13
Fxa6Dg104273	BETA-1,4-N-ACETYLGLUCOSAMINYLTRANSFERASE FAMILY PROTEIN	AT3G27540	beta-1,4-N-acetylglucosaminyltransferase family protein; Its function is described as transferase activity, transferring glycosyl groups, acetylglucosaminyltransferase activity; Involved in protein amino acid N-linked glycosylation; Located in membrane; Expressed in 24 plant structures; Expressed during 15 growth stages; Contains the following InterPro domains: Glycosyl transferase, family 17 (In…	AT3G27540
Fxa5Ag201665	Major intrinsic protein, conserved site	AT1G17810	Beta-tonoplast intrinsic protein; Aquaporins facilitate the transport of water and small neutral solutes across cell membranes	BETA-TIP
Fxa2Dg202024	Bifunctional inhibitor/plant lipid transfer protein/seed storage helical domain	AT2G48130	Bifunctional inhibitor/lipid-transfer protein/seed storage 2S albumin superfamily protein; Its function is described as lipid binding; Involved in lipid transport; Located in anchored to membrane; Expressed in hypocotyl, root, flower; Expressed during petal differentiation and expansion stage; Contains the following InterPro domains: Bifunctional inhibitor/plant lipid transfer protein/seed storag…	AT2G48130
Fxa5Bg102732	Plant non-specific lipid-transfer protein/Par allergen	AT5G64080	Bifunctional inhibitor/lipid-transfer protein/seed storage 2S albumin superfamily protein; Its function is described as lipid binding; Involved in lipid transport; Located in anchored to plasma membrane, anchored to membrane; Expressed in 25 plant structures; Expressed during 14 growth stages; Contains the following InterPro domains: Bifunctional inhibitor/plant lipid transfer protein/seed storag…	XYP1
Fxa4Cg201209	BIFUNCTIONAL INHIBITOR/LIPID-TRANSFER PROTEIN/SEED STORAGE 2S ALBUMIN SUPERFAMILY PROTEIN	AT3G22620	Bifunctional inhibitor/lipid-transfer protein/seed storage 2S albumin superfamily protein; Its function is described as lipid binding; Involved in lipid transport; Located in chloroplast envelope; Expressed in 9 plant structures; Expressed during 4 anthesis, C globular stage, petal differentiation and expansion stage; Contains the following InterPro domains: Bifunctional inhibitor/plant lipid tra…	AT3G22620
Fxa7Ag203325	SERINE/ARGININE-RICH SPLICING FACTOR	AT5G16840	Binding partner of acd11 1 (BPA1); Its function is described as oxidoreductase activity, nucleotide binding, nucleic acid binding; Involved in oxidation reduction; Expressed in 25 plant structures; Expressed during 15 growth stages; Contains the following InterPro domains: Aldo/keto reductase (InterPro:IPR001395), RNA recognition motif, RNP-1 (InterPro:IPR000504), Nucleotide-binding, alpha-beta p…	BPA1
Fxa5Bg100541	C2 AND GRAM DOMAIN-CONTAINING PROTEIN	AT5G50170	C2 calcium/lipid-binding and GRAM domain containing protein; Contains the following InterPro domains: C2 membrane targeting protein (InterPro:IPR018029), C2 calcium/lipid-binding domain, CaLB (InterPro:IPR008973), GRAM (InterPro:IPR004182), C2 calcium-dependent membrane targeting (InterPro:IPR000008); BEST Arabidopsis thaliana protein match is: C2 calcium/lipid-binding and GRAM domain containing …	AT5G50170
Fxa4Bg100678	P-type ATPase	AT4G30110	Cadmium/zinc-transporting ATPase HMA2; Plays an important role in zinc transport and homeostasis. Could also be involved in cadmium detoxification	HMA2
Fxa3Dg203348	EF-hand domain pair	AT4G26470	Calcium-binding EF-hand family protein; Potential calcium sensor	AT4G26470
Fxa1Bg200906	STRICTOSIDINE SYNTHASE-RELATED	AT3G51430	Calcium-dependent phosphotriesterase superfamily protein; Although this enzyme is predicted to encode a strictosidine synthase (SS), it lacks a conserved catalytic glutamate residue found in active SS enzymes and it is not expected to have SS activity	YLS2
Fxa2Ag102510	Thioredoxin-like superfamily	AT4G03200	Catalytics; Its function is described as catalytic activity; Located in chloroplast; Expressed in 24 plant structures; Expressed during 13 growth stages; Contains the following InterPro domains: Protein of unknown function DUF255 (InterPro:IPR004879), Thioredoxin fold (InterPro:IPR012335), Six-hairpin glycosidase-like (InterPro:IPR008928), Thioredoxin-like fold (InterPro:IPR012336); Has 2655 Blas…	AT4G03200
Fxa3Dg201645	CBS domain	AT5G53750	CBS domain-containing protein; Contains the following InterPro domains: Cystathionine beta-synthase, core (InterPro:IPR000644); BEST Arabidopsis thaliana protein match is: Cystathionine beta-synthase (CBS) family protein (TAIR:AT4G27460.1); Has 152 Blast hits to 152 proteins in 18 species: Archae - 0; Bacteria - 0; Metazoa - 1; Fungi - 0; Plants - 150; Viruses - 0; Other Eukaryotes - 1 (source: N…	AT5G53750
Fxa3Bg202002	Cell differentiation family, Rcd1-like	AT3G20800	CCR4-NOT transcription complex subunit 9; Cell differentiation, Rcd1-like protein; Contains the following InterPro domains: Cell differentiation, Rcd1-like (InterPro:IPR007216); BEST Arabidopsis thaliana protein match is: Cell differentiation, Rcd1-like protein (TAIR:AT5G12980.1); Has 491 Blast hits to 488 proteins in 205 species: Archae - 0; Bacteria - 0; Metazoa - 160; Fungi - 135; Plants - 110…	AT3G20800
Fxa6Dg100152	Pyridoxal phosphate-dependent transferase domain 1	AT1G09770	Cell division cycle 5-like protein; Component of the MAC complex that probably regulates defense responses through transcriptional control and thereby is essential for plant innate immunity. Possesses a sequence specific DNA sequence 'CTCAGCG' binding activity. Involved in mRNA splicing and cell cycle control. May also play a role in the response to DNA damage; Belongs to the CEF1 family	CDC5
Fxa6Ag104079	CELLULOSE SYNTHASE-LIKE PROTEIN B1-RELATED	AT2G32530	Cellulose synthase-like protein B3; Thought to be a Golgi-localized beta-glycan synthase that polymerize the backbones of noncellulosic polysaccharides (hemicelluloses) of plant cell wall	CSLB03
Fxa3Bg203654	Cellulose synthase	AT1G55850	Cellulose synthase-like protein E1; Thought to be a Golgi-localized beta-glycan synthase that polymerize the backbones of noncellulosic polysaccharides (hemicelluloses) of plant cell wall	CSLE1
Fxa6Ag101882	PROTEIN ORANGE-LIKE, CHLOROPLASTIC	AT5G06130	Chaperone protein dnaj-like protein; May be associated with accumulation of carotenoids in chromoplasts	AT5G06130
Fxa3Bg201040	Chaperonin Cpn60	AT5G18820	Chaperonin 60 subunit alpha 2, chloroplastic; Involved in protein assisted folding	EMB3007
Fxa2Cg203057	Chlorophyllase	AT1G19670	Chlorophyllase-1; Chlorophyllase is the first enzyme involved in chlorophyll degradation. It catalyzes the hydrolysis of the ester bond to yield chlorophyllide and phytol. AtCLH1 lacks a typical signal sequence for the chloroplast. Its expression is induced rapidly by methyljasmonate, a known promoter of senescence and chlorophyll degradation; Belongs to the AB hydrolase superfamily. Lipase family	CLH1
Fxa4Ag102926	CHORISMATE MUTASE	AT1G69370	Chorismate mutase 3, chloroplastic; May play a role in chloroplast biogenesis	CM3
Fxa1Ag101428	GLUTAMINE AMIDOTRANSFERASE PB2B2.05-RELATED	AT5G38200	Class I glutamine amidotransferase-like superfamily protein; Its function is described as hydrolase activity; Involved in glutamine metabolic process; Located in cellular_component unknown; Contains the following InterPro domains: Peptidase C26 (InterPro:IPR011697), Glutamine amidotransferase type 1 (InterPro:IPR017926); BEST Arabidopsis thaliana protein match is: Class I glutamine amidotransfera…	AT5G38200
Fxa3Dg201473	Class I glutamine amidotransferase-like	AT1G53280	Class I glutamine amidotransferase-like superfamily protein; May be involved in oxidative stress response	DJ1B
Fxa2Dg203403	Adaptor complexes medium subunit family	AT4G24550	Clathrin adaptor complexes medium subunit family protein; Subunit of novel type of clathrin- or non-clathrin-associated protein coat involved in targeting proteins from the trans-Golgi network (TGN) to the endosomal-lysosomal system	AT4G24550
Fxa5Dg202800	CLATHRIN LIGHT CHAIN	AT2G20760	Clathrin light chain protein; Clathrin is the major protein of the polyhedral coat of coated pits and vesicles	AT2G20760
Fxa1Bg201239	COLD-REGULATED 413 PLASMA MEMBRANE PROTEIN 2	AT3G50830	Cold-regulated 413 plasma membrane protein 2; Cold acclimation protein WCOR413-like protein beta form. Transcript is not detectable	COR413-PM2
Fxa5Cg200048	Copper amine oxidase	AT4G12290	Copper amine oxidase family protein; Its function is described as quinone binding, primary amine oxidase activity, copper ion binding; Involved in oxidation reduction, amine metabolic process; Located in vacuole; Contains the following InterPro domains: Copper amine oxidase, N-terminal (InterPro:IPR016182), Copper amine oxidase, N2-terminal (InterPro:IPR015800), Copper amine oxidase, N2/N3-termin…	AT4G12290
Fxa3Ag103481	COPPER TRANSPORTER 6-LIKE	AT5G59030	Copper transporter 1; Encodes a putative copper transport protein that contains copper-binding motif and functionally complements in copper-transport defective yeast strains; Belongs to the copper transporter (Ctr) (TC 1.A.56) family. SLC31A subfamily	COPT1
Fxa4Cg201202	Vicilin N terminal region	AT3G22640	Cupin family protein; Seed storage protein	PAP85
Fxa6Bg100063	CBS domain	AT1G65320	Cystathionine beta-synthase (CBS) family protein; Its function is described as molecular_function unknown; Involved in biological_process unknown; Located in vacuole; Expressed in cultured cell; Contains the following InterPro domains: Cystathionine beta-synthase, core (InterPro:IPR000644); BEST Arabidopsis thaliana protein match is: CBS domain-containing protein (TAIR:AT5G53750.1); Has 145 Blast…	CBSX6
Fxa3Ag100740	Cystatin domain	AT5G47550	Cystatin/monellin superfamily protein; Specific inhibitor of cysteine proteinases. Probably involved in the regulation of endogenous processes and in defense against pests and pathogens (By similarity)	AT5G47550
Fxa6Cg100330	Tryptophan synthase beta subunit-like PLP-dependent enzyme	AT3G04940	Cysteine synthase d1; Acts as a cysteine synthase. The cysteine synthesis reaction is more efficient than the cyanoalanine synthase activity	CYSD1
Fxa6Ag103365	Cytochrome P450, E-class, group I	AT5G07990	Cytochrome P450 superfamily protein; Catalyzes the 3'-hydroxylation of the flavonoid B-ring to the 3',4'-hydroxylated state. Convert naringenin to eriodictyol and dihydrokaempferol to dihydroquercetin; Belongs to the cytochrome P450 family	TT7
Fxa3Dg202977	Cytochrome P450 superfamily	AT2G29090	Cytochrome P450, family 707, subfamily A, polypeptide 2; Encodes a protein with ABA 8'-hydroxylase activity, involved in ABA catabolism. Member of the CYP707A gene family. This gene predominantly accumulates in dry seeds and is up-regulated immediately following imbibition. CYP707A2 appears to play a major role in the rapid decrease in ABA levels during early seed imbibition	CYP707A2
Fxa3Bg201414	Cytochrome P450, conserved site	AT3G14690	Cytochrome P450, family 72, subfamily A, polypeptide 15; Putative cytochrome P450	CYP72A15
Fxa2Ag103903	Cytochrome P450, E-class, group I	AT1G75130	Cytochrome P450, family 721, subfamily A, polypeptide 1; Member of CYP721A; Belongs to the cytochrome P450 family	CYP721A1
Fxa1Ag101540	Cytochrome P450 superfamily	AT4G37370	Cytochrome P450, family 81, subfamily D, polypeptide 8; Member of CYP81D; Belongs to the cytochrome P450 family	CYP81D8
Fxa2Bg203700	Cytochrome P450, E-class, group I	AT4G31940	Cytochrome P450, family 82, subfamily C, polypeptide 4; Can hydroxylate 8-methoxypsoralen to form 5-hydroxy-8- methoxypsoralen in vivo and in vitro. Involved in the early iron deficiency response, possibly through an IDE1-like mediated pathway; Belongs to the cytochrome P450 family	CYP82C4
Fxa5Cg200531	OS08G0105600 PROTEIN	AT4G31500	Cytochrome P450, family 83, subfamily B, polypeptide 1; Involved in the metabolism of aromatic oximes. Catalyzes the oxime metabolizing step in indole glucosinolate biosynthesis by converting indole-3-acetaldoxime into indole-3-S-alkyl- thiohydroximate. Probably required for glucosinolate activation in response to pathogens. Functions in auxin homeostasis because indole-3-acetaldoxime also serves…	CYP83B1
Fxa3Bg203228	Cytochrome P450	AT5G58860	Cytochrome P450, family 86, subfamily A, polypeptide 1; Catalyzes the omega-hydroxylation of various fatty acids (FA). Acts on saturated and unsaturated fatty acids with chain lengths from C12 to C18 but not on hexadecane; Belongs to the cytochrome P450 family	CYP86A1
Fxa4Cg203101	Cytochrome P450	AT5G23190	Cytochrome P450, family 86, subfamily B, polypeptide 1; Cytochrome P450 CYP86B1, nuclear gene for chloroplast product. CYP86B1 is a very long chain fatty acid hydroxylase specifically involved in polyester monomer biosynthesis during the course of plant development	CYP86B1
Fxa3Ag103045	Possible lysine decarboxylase	AT2G28305	Cytokinin riboside 5'-monophosphate phosphoribohydrolase LOG1; Cytokinin-activating enzyme working in the direct activation pathway. Phosphoribohydrolase that converts inactive cytokinin nucleotides to the biologically active free-base forms	LOG1
Fxa2Ag103767	Cytokinin riboside 5'-monophosphate phosphoribohydrolase LOG	AT2G37210	Cytokinin riboside 5'-monophosphate phosphoribohydrolase; Cytokinin-activating enzyme working in the direct activation pathway. Phosphoribohydrolase that converts inactive cytokinin nucleotides to the biologically active free-base forms	LOG3
Fxa2Ag100242	BRANCHED-CHAIN-AMINO-ACID AMINOTRANSFERASE	AT1G50110	D-aminoacid aminotransferase-like PLP-dependent enzymes superfamily protein; Converts 2-oxo acids to branched-chain amino acids. Acts on leucine, isoleucine and valine (By similarity)	AT1G50110
Fxa2Dg203262	C1 domain	AT1G60420	DC1 domain-containing protein; Probable thiol-disulfide oxidoreductase required for pollen tube growth and pollen function in the pistil. Seems not to be required for in vitro pollen tube growth. May be involved in the generation of lipid signaling molecules in pistil	AT1G60420
Fxa2Dg200826	DEHYDRIN XERO 2-RELATED	AT3G50980	Dehydrin xero 1 (XERO1); Its function is described as molecular_function unknown; Involved in response to water, response to stress; Located in cellular_component unknown; Expressed in shoot apex, inflorescence meristem, petal, leaf whorl, seed; Expressed during F mature embryo stage, petal differentiation and expansion stage, E expanded cotyledon stage; Contains the following InterPro domains: D…	XERO1
Fxa3Ag103344	Glyoxalase-like domain	AT1G07645	Dessication-induced 1VOC superfamily protein (DSI-1VOC); Its function is described as catalytic activity; Located in endomembrane system; Expressed in seed; Contains the following InterPro domains: Glyoxalase/bleomycin resistance protein/dioxygenase (InterPro:IPR004360); Has 35333 Blast hits to 34131 proteins in 2444 species: Archae - 798; Bacteria - 22429; Metazoa - 974; Fungi - 991; Plants - 53…	DSI-1VOC
Fxa6Cg101745	Superfamilies 1 and 2 helicase ATP-binding type-1 domain	AT2G35920	DExH-box ATP-dependent RNA helicase DExH1; RNA helicase family protein; Its function is described as helicase activity, nucleic acid binding, ATP-dependent helicase activity, ATP binding; Involved in biological_process unknown; Located in cellular_component unknown; Expressed in 23 plant structures; Expressed during 12 growth stages; Contains the following InterPro domains: Helicase-associated do…	AT2G35920
Fxa4Ag102127	-	AT1G48300	Diacylglycerol o-acyltransferase 3, plant; Involved in triacylglycerol (TAG) biosynthesis . Catalyzes the acylation of the sn-3 hydroxy group of sn-1,2-diacylglycerol using acyl-CoA May preferentially use linolenoyl-CoA as substrate and to a lesser extent linoleoyl-CoA . May contribute to the active recycling of linoleate and linolenate into TAG when seed oil breakdown is blocked	DGAT3
Fxa6Cg102608	DNA (CYTOSINE-5)-METHYLTRANSFERASE DRM1	AT5G14620	DNA (cytosine-5)-methyltransferase DRM2; Involved in de novo DNA methylation. Controls asymmetric and CpNpG methylation. Required for FWA gene silencing but not for the maintenance of SUP gene silencing. Functionally redundant to CMT3 to maintain non-CpG methylation. Involved in RNA-directed DNA methylation (RdDM). Acts as major DNA methyltransferase in the RdDM pathway, and is essential for RNA-…	DRM2
Fxa2Dg203430	DNA POLYMERASE EPSILON CATALYTIC SUBUNIT A	AT1G19530	DNA polymerase epsilon catalytic subunit A; Unknown protein; Its function is described as molecular_function unknown; Involved in N-terminal protein myristoylation, anaerobic respiration; Located in cellular_component unknown; Expressed in leaf apex, inflorescence meristem, hypocotyl, root, flower; Expressed during petal differentiation and expansion stage; Has 47 Blast hits to 47 proteins in 13 …	AT1G19530
Fxa4Dg102736	BRCT domain superfamily	AT1G10520	Dna polymerase lambda (poll); Repair polymerase involved in base excision repair (BER) and responsible for repair of lesions that give rise to abasic (AP) sites in DNA. Has both DNA polymerase and terminal transferase activities. Has a 5'-deoxyribose-5-phosphate lyase (dRP lyase) activity (By similarity). Involved in the repair of transposon-induced DNA double strand breaks (DSBs) . Involved in r…	AT1G10520
Fxa7Bg202480	Bromodomain	AT1G20670	DNA-binding bromodomain-containing protein; Contains the following InterPro domains: Bromodomain, conserved site (InterPro:IPR018359), Bromodomain (InterPro:IPR001487); BEST Arabidopsis thaliana protein match is: DNA-binding bromodomain-containing protein (TAIR:AT1G76380.2); Has 11096 Blast hits to 8233 proteins in 323 species: Archae - 0; Bacteria - 121; Metazoa - 4363; Fungi - 1457; Plants - 67…	AT1G20670
Fxa3Bg203788	PLASTID TRANSCRIPTIONALLY ACTIVE PROTEIN	AT2G34860	DnaJ/Hsp40 cysteine-rich domain superfamily protein; Involved in female gametophyte development. Required for embryo sac development . Nuclear genome-encoded factor required for the accumulation of photosystem I (PSI) during plant development . Required for light acclimation and chloroplast development	EDA3
Fxa1Ag101954	Inositol polyphosphate-related phosphatase	AT5G65090	Dnase i-like superfamily protein; Type I inositol polyphosphate 5-phosphatase 5; Encodes a protein involved in root hair morphogenesis and tip growth. Required for restricting both the size of the root-hair initiation site and the width of the root hairs during the transition to tip growth, but, apparently, is not required for normal subsequent tip growth	BST1
Fxa2Dg203537	Zinc finger, Dof-type	AT1G47655	Dof-type zinc finger DNA-binding family protein; Transcription factor that binds specifically to a 5'- AA[AG]G-3' consensus core sequence	AT1G47655
Fxa1Ag101834	E3 UBIQUITIN-PROTEIN LIGASE ATL31-LIKE	AT3G05200	E3 ubiquitin-protein ligase ATL6; E3 ubiquitin-protein ligase able to catalyze polyubiquitination with ubiquitin-conjugating enzyme E2 UBC8 in vitro. May be involved in the plant C/N response and the early steps of the plant defense signaling pathway; Belongs to the RING-type zinc finger family. ATL subfamily	ATL6
Fxa2Dg203592	Cupredoxin	AT2G25060	Early nodulin-like protein 14 (ENODL14); Its function is described as electron carrier activity, copper ion binding; Located in anchored to plasma membrane, plasma membrane, anchored to membrane; Expressed in 20 plant structures; Expressed during 13 growth stages; Contains the following InterPro domains: Plastocyanin-like (InterPro:IPR003245), Cupredoxin (InterPro:IPR008972); BEST Arabidopsis tha…	ENODL14
Fxa1Ag100340	Early nodulin 93 ENOD93 protein	AT5G25940	Early nodulin-like protein; Early nodulin-related; Its function is described as molecular_function unknown; Located in mitochondrion; Expressed in 24 plant structures; Expressed during 16 growth stages; Contains the following InterPro domains: Early nodulin 93 ENOD93 protein (InterPro:IPR005050); Has 1807 Blast hits to 1807 proteins in 277 species: Archae - 0; Bacteria - 0; Metazoa - 736; Fungi -…	AT5G25940
Fxa7Cg100229	EARLY-RESPONSIVE TO DEHYDRATION PROTEIN-LIKE	AT3G54510	Early-responsive to dehydration stress protein (erd4); Acts as an osmosensitive calcium-permeable cation channel	AT3G54510
Fxa2Bg202169	Bifunctional inhibitor/plant lipid transfer protein/seed storage helical domain superfamily	AT2G48140	Embryo sac development arrest 4 (EDA4); Contains the following InterPro domains: Bifunctional inhibitor/plant lipid transfer protein/seed storage (InterPro:IPR016140), Plant lipid transfer protein/seed storage/trypsin-alpha amylase inhibitor (InterPro:IPR003612); BEST Arabidopsis thaliana protein match is: Bifunctional inhibitor/lipid-transfer protein/seed storage 2S albumin superfamily protein (…	EDA4
Fxa6Ag101695	LATE EMBRYOGENESIS ABUNDANT PROTEIN ECP63	AT2G36640	Embryonic cell protein 63; Encodes putative phosphotyrosine protein belonging to late embryogenesis abundant (LEA) protein in group 3 that might be involved in maturation and desiccation tolerance of seeds. RFLP and CAPS mapping place it on chromosome 4 but the nucleotide sequence maps it to chromosome 2	ECP63
Fxa3Dg200334	ENDONUCLEASE 1	AT1G11190	Encodes a bifunctional nuclease that acts on both RNA and DNA involved in nucleic acid degradation to facilitate nucleotide and phosphate recovery during senescence. It has mismatch-specific endonuclease activity with wide recognition of single base mismatches as well as the ability to cleave indel types of mismatches (heteroduplexes with loops)	BFN1
Fxa5Dg200694	Short-chain dehydrogenase/reductase, conserved site	AT5G50600	Encodes a hydroxysteroid dehydrogenase HSD1. Two copies of HSD1 (At5g50600 and At5g50700) exist in the Arabidopsis genome as a result of an exact 33-kb duplication on chromosome 5 encompassing seven genes. There are five homologs of HSD1 in Arabidopsis (HSD2-At3g47350, HSD3-At3g47360, HSD4-At5g50590, HSD4-At5g50690 and HSD6-At5g50770; HSD4 has two copies due to the same gene duplication event occ…	At5g50600
Fxa4Cg201572	Acyl-CoA dehydrogenase-like, C-terminal	AT3G06810	Encodes a protein with similarity to acyl-CoA dehydrogenases. Mutations in IBR3 render plants resistant to indole-3-butryic acid, a putative storage form of the biologically active auxin IAA (indole-3-acetic acid). IBR3 is hypothesized to carry out the second step in a &#946;-oxidation-like process of IBA metabolism in Arabidopsis. Though its subcellular location has not been determined, IBR3 has…	IBR3
Fxa6Ag103790	UDP-glycosyltransferase family, conserved site	AT3G21780	Encodes a protein with UDP-glucosyl transferase activity that was shown to preferentially glucosylates abscisic acid (ABA), and not its catabolites. Moreover, UGT71B6 was shown to have a strict preference for the naturally-occurring ABA enantiomer, (+)-ABA, and not its 'unnatural' relative, (-)-ABA. This is in contrast to the other identified UGT genes catalyzing the glucosylation of ABA which we…	UGT71B6
Fxa5Ag201892	Expansin, Cellulose-binding-like domain	AT4G17030	Encodes EXLB1 (expansin-like B1), a member of the expansin family	EXLB1
Fxa2Bg202778	Thiolase-like	AT2G26640	Encodes KCS11, a member of the 3-ketoacyl-CoA synthase family involved in the biosynthesis of VLCFA (very long chain fatty acids); Belongs to the chalcone/stilbene synthases family	KCS11
Fxa6Ag102205	Late embryogenesis abundant (LEA) group 1	AT5G06760	Encodes LEA4-5, a member of the Late Embryogenesis Abundant (LEA) proteins which typically accumulate in response to low water availability conditions imposed during development or by the environment. Most of thediverse set of LEA proteins can be grouped according to properties such as high hydrophilicity and high content of glycine or other small amino acids in what has been termed hydrophilins.…	LEA4-5
Fxa2Bg202251	Cytosolic domain of 10TM putative phosphate transporter	AT4G02900	Erd (early-responsive to dehydration stress) family protein; Acts as an osmosensitive calcium-permeable cation channel	AT4G02900
Fxa7Cg100237	Aspartic peptidase domain superfamily	AT5G22850	Eukaryotic aspartyl protease family protein; Its function is described as aspartic-type endopeptidase activity; Involved in proteolysis; Located in endomembrane system; Expressed in 23 plant structures; Expressed during 13 growth stages; Contains the following InterPro domains: Peptidase aspartic (InterPro:IPR021109), Peptidase aspartic, catalytic (InterPro:IPR009007), Peptidase A1 (InterPro:IPR0…	AT5G22850
Fxa6Cg101819	EUKARYOTIC TRANSLATION INITIATION FACTOR 3 SUBUNIT C	AT3G56150	Eukaryotic translation initiation factor 3 subunit C; Component of the eukaryotic translation initiation factor 3 (eIF-3) complex, which is involved in protein synthesis of a specialized repertoire of mRNAs and, together with other initiation factors, stimulates binding of mRNA and methionyl-tRNAi to the 40S ribosome. The eIF-3 complex specifically targets and initiates translation of a subset of…	EIF3C
Fxa3Bg202957	EXOCYST SUBUNIT EXO70 FAMILY PROTEIN	AT2G39380	Exocyst subunit exo70 family protein h2; A member of EXO70 gene family, putative exocyst subunits, conserved in land plants. Arabidopsis thaliana contains 23 putative EXO70 genes, which can be classified into eight clusters on the phylogenetic tree	EXO70H2
Fxa5Bg101234	Expansin C-terminal domain	AT1G69530	Expansin-A1; Member of Alpha-Expansin Gene Family. Naming convention from the Expansin Working Group (Kende et al, Plant Mol Bio). Involved in the formation of nematode-induced syncytia in roots of Arabidopsis thaliana	EXPA1
Fxa7Cg101263	F-BOX PROTEIN PP2-A15	AT3G61060	F-box protein PP2-A13; Component of SCF(ASK-cullin-F-box) E3 ubiquitin ligase complexes, which may mediate the ubiquitination and subsequent proteasomal degradation of target proteins	PP2-A13
Fxa5Dg202520	ATPase, F1/V1/A1 complex, alpha/beta subunit, N-terminal domain superfamily	AT5G08670	F-type h+-transporting atpase subunit beta; ATP synthase alpha/beta family protein; Encodes the mitochondrial ATP synthase beta-subunit. This subunit is encoded by a multigene family of three members (At5g08670, At5g08680, At5g08690) that shared 98% sequence identity at the amino acid level	AT5G08670
Fxa3Cg100908	PCMH-type FAD-binding domain	AT4G20800	FAD-binding Berberine family protein; Its function is described as oxidoreductase activity, FAD binding, catalytic activity; Located in endomembrane system; Expressed in embryo, synergid; Expressed during C globular stage; Contains the following InterPro domains: FAD-binding, type 2 (InterPro:IPR016166), Berberine/berberine-like (InterPro:IPR012951), FAD linked oxidase, N-terminal (InterPro:IPR00…	AT4G20800
Fxa1Dg200084	C2 tensin-type domain	AT5G58160	Formin-like protein 13; Actin binding; Its function is described as actin binding; Involved in cellular component organization, actin cytoskeleton organization; Expressed in 8 plant structures; Expressed during 4 anthesis, petal differentiation and expansion stage; Contains the following InterPro domains: Actin-binding FH2/DRF autoregulatory (InterPro:IPR003104), C2 calcium/lipid-binding domain, …	AT5G58160
Fxa4Dg101496	Haem oxygenase-like, multi-helical	AT3G16990	Formylaminopyrimidine deformylase / aminopyrimidine aminohydrolase; Involved in thiamine salvage by hydrolyzing the thiamine breakdown product 4-amino-5-aminomethyl-2-methylpyrimidine (amino-HMP) to 4-amino-5-hydroxymethyl-2-methylpyrimidine (HMP) . Has a high formylamino-HMP amidohydrolase activity . No activity with other thiamine degradation products such as thiamine mono- or diphosphate, oxot…	AT3G16990
Fxa7Ag201891	POLYMERASE RPB1 CARBOXY-TERMINAL REPEAT PROTEIN, PUTATIVE-RELATED	AT5G16320	Frigida like 1; Required for FRI-mediated up-regulation of FLC transcripts, but not redundant with FRI and only partially redundant with FRL2. Required for the stabilization of the FRI-C complex	FRL1
Fxa2Ag103059	TRANSMEMBRANE PROTEIN 116	AT1G48270	G-protein coupled receptor 1; Together with GPA1, may regulate the cell cycle via a signaling cascade that uses phosphatidylinositol-specific phospholipase C (PI-PLC) as an effector and inositol 1,4,5- trisphosphate(IP(3)) as a second messenger. Acts as a negative regulator of GPA1-mediated abscisic acid (ABA) responses in guard cells, and together with GPA1 and GB1 during seed germination and ea…	GCR1
Fxa5Ag200004	Autophagy protein Atg8 ubiquitin like	AT4G16520	Gaba(a) receptor-associated protein; Ubiquitin-like superfamily protein; Ubiquitin-like modifier involved in autophagosomes formation. May mediate the delivery of the autophagosomes to the vacuole via the microtubule cytoskeleton	ATG8F
Fxa7Ag201614	Glucose-6-phosphate 1-epimerase	AT3G61610	Galactose mutarotase-like superfamily protein; Its function is described as carbohydrate binding, isomerase activity, aldose 1-epimerase activity, catalytic activity; Involved in galactose metabolic process, N-terminal protein myristoylation, carbohydrate metabolic process; Located in cellular_component unknown; Expressed in 17 plant structures; Expressed during 11 growth stages; Contains the fol…	AT3G61610
Fxa5Ag201328	GALACTOSE OXIDASE/KELCH REPEAT PROTEIN-RELATED	AT2G02870	Galactose oxidase/kelch repeat superfamily protein; Component of SCF(ASK-cullin-F-box) E3 ubiquitin ligase complexes, which may mediate the ubiquitination and subsequent proteasomal degradation of target proteins	AT2G02870
Fxa2Dg200284	Zinc finger, LIM-type	AT1G10200	Gata type zinc finger transcription factor family protein; Binds to actin filaments and promotes cross-linking into thick bundles. Has an actin-stabilizing activity. The actin regulatory activities are not regulated by pH and [Ca(2+)]	WLIM1
Fxa3Dg200812	GDP-D-GLUCOSE PHOSPHORYLASE 1	AT4G26850	GDP-L-galactose phosphorylase 1; Catalyzes a reaction of the Smirnoff-Wheeler pathway, the major route to ascorbate biosynthesis in plants. Acts as a phosphorylase rather than as a transferase. Uses preferentially GDP-L-galactose and GDP-D-glucose as substrates. Lower activity with GDP-L-fucose, very low activity with GDP-D-mannose, and no activity with UDP-D-glucose, UDP-D-galactose or ADP-D-glu…	VTC2
Fxa7Ag200605	OSJNBB0059K02.9 PROTEIN	AT5G03610	GDSL-like Lipase/Acylhydrolase superfamily protein; Its function is described as hydrolase activity, acting on ester bonds, carboxylesterase activity; Involved in lipid metabolic process; Located in endomembrane system; Expressed in 22 plant structures; Expressed during 13 growth stages; Contains the following InterPro domains: Lipase, GDSL (InterPro:IPR001087); BEST Arabidopsis thaliana protein …	AT5G03610
Fxa1Dg201217	GDSL LIPASE/ACYLHYDROLASE FAMILY PROTEIN (AFU_ORTHOLOGUE AFUA_4G14700)	AT2G23540	GDSL-like Lipase/Acylhydrolase superfamily protein; Its function is described as hydrolase activity, acting on ester bonds, carboxylesterase activity; Involved in lipid metabolic process; Located in endomembrane system; Expressed in embryo, hypocotyl, root, flower; Expressed during 4 anthesis, C globular stage; Contains the following InterPro domains: Lipase, GDSL (InterPro:IPR001087); BEST Arabi…	AT2G23540
Fxa5Bg101242	SGNH hydrolase superfamily	AT1G74460	GDSL-like Lipase/Acylhydrolase superfamily protein; Its function is described as hydrolase activity, acting on ester bonds, carboxylesterase activity; Involved in lipid metabolic process; Located in endomembrane system; Expressed in shoot, hypocotyl, root, flower, carpel; Expressed during petal differentiation and expansion stage; Contains the following InterPro domains: Lipase, GDSL (InterPro:IP…	AT1G74460
Fxa4Dg102850	2OG-Fe(II) oxygenase superfamily	AT4G21200	Gibberellin 2-beta-dioxygenase 8; Catalyzes the 2-beta-hydroxylation of gibberellins (GA) precursors, rendering them unable to be converted to active GAs. Hydroxylates the C20-GA GA12 and GA53, but is not active on C19- GAs, like GA1, GA4, GA9 and GA20; Belongs to the iron/ascorbate-dependent oxidoreductase family. GA2OX subfamily	GA2OX8
Fxa2Ag103752	Gibberellin regulated protein	AT1G75750	Gibberellin-regulated protein 1; Gibberellin-regulated protein that may function in hormonal controlled steps of development such as seed germination, flowering and seed maturation; Belongs to the GASA family	GASA1
Fxa6Cg103323	GLUTATHIONE S-TRANSFERASE	AT2G30860	Glutathione S-transferase PHI 9; In vitro, possesses glutathione S-transferase activity toward 1-chloro-2,4-dinitrobenzene (CDNB) and benzyl isothiocyanate (BITC), and glutathione peroxidase activity toward cumene hydroperoxide and linoleic acid-13-hydroperoxide. May be involved in the conjugation of reduced glutathione to a wide number of exogenous and endogenous hydrophobic electrophiles and ha…	GSTF9
Fxa6Bg101053	Soluble glutathione S-transferase N-terminal domain	AT3G09270	Glutathione S-transferase TAU 8; May be involved in the conjugation of reduced glutathione to a wide number of exogenous and endogenous hydrophobic electrophiles and have a detoxification role against certain herbicides	GSTU8
Fxa2Bg201597	No apical meristem-associated C-terminal domain	AT5G41220	Glutathione S-transferase THETA 3; May be involved in the conjugation of reduced glutathione to a wide number of exogenous and endogenous hydrophobic electrophiles and have a detoxification role against certain herbicides	GSTT3
Fxa6Ag103677	ANCIENT UBIQUITOUS PROTEIN	AT1G06520	Glycerol-3-phosphate acyltransferase 1; Esterifies acyl-group from acyl-ACP to the sn-1 position of glycerol-3-phosphate, an essential step in glycerolipid biosynthesis. Involved in pollen development, by being required for tapetum differentiation and male fertility. In addition to the sporophytic effect, it also exerts a gametophytic effect on pollen performance; Belongs to the GPAT/DAPAT family	GPAT1
Fxa7Cg102107	ANCIENT UBIQUITOUS PROTEIN	AT3G11430	GLYCEROL-3-PHOSPHATE sn-2-ACYLTRANSFERASE 5; Glycerol-3-phosphate acyltransferase 5; Esterifies acyl-group from acyl-ACP to the sn-1 position of glycerol-3-phosphate, an essential step in glycerolipid biosynthesis	GPAT5
Fxa4Bg101863	OS07G0289901 PROTEIN-RELATED	AT5G49350	Glycine-rich protein family; Its function is described as molecular_function unknown; Involved in biological_process unknown; Located in endomembrane system; Expressed in hypocotyl, root; BEST Arabidopsis thaliana protein match is: unknown protein (TAIR:AT1G56320.1); Has 238380 Blast hits to 50570 proteins in 2556 species: Archae - 501; Bacteria - 82085; Metazoa - 74414; Fungi - 14097; Plants - 1…	AT5G49350
Fxa5Cg200267	Glycoside hydrolase family 9, His active site	AT4G23560	Glycosyl hydrolase 9B15 (GH9B15); Its function is described as hydrolase activity, hydrolyzing O-glycosyl compounds, catalytic activity; Involved in carbohydrate metabolic process; Located in endomembrane system; Contains the following InterPro domains: Six-hairpin glycosidase (InterPro:IPR012341), Glycoside hydrolase, family 9, active site (InterPro:IPR018221), Six-hairpin glycosidase-like (Inte…	GH9B15
Fxa3Bg202427	Glycoside hydrolase family 17	AT4G16260	Glycosyl hydrolase superfamily protein; May be involved in plant defense against cyst nematode pathogens	AT4G16260
Fxa2Bg203600	Cellulase (glycosyl hydrolase family 5)	AT5G66460	Glycosyl hydrolase superfamily protein; Required for both, loosening of the micropylar endosperm, and rupture of the seed coat in germinating seeds. May participate in the hydrolysis of the mannans in the cell wall of germinating seeds	MAN7
Fxa4Bg102246	NON-SPECIFIC LIPID TRANSFER PROTEIN GPI-ANCHORED 1	AT1G27950	Glycosylphosphatidylinositol-anchored lipid protein transfer 1; Lipid transfer protein that, together with LTPG2, binds to lipids and functions as a component of the cuticular lipid export machinery that performs extensive export of intracellular lipids (e.g. C29 alkane) from epidermal cells to the surface to build the cuticular wax layer and silique walls. Involved in the establishment of resist…	LTPG1
Fxa4Cg202678	Immunoglobulin E-set	AT1G14430	Glyoxal oxidase-related protein; Its function is described as molecular_function unknown; Involved in biological_process unknown; Located in endomembrane system; Contains the following InterPro domains: Galactose oxidase/kelch, beta-propeller (InterPro:IPR011043), Galactose oxidase, beta-propeller (InterPro:IPR015916), Immunoglobulin E-set (InterPro:IPR014756), Glyoxal oxidase, N-terminal (InterP…	AT1G14430
Fxa5Bg102111	Glutamine-Leucine-Glutamine, QLQ	AT4G37740	Growth-regulating factor 2; Transcription activator that plays a role in the regulation of cell expansion in leaf and cotyledons tissues. Component of a network formed by miR396, the GRFs and their interacting factors (GIFs) acting in the regulation of meristem function, at least partially through the control of cell proliferation	At4g37740
Fxa7Ag203206	Glutamine-Leucine-Glutamine, QLQ	AT5G53660	Growth-regulating factor 7; Transcription activator that plays a role in the regulation of cell expansion in leaf and cotyledons tissues. Component of a network formed by miR396, the GRFs and their interacting factors (GIFs) acting in the regulation of meristem function, at least partially through the control of cell proliferation	At5g53660
Fxa2Dg203450	HAD-like superfamily	AT1G75210	HAD-superfamily hydrolase, subfamily IG, 5'-nucleotidase; Its function is described as 5'-nucleotidase activity; Involved in biological_process unknown; Located in chloroplast; Expressed in 23 plant structures; Expressed during 13 growth stages; Contains the following InterPro domains: HAD-superfamily hydrolase, subfamily IG, 5&apos;-nucleotidase (InterPro:IPR008380), Purine 5&apos;-nucleotidase …	AT1G75210
Fxa7Bg202411	HALOACID DEHALOGENASE-LIKE HYDROLASE (HAD) SUPERFAMILY PROTEIN	AT3G10970	Haloacid dehalogenase-like hydrolase (HAD) superfamily protein; Its function is described as hydrolase activity, catalytic activity; Involved in metabolic process; Located in chloroplast; Expressed in 23 plant structures; Expressed during 13 growth stages; Contains the following InterPro domains: Haloacid dehalogenase-like hydrolase (InterPro:IPR005834), HAD-superfamily hydrolase, subfamily IA, v…	AT3G10970
Fxa7Dg102668	HAD-like superfamily	AT1G35910	Haloacid dehalogenase-like hydrolase (HAD) superfamily protein; Removes the phosphate from trehalose 6-phosphate to produce free trehalose. Trehalose accumulation in plant may improve abiotic stress tolerance (By similarity)	TPPD
Fxa4Bg102253	F-box-like domain superfamily	AT1G67340	HCP-like superfamily protein with MYND-type zinc finger; Component of SCF(ASK-cullin-F-box) E3 ubiquitin ligase complexes, which may mediate the ubiquitination and subsequent proteasomal degradation of target proteins	AT1G67340
Fxa7Dg102810	Heavy metal-associated domain superfamily	AT5G24580	Heavy metal transport/detoxification superfamily protein; Heavy-metal-binding protein	AT5G24580
Fxa4Ag101883	OJ1116_C07.8 PROTEIN	AT1G06330	Heavy metal transport/detoxification superfamily protein; Heavy-metal-binding protein	AT1G06330
Fxa4Ag103074	Heavy metal-associated domain, HMA	AT1G71050	Heavy metal transport/detoxification superfamily protein; Heavy-metal-binding protein. Binds cadmium. May be involved in cadmium transport and play a role in cadmium detoxification	HIPP20
Fxa1Ag100233	HEPTAHELICAL TRANSMEMBRANE PROTEIN 1	AT5G20270	Heptahelical transmembrane protein1; May act as a negative regulator of abscisic acid (ABA)- mediated osmotic stress signaling and function in cross-talk between cold and osmotic signaling	HHP1
Fxa3Ag100393	RRM in Demeter	AT5G04560	HhH-GPD base excision DNA repair family protein; Transcriptional activator involved in gene imprinting. Catalyzes the release of 5-methylcytosine (5-meC) from DNA by a glycosylase/lyase mechanism. Allows the expression of the maternal copy of the imprinted MEA gene before fertilization, possibly by antagonizing or suppressing DNA methylation on target promoter. Probably acts by nicking the MEA pr…	DME
Fxa5Dg200530	High-affinity nitrate transporter	AT5G50200	High-affinity nitrate transporter 3.1; Acts as a dual component transporter with NTR2.1. Required for high-affinity nitrate transport. Acts as a repressor of lateral root initiation. May be involved in targeting NRT2 proteins to the plasma membrane; Belongs to the NAR2 family	WR3
Fxa3Cg102568	Histone-fold	AT1G08170	Histone superfamily protein; Core component of nucleosome. Nucleosomes wrap and compact DNA into chromatin, limiting DNA accessibility to the cellular machineries which require DNA as a template. Histones thereby play a central role in transcription regulation, DNA repair, DNA replication and chromosomal stability. DNA accessibility is regulated via a complex set of post-translational modificatio…	AT1G08170
Fxa2Cg200235	Histone H3/CENP-A	AT4G40030	Histone superfamily protein; Its function is described as DNA binding; Involved in nucleosome assembly; Located in nucleosome; Expressed in 25 plant structures; Expressed during 16 growth stages; Contains the following InterPro domains: Histone H3 (InterPro:IPR000164), Histone-fold (InterPro:IPR009072), Histone core (InterPro:IPR007125); BEST Arabidopsis thaliana protein match is: Histone superfa…	H3.3
Fxa4Ag102394	Chloramphenicol acetyltransferase-like domain superfamily	AT1G24430	HXXXD-type acyl-transferase family protein; Its function is described as transferase activity, transferring acyl groups other than amino-acyl groups, transferase activity; Involved in N-terminal protein myristoylation; Located in cellular_component unknown; Expressed in hypocotyl, root; Contains the following InterPro domains: Transferase (InterPro:IPR003480); BEST Arabidopsis thaliana protein ma…	AT1G24430
Fxa7Dg102199	Hypoxia induced protein conserved region	AT3G05550	Hypoxia-responsive family protein; Contains the following InterPro domains: Hypoxia induced protein, conserved region (InterPro:IPR007667); BEST Arabidopsis thaliana protein match is: Hypoxia-responsive family protein (TAIR:AT5G27760.1); Has 144 Blast hits to 144 proteins in 38 species: Archae - 0; Bacteria - 0; Metazoa - 0; Fungi - 45; Plants - 99; Viruses - 0; Other Eukaryotes - 0 (source: NCBI…	AT3G05550
Fxa4Ag103438	SERINE/THREONINE-PROTEIN KINASE RIO	AT2G02080	Indeterminate(id)-domain 4; Transcription factor that may act a transcriptional activator of nuclear-encoded photosynthetic gene expression (Probable). Binds DNA via its zinc fingers . Recognizes and binds to SCL3 promoter sequence 5'-AGACAA-3' to promotes its expression when in complex with RGA	IDD4
Fxa4Bg103239	ZINC FINGER PROTEIN, PUTATIVE-RELATED	AT2G02070	Indeterminate(id)-domain 5; Transcription factor acting as a positive regulator of the starch synthase SS4. Controls chloroplast development and starch granule formation . Binds DNA via its zinc fingers . Recognizes and binds to SCL3 promoter sequence 5'- AGACAA-3' to promotes its expression when in complex with RGA	IDD5
Fxa3Ag103413	XH domain	AT1G15910	Involved in de novo 2 (idn2) - like 1; Forms a complex with IDN2 and FDM2/IDNL2 that is required for RNA-directed DNA methylation (RdDM) and that functions at a downstream step of the RdDM pathway Required for de novo DNA methylation and 24 nucleotide small interfering RNA (siRNA) accumulation . Binds unmethylated but not methylated DNAs through its coiled-coil domain . May bind double-stranded R…	FDM1
Fxa6Dg102730	IQ motif	AT3G16490	IQ-domain 26 (IQD26); Contains the following InterPro domains: IQ calmodulin-binding region (InterPro:IPR000048); BEST Arabidopsis thaliana protein match is: IQ-domain 27 (TAIR:AT1G51960.1); Has 778 Blast hits to 763 proteins in 39 species: Archae - 0; Bacteria - 0; Metazoa - 5; Fungi - 10; Plants - 755; Viruses - 0; Other Eukaryotes - 8 (source: NCBI BLink)	IQD26
Fxa6Bg103795	Isocitrate lyase family	AT3G21720	Isocitrate lyase; Involved in storage lipid mobilization during the growth of higher plant seedling; Belongs to the isocitrate lyase/PEP mutase superfamily. Isocitrate lyase family	ICL
Fxa2Dg201077	Laccase, first cupredoxin domain	AT5G09360	Laccase-14; Putative laccase, a member of laccase family of genes (17 members in Arabidopsis)	LAC14
Fxa5Ag203049	Domain of unknown function (DUF4149)	AT1G72100	Late embryogenesis abundant domain-containing protein / LEA domain-containing protein; Involved in embryo development ending in seed dormancy; Located in endomembrane system; Expressed in sperm cell; Contains the following InterPro domains: Late embryogenesis abundant protein, group 4 (InterPro:IPR004238); BEST Arabidopsis thaliana protein match is: Late embryogenesis abundant protein (LEA) famil…	AT1G72100
Fxa6Cg102271	LATE EMBRYOGENESIS ABUNDANT DOMAIN-CONTAINING PROTEIN / LEA DOMAIN-CONTAINING PROTEIN	AT2G42560	Late embryogenesis abundant domain-containing protein / LEA domain-containing protein; Its function is described as molecular_function unknown; Involved in embryo development ending in seed dormancy; Located in cellular_component unknown; Expressed in seed; Expressed during seedling growth; Contains the following InterPro domains: Late embryogenesis abundant protein, group 4 (InterPro:IPR004238);…	AT2G42560
Fxa6Ag104343	F-box associated domain	AT5G38760	Late embryogenesis abundant protein (LEA) family protein; BEST Arabidopsis thaliana protein match is: Late embryogenesis abundant protein (LEA) family protein (TAIR:AT5G53820.1); Has 1807 Blast hits to 1807 proteins in 277 species: Archae - 0; Bacteria - 0; Metazoa - 736; Fungi - 347; Plants - 385; Viruses - 0; Other Eukaryotes - 339 (source: NCBI BLink)	AT5G38760
Fxa3Bg203780	LATE EMBRYOGENESIS ABUNDANT PROTEIN 29-RELATED	AT3G15670	Late embryogenesis abundant protein (lea) family protein; Involved dehydration tolerance	AT3G15670
Fxa3Dg203577	DAUER UP-REGULATED-RELATED	AT1G52690	Late embryogenesis abundant protein (lea) family protein; Involved in dehydration and freezing tolerance. Protects and stabilizes the enzyme activities of ADP-glucose-pyrophosphorylase (AGPase) and glucose-6-phosphate dehydrogenase (G6PDH) during drought stress and freezing. Prevents aggregation of leaf soluble proteins during drought stress. Does not stabilize liposomes during drying and rehydra…	LEA7
Fxa3Ag100833	OSJNBA0085I10.12 PROTEIN	AT5G44310	Late embryogenesis abundant protein (LEA) family protein; Involved in embryo development ending in seed dormancy; Expressed in cotyledon; BEST Arabidopsis thaliana protein match is: Late embryogenesis abundant protein (LEA) family protein (TAIR:AT4G21020.1); Has 48356 Blast hits to 24924 proteins in 2440 species: Archae - 556; Bacteria - 15482; Metazoa - 11997; Fungi - 3418; Plants - 3641; Viruse…	AT5G44310
Fxa5Bg101913	LATE EMBRYOGENESIS ABUNDANT PROTEIN 6-RELATED	AT1G32560	Late embryogenesis abundant protein, group 1 protein; Involved dehydration tolerance. Involved in the adaptive response of vascular plants to withstand water deficit . May possess chaperone-like activity under water deficit (By similarity)	AtLEA4-1
Fxa4Bg100468	Protein kinase-like domain superfamily	AT3G24240	Leucine-rich repeat receptor-like protein kinase family protein; Its function is described as protein serine/threonine kinase activity, protein kinase activity, ATP binding; Involved in transmembrane receptor protein tyrosine kinase signaling pathway, protein amino acid phosphorylation; Located in endomembrane system; Expressed in root; Contains the following InterPro domains: Protein kinase, ATP…	AT3G24240
Fxa4Cg201281	AMP-binding enzyme	AT5G27600	Long chain acyl-CoA synthetase 7, peroxisomal; Activation of long-chain fatty acids for both synthesis of cellular lipids, and degradation via beta-oxidation. Preferentially uses palmitate, palmitoleate, oleate, linoleate and eicosenoate. Displays redundant function with LACS7 into the seed development process (By similarity)	LACS7
Fxa5Cg200592	Malate synthase, conserved site	AT5G03860	Malate synthase; Does not seem to be essential for lipid utilization and gluconeogenesis in seedlings	MLS
Fxa3Bg202489	PROTEIN DETOXIFICATION	AT1G51340	Mate efflux family protein; Citrate transporter critical for aluminum tolerance. Responsible for citrate exudation into the rhizosphere to protect roots from aluminum toxicity	AT1G51340
Fxa5Ag203494	PROTEIN DETOXIFICATION	AT2G34360	MATE efflux family protein; Its function is described as antiporter activity, drug transmembrane transporter activity, transporter activity; Involved in drug transmembrane transport, transmembrane transport; Located in membrane; Expressed in stem, inflorescence meristem; Contains the following InterPro domains: MATE family transporter related protein (InterPro:IPR015521), Multi antimicrobial extr…	AT2G34360
Fxa6Dg103564	MatE	AT3G21690	MATE efflux family protein; Its function is described as antiporter activity, drug transmembrane transporter activity, transporter activity; Involved in drug transmembrane transport, transmembrane transport; Located in plasma membrane, membrane; Expressed in 23 plant structures; Expressed during 13 growth stages; Contains the following InterPro domains: Multi antimicrobial extrusion protein MatE …	AT3G21690
Fxa5Ag201489	MatE	AT5G52450	MATE efflux family protein; Its function is described as antiporter activity, drug transmembrane transporter activity, transporter activity; Involved in response to nematode; Located in plasma membrane, membrane; Expressed in 24 plant structures; Expressed during 15 growth stages; Contains the following InterPro domains: MATE family transporter related protein (InterPro:IPR015521), Multi antimicr…	AT5G52450
Fxa7Bg202474	Hydroxyacylglutathione hydrolase	AT3G10850	Metallo-hydrolase/oxidoreductase superfamily protein; Thiolesterase that catalyzes the hydrolysis of S-D- lactoyl-glutathione to form glutathione and D-lactic acid; Belongs to the metallo-beta-lactamase superfamily. Glyoxalase II family	GLY2
Fxa6Dg102490	Methyl-CpG binding domain	AT1G15340	Methyl-CpG-binding domain-containing protein 10; Probable transcriptional regulator (By similarity). Required for nucleolar dominance that consist in the silencing of rRNA genes inherited from one progenitor in genetic hybrids	MBD10
Fxa6Cg102410	ORGANIC CATION/CARNITINE TRANSPORTER 4	AT3G20660	Mfs transporter, oct family, solute carrier family 22 (organic cation transporter), member 4/5; Organic cation/carnitine transporter 4; High affinity carnitine transporter involved in the active cellular uptake of carnitine. Also transports organic cations (By similarity); Belongs to the major facilitator (TC 2.A.1) superfamily. Organic cation transporter (TC 2.A.1.19) family	45203
Fxa4Dg101174	Sugar transporter, conserved site	AT5G26340	Mfs transporter, sp family, sugar:h+ symporter; Major facilitator superfamily protein; Encodes a protein with high affinity, hexose-specific/H+ symporter activity. The activity of the transporter appears to be negatively regulated by phosphorylation. Importantly, microarray analysis, as well as the study of the expression of this gene in mutants involved in programmed cell death (PCD) demonstrate…	MSS1
Fxa3Dg200048	Microtubule-associated protein 70	AT4G17220	Microtubule-associated proteins 70-5; Plant-specific protein that interact with microtubules and regulates microtubule dynamics. May play a role in anisotropic cell expansion and organ growth. In association with MAP70.1, is essential for the normal banding pattern of secondary cell wall and for the proper development of xylem tracheary elements and wood formation	MAP70-5
Fxa4Ag101936	OUTER ENVELOPE PORE PROTEIN 16-2, CHLOROPLASTIC	AT4G16160	Mitochondrial import inner membrane translocase subunit Tim17/Tim22/Tim23 family protein; Homologous to pea OEP16 and barley pPORA (OEP16), a member of Arabidopsis OEP16 family. Two OEP16 genes are closely related to each other and are conserved in all land plants, OEP16-2, also named OEP16-S, and OEP16-1 (renamed OEP16-L) are result of the gene duplication event that occurred prior to divergence…	ATOEP16-2
Fxa3Ag103638	Protein kinase, ATP binding site	AT2G30040	Mitogen-activated protein kinase kinase kinase 14; Member of MEKK subfamily; Belongs to the protein kinase superfamily	MAPKKK14
Fxa1Ag100219	MONOGALACTOSYLDIACYLGLYCEROL SYNTHASE 2, CHLOROPLASTIC	AT5G20410	Monogalactosyldiacylglycerol synthase 2, chloroplastic; Involved in the synthesis of the major structural component of photosynthetic membranes and in the chloroplast envelope biogenesis. Can use both prokaryotic (18:1/16:0) or eukaryotic (18:2/18:2) 1,2-diacylglycerol species, but operates with some preference for the eukaryotic one; Belongs to the glycosyltransferase 28 family	MGD2
Fxa5Bg102997	MatE	AT1G58340	Multidrug resistance protein, mate family; Functions as a multidrug and toxin extrusion transporter. Contributes to iron homeostasis during stress responses and senescence . Could be involved in specifying the lateral organ initiation rate . May act as a negative regulator of hypocotyl cell elongation in the light	ZF14
Fxa2Ag102561	AAA+ ATPase domain	AT3G62700	Multidrug resistance-associated protein 10; Pump for glutathione S-conjugates; Belongs to the ABC transporter superfamily. ABCC family. Conjugate transporter (TC 3.A.1.208) subfamily	ABCC14
Fxa3Dg203555	ABC transporter	AT3G59140	Multidrug resistance-associated protein 14; Pump for glutathione S-conjugates; Belongs to the ABC transporter superfamily. ABCC family. Conjugate transporter (TC 3.A.1.208) subfamily	ABCC10
Fxa6Cg102804	INOSITOL OXYGENASE 1	AT1G14520	Myo-inositol oxygenase 1; Involved in the biosynthesis of UDP-glucuronic acid (UDP-GlcA), providing nucleotide sugars for cell-wall polymers. May be also involved in plant ascorbate biosynthesis	MIOX1
Fxa6Bg104554	TRIACYLGLYCEROL LIPASE 2	AT5G14180	Myzus persicae-induced lipase 1; Triacylglycerol (TAG) lipase. May be involved for TAG storage breakdown during seed germination (By similarity)	MPL1
Fxa6Dg100390	Short-chain dehydrogenase/reductase, conserved site	AT1G54870	Nad(p)-binding rossmann-fold superfamily protein; Aldehyde reductase that catalyzes the reduction of the aldehyde carbonyl groups on saturated and alpha,beta-unsaturated aldehydes with more than 5 carbons . No activity on alpha,beta-unsaturated ketones . Can use propionaldehyde, butyraldehyde, methylglyoxal, (e)-2-pentenal, (E)-2- hexenal, (Z)-3-hexenal and (E)-2-nonenal as substrates, but not pr…	AT1G54870
Fxa5Ag202377	NAD DEPENDENT EPIMERASE/DEHYDRATASE	AT2G33590	NAD(P)-binding Rossmann-fold superfamily protein; Its function is described as coenzyme binding, binding, cinnamoyl-CoA reductase activity, catalytic activity; Involved in response to cadmium ion, lignin biosynthetic process; Located in cellular_component unknown; Expressed in 23 plant structures; Expressed during 13 growth stages; Contains the following InterPro domains: NAD-dependent epimerase/…	CRL1
Fxa1Bg200031	Zinc-binding dehydrogenase	AT5G16990	NADP-dependent alkenal double bond reductase P2; Catalyzes the reduction of the 7-8 double bond of phenylpropanal substrates, such as p-coumaryl aldehyde and coniferyl aldehyde (in vitro). Has activity towards toxic substrates, such as 4-hydroxy-(2E)-nonenal (in vitro) (By similarity). May play a distinct role in plant antioxidant defense and is possibly involved in NAD(P)/NAD(P)h homeostasis	AT5G16990
Fxa2Bg200503	OIL BODY-ASSOCIATED PROTEIN 1A-LIKE	AT1G05510	Naphthalene 1,2-dioxygenase subunit alpha (duf1264); Protein of unknown function (DUF1264); Protein is tyrosine-phosphorylated and its phosphorylation state is modulated in response to ABA in Arabidopsis thaliana seeds; Belongs to the OBAP family	AT1G05510
Fxa6Ag100877	Bifunctional inhibitor/plant lipid transfer protein/seed storage helical domain	AT5G59320	Non-specific lipid-transfer protein 3; Predicted to encode a PR (pathogenesis-related) protein. Belongs to the lipid transfer protein (PR-14) family with the following members: At2g38540/LTP1, At2g38530/LTP2, At5g59320/LTP3, At5g59310/LTP4, At3g51600/LTP5, At3g08770/LTP6, At2g15050/LTP7, At2g18370/LTP8, At2g15325/LTP9, At5g01870/LTP10, At4g33355/LTP11, At3g51590/LTP12, At5g44265/LTP13, At5g62065/…	LTP3
Fxa1Cg100698	NF-YA/HAP2 family	AT1G72830	Nuclear transcription factor Y subunit A-3; Encodes a subunit of CCAAT-binding complex, binds to CCAAT box motif present in some plant promoter sequences. One of three members of this class (HAP2A, HAP2B, HAP2C), it is expressed in vegetative and reproductive tissues	NF-YA3
Fxa3Dg200800	NUCLEAR TRANSCRIPTION FACTOR Y SUBUNIT A-7	AT1G30500	Nuclear transcription factor Y subunit A-7; Stimulates the transcription of various genes by recognizing and binding to a CCAAT motif in promoters	NF-YA7
Fxa7Ag200128	NF-YA/HAP2 family	AT3G20910	Nuclear transcription factor Y subunit A-9; Stimulates the transcription of various genes by recognizing and binding to a CCAAT motif in promoters	NF-YA9
Fxa6Ag103904	NUDIX HYDROLASE 2	AT5G47650	Nudix hydrolase homolog 2; Probably mediates the hydrolysis of some nucleoside diphosphate derivatives. In vitro, it can use both NADH and ADP- ribose as substrates; however the relevance of such substrates in vivo is unclear; Belongs to the Nudix hydrolase family	NUDT2
Fxa7Dg102711	CELL DIVISION PROTEIN KINASE	AT5G53450	OBP3-responsive protein 1; Directly regulated by DOF3.6/OBP3; unknown function	ORG1
Fxa2Bg203221	OLEOSIN	AT5G51210	Oleosin 14.9 kDa; May have a structural role to stabilize the lipid body during desiccation of the seed by preventing coalescence of the oil. Probably interacts with both lipid and phospholipid moieties of lipid bodies. May also provide recognition signals for specific lipase anchorage in lipolysis during seedling growth (By similarity)	OLEO3
Fxa7Dg102321	OLEOSIN 18.5 KDA	AT4G25140	Oleosin 18.5 kDa; Encodes oleosin1, a protein found in oil bodies, involved in seed lipid accumulation. Suppression of OLEO1 (and OLEO2) resulted in an aberrant phenotype of embryo cells that contain unusually large oilbodies that are not normally observed in seeds. Changes in the size of oilbodies caused disruption of storage organelles, altering accumulation of lipids and proteins and causing d…	OLEO1
Fxa5Bg101040	Oleosin	AT3G18570	Oleosin family protein; Its function is described as molecular_function unknown; Involved in lipid storage; Located in monolayer-surrounded lipid storage body, integral to membrane, membrane; Expressed in petal, leaf whorl, male gametophyte, flower; Expressed during L mature pollen stage, M germinated pollen stage, 4 anthesis, petal differentiation and expansion stage; Contains the following Inte…	AT3G18570
Fxa6Dg104245	Oleosin	AT3G01570	Oleosin family protein; May have a structural role to stabilize the lipid body during desiccation of the seed by preventing coalescence of the oil. Probably interacts with both lipid and phospholipid moieties of lipid bodies. May also provide recognition signals for specific lipase anchorage in lipolysis during seedling growth (By similarity)	AT3G01570
Fxa7Dg101674	OTU-LIKE CYSTEINE PROTEASE DOMAIN CONTAINING PROTEIN	AT5G04250	OTU-containing deubiquitinating enzyme OTU9; Cysteine proteinases superfamily protein; Its function is described as cysteine-type peptidase activity; Involved in biological_process unknown; Located in cellular_component unknown; Expressed in 24 plant structures; Expressed during 15 growth stages; Contains the following InterPro domains: Ovarian tumour, otubain (InterPro:IPR003323); BEST Arabidops…	AT5G04250
Fxa5Bg100314	P-loop containing nucleoside triphosphate hydrolase	AT1G64110	P-loop containing nucleoside triphosphate hydrolases superfamily protein; Its function is described as nucleoside-triphosphatase activity, ATPase activity, nucleotide binding, ATP binding; Located in endomembrane system; Expressed in 8 plant structures; Expressed during L mature pollen stage, M germinated pollen stage, LP.04 four leaves visible, 4 anthesis, petal differentiation and expansion sta…	DAA1
Fxa3Bg202668	P-loop containing nucleoside triphosphate hydrolase	AT3G45090	P-loop containing nucleoside triphosphate hydrolases superfamily protein; May be not required for the accumulation of phytic acid in seeds. Phytic acid is the primary storage form of phosphorus in cereal grains and other plant seeds	AT3G45090
Fxa3Bg201041	DNA2/NAM7 helicase-like, C-terminal	AT4G15570	P-loop containing nucleoside triphosphate hydrolases superfamily protein; Probable helicase that may regulate RNA molecules involved in nucleolar organization and pollen tube guidance; Belongs to the helicase family	MAA3
Fxa3Cg102645	P-loop containing nucleoside triphosphate hydrolase	AT5G60760	P-loop containing nucleoside triphosphate hydrolases superfamily protein; Required for the accumulation of phytic acid in seeds. Phytic acid is the primary storage form of phosphorus in cereal grains and other plant seeds	AT5G60760
Fxa5Cg200648	OLEOYL-ACYL CARRIER PROTEIN THIOESTERASE 1, CHLOROPLASTIC	AT1G08510	Palmitoyl-acyl carrier protein thioesterase, chloroplastic; Plays an essential role in chain termination during de novo fatty acid synthesis. Possesses high thioesterase activity for palmitoyl-ACP versus other acyl-ACPs. Substrate preference is 16:0 > 18:1 > 18:0 > 16:1. Plays an essential role in the supply of saturated fatty acids necessary for plant growth and seed development. Contributes to …	FATB
Fxa4Ag103153	Class I glutamine amidotransferase-like	AT1G25220	Part of a heterotetrameric complex that catalyzes the two- step biosynthesis of anthranilate, an intermediate in the biosynthesis of L-tryptophan. In the first step, the glutamine-binding beta subunit of anthranilate synthase (AS) provides the glutamine amidotransferase activity which generates ammonia as a substrate that, along with chorismate, is used in the second step, catalyzed by the large …	ASB1
Fxa5Dg200147	U-BOX DOMAIN-CONTAINING PROTEIN 53-RELATED	AT4G23050	PAS domain-containing protein tyrosine kinase family protein; Its function is described as protein serine/threonine/tyrosine kinase activity, protein kinase activity, signal transducer activity; Involved in signal transduction, protein amino acid phosphorylation, regulation of transcription, DNA-dependent; Expressed in 21 plant structures; Expressed during 11 growth stages; Contains the following…	AT4G23050
Fxa5Bg102216	Sterol-sensing domain (SSD)	AT1G42470	Patched family protein; Its function is described as hedgehog receptor activity; Located in plasma membrane, membrane; Expressed in 24 plant structures; Expressed during 14 growth stages; Contains the following InterPro domains: Niemann-Pick C type protein (InterPro:IPR004765), Patched (InterPro:IPR003392), Sterol-sensing 5TM box (InterPro:IPR000731); BEST Arabidopsis thaliana protein match is: P…	AT1G42470
Fxa2Dg201280	PATHOGENESIS-RELATED FAMILY PROTEIN	AT1G78780	Pathogenesis-related family protein; Has 201 Blast hits to 200 proteins in 70 species: Archae - 0; Bacteria - 51; Metazoa - 15; Fungi - 40; Plants - 93; Viruses - 0; Other Eukaryotes - 2 (source: NCBI BLink)	AT1G78780
Fxa6Ag101738	Thaumatin family	AT1G20030	Pathogenesis-related thaumatin superfamily protein; Contains the following InterPro domains: Thaumatin, conserved site (InterPro:IPR017949), Thaumatin, pathogenesis-related (InterPro:IPR001938); BEST Arabidopsis thaliana protein match is: Pathogenesis-related thaumatin superfamily protein (TAIR:AT1G75800.1); Has 35333 Blast hits to 34131 proteins in 2444 species: Archae - 798; Bacteria - 22429; M…	AT1G20030
Fxa1Dg200952	PATHOGENESIS-RELATED THAUMATIN SUPERFAMILY PROTEIN	AT4G36010	Pathogenesis-related thaumatin superfamily protein; Contains the following InterPro domains: Thaumatin, pathogenesis-related (InterPro:IPR001938); BEST Arabidopsis thaliana protein match is: Pathogenesis-related thaumatin superfamily protein (TAIR:AT2G17860.1); Has 1622 Blast hits to 1597 proteins in 186 species: Archae - 0; Bacteria - 48; Metazoa - 58; Fungi - 84; Plants - 1413; Viruses - 4; Oth…	AT4G36010
Fxa5Bg101459	Phosphatidylethanolamine-binding protein, eukaryotic	AT1G18100	PEBP (phosphatidylethanolamine-binding protein) family protein; May form complexes with phosphorylated ligands by interfering with kinases and their effectors (By similarity). Regulates seed germination via the abscisic acid (ABA) and gibberellic acid (GA)signaling pathways. During seed germination, MFT expression is directly repressed by ABI3 or promoted by ABI5 in the ABA signaling pathway. Inv…	E12A11
Fxa2Ag100207	Pentatricopeptide (PPR) repeat	AT4G34830	Pentatricopeptide repeat-containing protein MRL1, chloroplastic; Regulator of the large subunit (LS) of RuBisCO. Involved either in the processing or in the stabilization of the processed transcript, probably by acting as a barrier to the 5'>3' degradation; Belongs to the PPR family. P subfamily	MRL1
Fxa7Ag202834	LysM domain	AT4G25433	Peptidoglycan-binding LysM domain-containing protein; Its function is described as molecular_function unknown; Involved in cell wall macromolecule catabolic process; Located in endomembrane system; Contains the following InterPro domains: Peptidoglycan-binding lysin domain (InterPro:IPR018392); BEST Arabidopsis thaliana protein match is: peptidoglycan-binding LysM domain-containing protein (TAIR:…	AT4G25433
Fxa6Dg100739	Haem peroxidase superfamily	AT5G05340	Peroxidase superfamily protein; Removal of H(2)O(2), oxidation of toxic reductants, biosynthesis and degradation of lignin, suberization, auxin catabolism, response to environmental stresses such as wounding, pathogen attack and oxidative stress. These functions might be dependent on each isozyme/isoform in each plant tissue; Belongs to the peroxidase family. Classical plant (class III) peroxidas…	PRX52
Fxa5Ag202903	Peroxidases heam-ligand binding site	AT4G25980	Peroxidase superfamily protein; Removal of H(2)O(2), oxidation of toxic reductants, biosynthesis and degradation of lignin, suberization, auxin catabolism, response to environmental stresses such as wounding, pathogen attack and oxidative stress. These functions might be dependent on each isozyme/isoform in each plant tissue; Belongs to the peroxidase family. Classical plant (class III) peroxidas…	AT4G25980
Fxa4Dg101927	Plant peroxidase	AT1G05260	Peroxidase superfamily protein; Removal of H(2)O(2), oxidation of toxic reductants, biosynthesis and degradation of lignin, suberization, auxin catabolism, response to environmental stresses such as wounding, pathogen attack and oxidative stress. These functions might be dependent on each isozyme/isoform in each plant tissue; Belongs to the peroxidase family. Classical plant (class III) peroxidas…	RCI3
Fxa1Dg201581	Phosphoenolpyruvate carboxykinase, ATP-utilising	AT4G37870	Phosphoenolpyruvate carboxykinase (atp); Encodes a putative phosphoenolpyruvate carboxykinase (ATP-dependent)	PCK1
Fxa4Bg102680	CYTH domain	AT1G26190	Phosphoribulokinase / Uridine kinase family; Its function is described as adenylate cyclase activity, kinase activity, phosphotransferase activity, alcohol group as acceptor, ATP binding; Involved in biosynthetic process, cAMP biosynthetic process, metabolic process; Located in cellular_component unknown; Expressed in 23 plant structures; Expressed during 12 growth stages; Contains the following …	AT1G26190
Fxa2Ag103996	BTB/POZ domain	AT4G31820	Phototropic-responsive NPH3 family protein; A member of the NPY family genes (NPY1/AT4G31820, NPY2/AT2G14820, NPY3/AT5G67440, NPY4/AT2G23050, NPY5/AT4G37590). Encodes a protein with similarity to NHP3. Contains BTB/POZ domain. Promoter region has canonical auxin response element binding site and Wus binding site. Co-localizes to the late endosome with PID. Regulates cotyledon development through …	ENP
Fxa4Cg202486	Cytochrome P450 superfamily	AT2G26710	Phyb activation tagged suppressor 1; Encodes a member of the cytochrome p450 family that serves as a control point between multiple photoreceptor systems and brassinosteroid signal transduction. Involved in brassinolide metabolism. Mediates response to a variety of light signals including hypocotyl elongation and cotyledon expansion	BAS1
Fxa4Ag102769	PHYTOSULFOKINES 3-LIKE	AT2G22860	Phytosulfokine 2 precursor; Promotes plant cell differentiation, organogenesis and somatic embryogenesis as well as cell proliferation; Belongs to the phytosulfokine family	PSK2
Fxa4Ag103238	PECTINESTERASE INHIBITOR 5-RELATED	AT1G23200	Plant invertase/pectin methylesterase inhibitor superfamily; Acts in the modification of cell walls via demethylesterification of cell wall pectin; In the C-terminal section; belongs to the pectinesterase family	AT1G23200
Fxa1Dg202591	Plant protein of unknown function (DUF639)	AT2G21720	Plant protein of unknown function (DUF639); Contains the following InterPro domains: Protein of unknown function DUF639 (InterPro:IPR006927); BEST Arabidopsis thaliana protein match is: Plant protein of unknown function (DUF639) (TAIR:AT5G23390.1); Has 146 Blast hits to 143 proteins in 14 species: Archae - 0; Bacteria - 4; Metazoa - 0; Fungi - 0; Plants - 142; Viruses - 0; Other Eukaryotes - 0 (s…	AT2G21720
Fxa2Dg201301	Ferritin-like superfamily	AT1G43800	Plant stearoyl-acyl-carrier-protein desaturase family protein; Converts stearoyl-ACP to oleoyl-ACP by introduction of a cis double bond between carbons 9 and 10 of the acyl chain; Belongs to the fatty acid desaturase type 2 family	FTM1
Fxa3Bg202157	PADR1 domain superfamily	AT5G22470	Poly [adp-ribose] polymerase 2/3/4; NAD+ ADP-ribosyltransferases;NAD+ ADP-ribosyltransferases; Involved in the base excision repair (BER) pathway, by catalyzing the poly(ADP-ribosyl)ation of a limited number of acceptor proteins involved in chromatin architecture and in DNA metabolism. This modification follows DNA damages and appears as an obligatory step in a detection/signaling pathway leading…	AT5G22470
Fxa7Ag200169	Flavin amine oxidase	AT5G13700	Polyamine oxidase 1; Flavoenzyme that catalyzes the oxidation of the secondary amino group of spermine, norspermine and N(1)- acetylspermine. Substrate preference is norspermine > spermine > N(1)-acetylspermine. No activity detected when putrescine, spermidine or N(1)-acetylspermidine are used as substrates. Plays an important role in the regulation of polyamine intracellular concentration; Belon…	PAO1
Fxa5Ag201971	Polyketide cyclase / dehydrase and lipid transport	AT4G17870	Polyketide cyclase/dehydrase and lipid transport superfamily protein; Encodes a member of the PYR (pyrabactin resistance )/PYL(PYR1-like)/RCAR (regulatory components of ABA receptor) family proteins with 14 members. PYR/PYL/RCAR family proteins function as abscisic acid sensors. Mediate ABA-dependent regulation of protein phosphatase 2Cs ABI1 and ABI2	PYR1
Fxa7Ag203051	OS02G0257200 PROTEIN	AT5G24130	Polypyrimidine tract-binding-like protein; Unknown protein; Its function is described as molecular_function unknown; Involved in biological_process unknown; Located in mitochondrion; Expressed in petal, leaf whorl, flower; Expressed during 4 anthesis, petal differentiation and expansion stage; Has 1807 Blast hits to 1807 proteins in 277 species: Archae - 0; Bacteria - 0; Metazoa - 736; Fungi - 34…	AT5G24130
Fxa1Ag101309	PQ loop repeat	AT4G36850	PQ-loop repeat family protein / transmembrane family protein; Contains the following InterPro domains: Cystinosin/ERS1p repeat (InterPro:IPR006603); BEST Arabidopsis thaliana protein match is: PQ-loop repeat family protein / transmembrane family protein (TAIR:AT2G41050.1); Has 883 Blast hits to 635 proteins in 156 species: Archae - 0; Bacteria - 0; Metazoa - 204; Fungi - 499; Plants - 92; Viruses…	AT4G36850
Fxa4Cg201836	EXPERA domain	AT1G20050	Probable 3-beta-hydroxysteroid-Delta(8),Delta(7)-isomerase; Catalyzes the conversion of Delta(8)-sterols to their corresponding Delta(7)-isomers; Belongs to the EBP family	HYD1
Fxa4Bg102740	6-PHOSPHOGLUCONOLACTONASE	AT1G13700	Probable 6-phosphogluconolactonase 1; Hydrolysis of 6-phosphogluconolactone to 6- phosphogluconate	PGL1
Fxa5Cg200418	ALPHA,ALPHA-TREHALOSE-PHOSPHATE SYNTHASE (UDP-FORMING)-RELATED	AT1G23870	Probable alpha,alpha-trehalose-phosphate synthase [UDP-forming] 9; Encodes an enzyme putatively involved in trehalose biosynthesis. The protein has a trehalose synthase (TPS)-like domain that may or may not be active as well as a trehalose phosphatase (TPP)-like domain	TPS9
Fxa5Dg200087	Pyridoxal phosphate-dependent transferase domain 1	AT1G62960	Probable aminotransferase ACS10; Encodes an aminotransferase with broad specificity for aspartate and aromatic amino aids such as tyrosine and phenylalanine. It does not act on branched chain amino acids and does not have ACC synthase activity	ACS10
Fxa6Ag103880	ALDEHYDE REDUCTASE	AT1G72680	Probable cinnamyl alcohol dehydrogenase 1; Involved in lignin biosynthesis. Catalyzes the final step specific for the production of lignin monomers. Catalyzes the NADPH-dependent reduction of coniferaldehyde, 5- hydroxyconiferaldehyde, sinapaldehyde, 4-coumaraldehyde and caffeyl aldehyde to their respective alcohols; Belongs to the zinc-containing alcohol dehydrogenase family	CADG
Fxa4Dg100233	MFS transporter superfamily	AT3G54700	Probable inorganic phosphate transporter 1-7; Encodes Pht1;7, a member of the Pht1 family of phosphate transporters which include: Pht1;1/At5g43350, Pht1;2/At5g43370, Pht1;3/At5g43360, Pht1;4/At2g38940, Pht1;5/At2g32830, Pht1;6/At5g43340, Pht1;7/At3g54700, Pht1;8/At1g20860, Pht1;9/At1g76430 (Plant Journal 2002, 31:341)	PHT1;7
Fxa3Ag103461	PPM-type phosphatase domain superfamily	AT2G29380	Probable protein phosphatase 2C 24; Highly ABA-induced PP2C gene 3 (HAI3); Its function is described as protein serine/threonine phosphatase activity, catalytic activity; Involved in protein amino acid dephosphorylation; Located in protein serine/threonine phosphatase complex; Contains the following InterPro domains: Protein phosphatase 2C, manganese/magnesium aspartate binding site (InterPro:IPR…	HAI3
Fxa6Cg101093	DHHC domain	AT3G09320	Probable protein S-acyltransferase 16; Palmitoyl acyltransferase; Belongs to the DHHC palmitoyltransferase family	AT3G09320
Fxa6Ag100895	Protein kinase-like domain superfamily	AT3G51630	Probable serine/threonine-protein kinase WNK5; Encodes a member of the WNK family (9 members in all) of protein kinases, the structural design of which is clearly distinct from those of other known protein kinases, such as receptor-like kinases and mitogen-activated protein kinases	WNK5
Fxa4Ag101337	SUCROSE-PHOSPHATE SYNTHASE-RELATED	AT1G04920	Probable sucrose-phosphate synthase 3; Plays a role in photosynthetic sucrose synthesis by catalyzing the rate-limiting step of sucrose biosynthesis from UDP-glucose and fructose- 6-phosphate. Involved in the regulation of carbon partitioning in the leaves of plants. May regulate the synthesis of sucrose and therefore play a major role as a limiting factor in the export of photoassimilates out of…	SPS3F
FxaCTg000424	INOSINE-URIDINE PREFERRING NUCLEOSIDE HYDROLASE	AT1G05620	Probable uridine nucleosidase 2; Involved in pyrimidine breakdown; Belongs to the IUNH family	URH2
Fxa4Cg200865	CCT MOTIF FAMILY PROTEIN, EXPRESSED	AT5G57180	Protein CHLOROPLAST IMPORT APPARATUS 2; Responsible for specific up-regulation of the translocon genes TOC33 and TOC75 in leaves. Involved in the general chloroplast protein import pathway regulation, including protein import and protein translation efficiencies	CIA2
Fxa1Cg102227	PROTEIN DYAD	AT5G51330	Protein DYAD; Required for fertility. Involved in chromatid cohesion establishment, in chromosome structure during male and female meiosis (e.g. the synapse formation between homologous chromosomes, the recombination, and the cohesion of both chromatid arm and centromere), and in axial element formation. Regulates the switch from mitosis to the reductional meiosis division of megaspores prior to …	SWI1
Fxa7Bg200486	CHOLINE/ETHANOALAMINE KINASE	AT1G74320	Protein kinase superfamily protein; Involved in phospholipid biosynthesis. Catalyzes the first step in phosphatidylcholine biosynthesis (By similarity); Belongs to the choline/ethanolamine kinase family	AT1G74320
Fxa6Dg102467	OS06G0639500 PROTEIN	AT4G32250	Protein kinase superfamily protein; Its function is described as protein kinase activity, kinase activity, ATP binding; Involved in protein amino acid phosphorylation; Located in chloroplast; Expressed in 26 plant structures; Expressed during 13 growth stages; Contains the following InterPro domains: Protein kinase, catalytic domain (InterPro:IPR000719), Serine-threonine/tyrosine-protein kinase (…	AT4G32250
Fxa6Ag102705	Protein kinase domain	AT1G79640	Protein kinase superfamily protein; Its function is described as protein serine/threonine kinase activity, protein kinase activity, kinase activity, ATP binding; Involved in protein amino acid phosphorylation; Located in cellular_component unknown; Expressed in 23 plant structures; Expressed during 14 growth stages; Contains the following InterPro domains: Protein kinase, ATP binding site (InterP…	AT1G79640
Fxa6Ag104825	Protein kinase domain	AT3G01490	Protein kinase superfamily protein; Its function is described as protein serine/threonine/tyrosine kinase activity, kinase activity; Involved in protein amino acid phosphorylation; Located in cellular_component unknown; Expressed in 8 plant structures; Expressed during LP.06 six leaves visible, 4 anthesis, petal differentiation and expansion stage; Contains the following InterPro domains: Protein…	AT3G01490
Fxa3Cg103021	KINASE 1B	AT1G07570	Protein kinase superfamily protein; Possible bi-functional kinase. In vitro, it exhibits serine/threonine activity. In vivo, can phosphorylate tyrosine residues of limited substrates . May be involved in plant defense signaling (By similarity)	APK1A
Fxa4Ag103062	MFS transporter superfamily	AT1G69870	Protein NRT1/ PTR FAMILY 2.13; Low-affinity proton-dependent nitrate transporter. Not involved in dipeptides transport, but has a weak glucosinolate transport activity. Involved in phloem loading and nitrate remobilization from the older leaves to other tissues; Belongs to the PTR2/POT transporter (TC 2.A.17) family	NRT1.7
Fxa7Ag201210	POT family	AT1G32450	Protein NRT1/ PTR FAMILY 7.3; Transmembrane nitrate transporter. Involved in xylem transport of nitrate from root to shoot. Induced in response to nitrate. Not involved in nitrate uptake. expressed in root pericycle cells; Belongs to the PTR2/POT transporter (TC 2.A.17) family	NRT1.5
Fxa3Cg100572	OIL BODY-ASSOCIATED PROTEIN 2A	AT5G45690	Protein of unknown function (DUF1264); Its function is described as molecular_function unknown; Involved in biological_process unknown; Located in cellular_component unknown; Expressed in seed, leaf; Expressed during seedling growth; Contains the following InterPro domains: Protein of unknown function DUF1264 (InterPro:IPR010686); BEST Arabidopsis thaliana protein match is: Protein of unknown fun…	AT5G45690
Fxa1Bg200763	TRANSMEMBRANE PROTEIN 184C	AT1G23070	Protein of unknown function (DUF300); Contains the following InterPro domains: Protein of unknown function DUF300 (InterPro:IPR005178); BEST Arabidopsis thaliana protein match is: Protein of unknown function (DUF300) (TAIR:AT4G38360.2); Has 840 Blast hits to 837 proteins in 189 species: Archae - 0; Bacteria - 0; Metazoa - 286; Fungi - 190; Plants - 245; Viruses - 0; Other Eukaryotes - 119 (source…	AT1G23070
Fxa2Dg201041	DUF668 FAMILY PROTEIN	AT1G34320	Protein of unknown function (DUF668); Involved in N-terminal protein myristoylation; Located in plasma membrane; Expressed in 22 plant structures; Expressed during 13 growth stages; Contains the following InterPro domains: Protein of unknown function DUF668 (InterPro:IPR007700), Protein of unknown function DUF3475 (InterPro:IPR021864); BEST Arabidopsis thaliana protein match is: Protein of unknow…	AT1G34320
Fxa5Dg202152	Transport and Golgi organisation 2	AT4G38260	Protein of unknown function (DUF833); Its function is described as molecular_function unknown; Involved in biological_process unknown; Located in endomembrane system; Expressed in 22 plant structures; Expressed during 15 growth stages; Contains the following InterPro domains: Protein of unknown function DUF833 (InterPro:IPR008551); BEST Arabidopsis thaliana protein match is: Protein of unknown fu…	AT4G38260
Fxa6Ag102740	PPM-type phosphatase domain	AT4G31860	Protein phosphatase 2C family protein; Its function is described as protein serine/threonine phosphatase activity, catalytic activity; Involved in protein amino acid dephosphorylation, N-terminal protein myristoylation; Located in plasma membrane; Expressed in 24 plant structures; Expressed during 15 growth stages; Contains the following InterPro domains: Protein phosphatase 2C, manganese/magnesi…	AT4G31860
Fxa1Dg200694	ABC TRANSPORTER PERMEASE PROTEIN-LIKE PROTEIN	AT3G51420	Protein STRICTOSIDINE SYNTHASE-LIKE 4; Although this enzyme is predicted to encode a strictosidine synthase (SS), it lacks a conserved catalytic glutamate residue found in active SS enzymes and it is not expected to have SS activity	SSL4
Fxa2Ag103375	PROTEIN WEAK CHLOROPLAST MOVEMENT UNDER BLUE LIGHT 1	AT2G26570	Protein WEAK CHLOROPLAST MOVEMENT UNDER BLUE LIGHT 1; Required for the chloroplast avoidance response under high intensity blue light. This avoidance response consists in the relocation of chloroplasts on the anticlinal side of exposed cells. Acts in association with PMI2 to maintain the velocity of chloroplast photorelocation movement via cp-actin filaments regulation; Belongs to the WEB family	WEB1
Fxa7Bg201366	FRUCTOSAMINE 3 KINASE-RELATED PROTEIN	AT3G61080	Protein-ribulosamine 3-kinase, chloroplastic; Initiates a process leading to the deglycation of proteins. Phosphorylates low-molecular-mass and protein-bound erythrulosamines and ribulosamines, but not fructosamines or psicosamines, on the third carbon of the sugar moiety. Protein- bound erythrulosamine 3-phosphates and ribulosamine 3-phosphates are unstable and decompose under physiological cond…	AT3G61080
Fxa3Ag101865	RNA-BINDING PROTEIN YLMH-RELATED	AT4G27500	Proton pump-interactor 1; Promotes AHA1 plasma membrane ATPase activity by binding to a site different from the 14-3-3 binding site	PPI1
Fxa6Cg101595	Purple acid phosphatase, metallophosphatase domain	AT3G52820	Purple acid phosphatase 22 (PAP22); Its function is described as protein serine/threonine phosphatase activity, acid phosphatase activity; Involved in biological_process unknown; Located in endomembrane system; Expressed in 12 plant structures; Expressed during 6 growth stages; Contains the following InterPro domains: Metallophosphoesterase (InterPro:IPR004843), Purple acid phosphatase-like, N-te…	PAP22
Fxa5Dg200651	Metallo-dependent phosphatase-like	AT5G50400	Purple acid phosphatase 27 (PAP27); Its function is described as protein serine/threonine phosphatase activity, acid phosphatase activity; Involved in biological_process unknown; Located in endomembrane system; Expressed in 24 plant structures; Expressed during 15 growth stages; Contains the following InterPro domains: Purple acid phosphatase, N-terminal (InterPro:IPR015914), Metallophosphoestera…	PAP27
Fxa6Ag101787	Calcineurin-like phosphoesterase	AT3G52780	Purple acid phosphatases superfamily protein; PAP20; Its function is described as protein serine/threonine phosphatase activity, acid phosphatase activity; Involved in biological_process unknown; Located in endomembrane system; Expressed in 10 plant structures; Expressed during 4 anthesis, petal differentiation and expansion stage; Contains the following InterPro domains: Metallophosphoesterase (…	PAP20
Fxa6Ag101402	UPF0014 INNER MEMBRANE PROTEIN YBBM-RELATED	AT2G37330	Putative abc transport system permease protein; Protein ALUMINUM SENSITIVE 3; Encodes an ABC transporter-like protein, without an ATPase domain, required for aluminum (Al) resistance/tolerance and may function to redistribute accumulated Al away from sensitive tissues in order to protect the growing root from the toxic effects of Al	ALS3
Fxa6Ag100052	SEIPIN-1	AT5G16460	Putative adipose-regulatory protein (seipin); Involved in lipid metabolism and lipid droplet (LD) morphology, number, and size. Facilitates the formation of large-sized LDs and modulates triacylglycerol accumulation. Induces probably a reorganization of the endoplasmic reticulum into LD-forming domains	AT5G16460
Fxa5Cg202912	Plants and Prokaryotes Conserved (PCC) domain	AT5G49700	Putative at-hook dna-binding family protein; Transcription factor that specifically binds AT-rich DNA sequences related to the nuclear matrix attachment regions (MARs)	AT5G49700
Fxa3Dg201754	Glycosyl hydrolase family 1	AT5G54570	Putative beta-glucosidase 41; Beta glucosidase 41 (BGLU41); Its function is described as cation binding, hydrolase activity, hydrolyzing O-glycosyl compounds, catalytic activity; Involved in carbohydrate metabolic process; Located in plant-type cell wall; Expressed in 14 plant structures; Expressed during 4 anthesis, petal differentiation and expansion stage, E expanded cotyledon stage, D bilater…	BGLU41
Fxa1Bg201034	linker histone H1 and H5 family	AT2G18050	Putative histone H1 protein; Encodes a structurally divergent linker histone whose gene expression is induced by dehydration and ABA	HIS1-3
Fxa3Cg103719	F-box domain	AT3G58060	Putative metal tolerance protein C3; Involved in sequestration of excess metal in the cytoplasm into vacuoles to maintain metal homeostasis	AT3G58060
Fxa3Dg202501	Alpha/Beta hydrolase fold	AT3G44830	Putative phospholipid:diacylglycerol acyltransferase 2; Lecithin:cholesterol acyltransferase family protein; Its function is described as phosphatidylcholine-sterol O-acyltransferase activity; Involved in lipid metabolic process; Located in cellular_component unknown; Contains the following InterPro domains: Lecithin:cholesterol acyltransferase (InterPro:IPR003386); BEST Arabidopsis thaliana prot…	AT3G44830
Fxa1Cg100180	Pyrophosphate-energised proton pump	AT1G15690	Pyrophosphate-energized vacuolar membrane proton pump 1; Encodes a H(+)-translocating (pyrophosphate-energized) inorganic pyrophosphatase (H(+)-PPase; EC 3.6.1.1) located in the vacuolar membrane. Expression is found in all tissues examined, including meristems and floral organ primordium. Expression is particularly enhanced in pollen, and is repressed by light. Over expression and loss of functi…	AVP1
Fxa4Bg101604	PEP-utilising enzyme, PEP-binding domain	AT4G15530	Pyruvate, phosphate dikinase 1, chloroplastic; Encodes a dual-targeted protein believed to act as a pyruvate, orthophosphate dikinase. These enzymes are normally associated with C4 photosynthesis which does not occur in Arabidopsis. However, PPDK may play a role in remobilizing nitrogen during leaf senescence in Arabidopsis. The product of the long transcript (.1 gene model) was shown to be targe…	PPDK
Fxa2Dg202076	R3H DOMAIN-CONTAINING PROTEIN 4	AT1G03250	R3H domain protein; Unknown protein; Its function is described as molecular_function unknown; Involved in biological_process unknown; Located in cellular_component unknown; Expressed in 24 plant structures; Expressed during 15 growth stages	AT1G03250
Fxa1Ag100250	Protein kinase, ATP binding site	AT3G01300	Receptor-like serine/threonine-protein kinase At3g01300; Protein kinase superfamily protein; Its function is described as protein serine/threonine kinase activity, protein kinase activity, kinase activity, ATP binding; Involved in protein amino acid phosphorylation; Located in cellular_component unknown; Contains the following InterPro domains: Protein kinase, ATP binding site (InterPro:IPR017441…	AT3G01300
Fxa2Cg201515	Zinc finger C2H2-type	AT1G27730	Related to Cys2/His2-type zinc-finger proteins found in higher plants. Compensated for a subset of calcineurin deficiency in yeast. Salt tolerance produced by ZAT10 appeared to be partially dependent on ENA1/PMR2, a P-type ATPase required for Li+ and Na+ efflux in yeast. The protein is localized to the nucleus, acts as a transcriptional repressor and is responsive to chitin oligomers. Also involv…	STZ
Fxa3Ag103184	Nucleic acid-binding, OB-fold	AT5G08020	Replication protein A 70 kDa DNA-binding subunit B; Component of the replication protein A complex (RPA) required for DNA recombination, repair and replication. The activity of RPA is mediated by single-stranded DNA binding and protein interactions (By similarity). Probably involved in repair of double-strand DNA breaks (DSBs) induced by genotoxic stresses (By similarity)	RPA70B
Fxa3Dg200338	ROS1, PUTATIVE-RELATED	AT2G36490	Repressor of silencing1; Demeter-like 1; Bifunctional DNA glycosylase/lyase, which excises 5- methylcytosine (5-meC) and 5-hydroxymethylcytosine (5-hmeC), leaving an apyrimidinic (AP) site that is subsequently incised by the lyase activity. Generates 3'-phosphor- alpha,beta-unsaturated aldehyde (3'-PUA) as a primary 5-meC excision intermediate. Prevents DNA hypermethylation, specifically in the p…	DML1
Fxa1Dg201238	Reticulon domain	AT2G23640	Reticulan like protein B13 (RTNLB13); Contains the following InterPro domains: Reticulon (InterPro:IPR003388); BEST Arabidopsis thaliana protein match is: Reticulon family protein (TAIR:AT3G10915.3); Has 751 Blast hits to 751 proteins in 54 species: Archae - 0; Bacteria - 0; Metazoa - 324; Fungi - 0; Plants - 418; Viruses - 0; Other Eukaryotes - 9 (source: NCBI BLink)	RTNLB13
Fxa5Cg202923	PH-like domain superfamily	AT4G24580	Rho gtpase activation protein (rhogap) with ph domain-containing protein; Encodes a Rho GTPase-activating protein that interacts with ROP1 (a Rho GTPase) and regulates pollen tube development. This protein can be observed at the apical tip of growing pollen tubes and on endocytic vesicles traveling to this region of the pollen tube	REN1
Fxa1Cg100943	Rhodanese-like domain	AT4G35770	Rhodanese/Cell cycle control phosphatase superfamily protein; Senescence-associated gene that is strongly induced by phosphate starvation. Transcripts are differentially regulated at the level of mRNA stability at different times of day. mRNAs are targets of the mRNA degradation pathway mediated by the downstream (DST) instability determinant	STR15
Fxa1Cg100799	Riboflavin synthase-like beta-barrel	AT1G19230	Riboflavin synthase-like superfamily protein; Calcium-dependent NADPH oxidase that generates superoxide	AT1G19230
Fxa4Cg200694	Ribulose bisphosphate carboxylase small chain, domain	AT5G38410	Ribulose bisphosphate carboxylase small chain 3B, chloroplastic; RuBisCO catalyzes two reactions: the carboxylation of D- ribulose 1,5-bisphosphate, the primary event in carbon dioxide fixation, as well as the oxidative fragmentation of the pentose substrate. Both reactions occur simultaneously and in competition at the same active site (By similarity)	RBCS3B
Fxa3Ag102261	Pirin C-terminal cupin domain	AT1G50590	RmlC-like cupins superfamily protein; Contains the following InterPro domains: Pirin, C-terminal (InterPro:IPR008778), Pirin (InterPro:IPR012093), Cupin, RmlC-type (InterPro:IPR011051), Pirin, N-terminal (InterPro:IPR003829); BEST Arabidopsis thaliana protein match is: RmlC-like cupins superfamily protein (TAIR:AT2G43120.1); Has 7420 Blast hits to 7420 proteins in 1472 species: Archae - 66; Bacte…	AT1G50590
Fxa2Dg201872	12S SEED STORAGE PROTEIN CRC	AT5G44120	RmlC-like cupins superfamily protein; Encodes a 12S seed storage protein. The Landsberg erecta genome contains another copy of 12S globulin gene, CRA2, which is located tandemly with CRA1. Protein is tyrosine-phosphorylated and its phosphorylation state is modulated in response to ABA in Arabidopsis thaliana seeds	CRA1
Fxa3Ag103152	OS03G0336100 PROTEIN	AT2G28490	Rmlc-like cupins superfamily protein; Seed storage protein	AT2G28490
Fxa1Bg201188	PREPROMP73	AT2G18540	Rmlc-like cupins superfamily protein; Seed storage protein	AT2G18540
Fxa1Dg201140	RmlC-like jelly roll fold	AT4G36700	Rmlc-like cupins superfamily protein; Seed storage protein	AT4G36700
Fxa6Bg100631	Plus3 domain	AT1G61040	Rna polymerase-associated protein rtf1; Component of the PAF1 complex (PAF1C) which is involved in histone modifications such as methylation on histone H3 'Lys-4' (H3K4me3) . Involved in regulation of flowering time. Required for the expression of the flowering repressors and FLC and MADS-box genes of the MAF family . Involved in the control of seed dormancy and germination	VIP5
Fxa4Dg102730	Eukaryotic RNA Recognition Motif (RRM)	AT1G70200	RNA-binding (RRM/RBD/RNP motifs) family protein; Its function is described as nucleic acid binding; Located in chloroplast; Expressed in 23 plant structures; Expressed during 13 growth stages; Contains the following InterPro domains: RNA recognition motif, RNP-1 (InterPro:IPR000504); Has 4744 Blast hits to 3664 proteins in 382 species: Archae - 19; Bacteria - 294; Metazoa - 1723; Fungi - 497; Pla…	AT1G70200
Fxa2Bg201964	Leucine rich repeat	AT4G28560	ROP-interactive CRIB motif-containing protein 7; Encodes a member of a novel protein family that contains contain a CRIB (for Cdc42/Rac-interactive binding) motif required for their specific interaction with GTP-bound Rop1 (plant-specific Rho GTPase). Most similar to RIC6 and RIC8 (subfamily group II). Gene is expressed in all tissues examined	At4g28560
Fxa3Dg200129	Aspartic peptidase A1 family	AT1G62290	Saposin-like aspartyl protease family protein; Involved in the breakdown of propeptides of storage proteins in protein-storage vacuoles	AT1G62290
Fxa5Bg102932	Gamma-thionin family	AT5G63660	Scorpion toxin-like knottin superfamily protein; Predicted to encode a PR (pathogenesis-related) protein. Belongs to the plant defensin (PDF) family with the following members: At1g75830/PDF1.1, At5g44420/PDF1.2a, At2g26020/PDF1.2b, At5g44430/PDF1.2c, At2g26010/PDF1.3, At1g19610/PDF1.4, At1g55010/PDF1.5, At2g02120/PDF2.1, At2g02100/PDF2.2, At2g02130/PDF2.3, At1g61070/PDF2.4, At5g63660/PDF2.5, At2…	PDF2.5
Fxa1Dg200875	OS04G0561200 PROTEIN	AT4G35750	SEC14 cytosolic factor family protein / phosphoglyceride transfer family protein; Contains the following InterPro domains: Cellular retinaldehyde-binding/triple function, C-terminal (InterPro:IPR001251); BEST Arabidopsis thaliana protein match is: SEC14 cytosolic factor family protein / phosphoglyceride transfer family protein (TAIR:AT3G10210.1); Has 1807 Blast hits to 1807 proteins in 277 specie…	AT4G35750
Fxa5Dg202709	GOLD domain superfamily	AT1G72160	Sec14p-like phosphatidylinositol transfer family protein; Carrier protein that may be involved in membrane- trafficking events associated with cell plate formation during cytokinesis. Binds to some hydrophobic molecules such as phosphoinositides and promotes their transfer between the different cellular sites (By similarity)	AT1G72160
Fxa6Dg100281	Seed maturation protein	AT3G22490	Seed maturation protein; LEA proteins are late embryonic proteins abundant in higher plant seed embryos. The function of those proteins is not known (Probable). Promotes germination rate. Enhances cation toxicity (e.g. lithium ion) and osmotic stress (e.g. NaCl and sorbitol) tolerance during germination and in seedlings	AT3G22490
Fxa2Cg201725	Protein kinase-like domain superfamily	AT4G33950	Serine/threonine-protein kinase SRK2E; Activator of the abscisic acid (ABA) signaling pathway that regulates numerous ABA responses, such as stomata closure in response to drought, plant pathogens, or decreases in atmospheric relative humidity (RH). Involved in the resistance to drought by avoiding water loss. Required for the stomata closure mediated by pathogen-associated molecular pattern (PAM…	OST1
Fxa4Bg100369	INACTIVE HISTONE-LYSINE N-METHYLTRANSFERASE SUVR1-RELATED	AT3G04380	SET-domain containing protein lysine methyltransferase family protein; Encodes SUVR4, a nucleolar histone methyltransferase with preference for monomethylated H3K9. One of the four closely related Arabidopsis SUVR proteins that belong to the SU(VAR)3-9 subgroup of SET-domain proteins. Proteins containing the evolutionarily conserved SET domain are involved in regulation of eukaryotic gene express…	SUVR4
Fxa5Dg200140	LIM DOMAIN-BINDING PROTEIN	AT5G62090	Seuss-like 2; Probable transcription regulator that functions in the development of the carpel margin meristem similarly to SEUSS (SEU). In association with SEU, supports organ development from meristematic regions by facilitating auxin response and thus organ initiation, and by sustaining meristematic potential through the maintenance of PHABULOSA expression . DNA-binding adapter subunit of the …	SLK2
Fxa6Bg104539	N terminus of Rad21 / Rec8 like protein	AT5G40840	Sister chromatid cohesion 1 (scc1) protein homolog 2; Sister chromatid cohesion 1 protein 2; May be involved in sister chromatid cohesion during mitosis	SYN2
Fxa3Cg103231	Domain of unknown function (DUF3474)	AT3G11170	Sn-2 acyl-lipid omega-3 desaturase (ferredoxin), chloroplastic; Chloroplastic enzyme responsible for the synthesis of 16:3 and 18:3 fatty acids from galactolipids, sulpholipids and phosphatidylglycerol. Uses ferredoxin as electron donor. Gene expression is induced by wounding in shoot and root. The wound-response in shoot is independent of jasmonic acid mediated pathway whereas the root response …	FAD7
Fxa5Dg201889	SNARE ASSOCIATED GOLGI PROTEIN-RELATED	AT4G17790	SNARE associated Golgi protein family; Contains the following InterPro domains: SNARE associated Golgi protein (InterPro:IPR015414); BEST Arabidopsis thaliana protein match is: SNARE associated Golgi protein family (TAIR:AT1G71940.1); Has 30201 Blast hits to 17322 proteins in 780 species: Archae - 12; Bacteria - 1396; Metazoa - 17338; Fungi - 3422; Plants - 5037; Viruses - 0; Other Eukaryotes - 2…	AT4G17790
Fxa4Cg202665	CBS domain	AT1G69800	SNF1-related protein kinase regulatory subunit gamma-1-like; Regulatory subunit of the probable trimeric SNF1-related protein kinase (SnRK) complex, which may play a role in a signal transduction cascade regulating gene expression and carbohydrate metabolism in higher plants	AT1G69800
Fxa5Dg202719	MFS transporter superfamily	AT1G22540	Solute carrier family 15 (peptide/histidine transporter), member 3/4; Major facilitator superfamily protein; Its function is described as transporter activity; Involved in oligopeptide transport; Located in membrane; Expressed in 22 plant structures; Expressed during 13 growth stages; Contains the following InterPro domains: PTR2 family proton/oligopeptide symporter, conserved site (InterPro:IPR0…	AT1G22540
Fxa5Dg200812	Cation efflux transmembrane domain superfamily	AT2G46800	Solute carrier family 30 (zinc transporter), member 2; Encodes a member of the zinc transporter (ZAT) and cation diffusion facilitator (CDF) families. It is expressed throughout the plant, especially in dividing, differentiating and expanding cells. The protein is localized to the vacuolar membrane. Mediates Zn ion homeostasis	ZAT
Fxa2Ag101510	Sugar efflux transporter for intercellular exchange	AT1G21460	Solute carrier family 50 (sugar transporter); Bidirectional sugar transporter SWEET1; Mediates both low-affinity uptake and efflux of sugar across the plasma membrane. Can transport glucose, and, to a lower extent, mannose, fructose and galactose	SWEET1
Fxa6Dg100818	Small hydrophilic plant seed protein	AT3G51810	Stress induced protein; Encodes a ABA-inducible protein that accumulates during seed maturation, in parallel with its corresponding mRNA but with a 3 d delay. During germination, AtEm1 protein undergoes two successive cleavages before being degraded. Both proteins are more stable than the corresponding mRNA. The gene can be activated by the basic leucine zipper transcription factor ABI5. Expresse…	EM1
Fxa2Ag100049	SUCROSE-PHOSPHATE SYNTHASE 3-RELATED	AT4G10120	Sucrose-phosphate synthase family protein; Plays a role in photosynthetic sucrose synthesis by catalyzing the rate-limiting step of sucrose biosynthesis from UDP-glucose and fructose- 6-phosphate. Involved in the regulation of carbon partitioning in the leaves of plants. May regulate the synthesis of sucrose and therefore play a major role as a limiting factor in the export of photoassimilates ou…	ATSPS4F
Fxa4Ag102508	Fe-S metabolism associated domain	AT1G67810	SufE-like protein 2, chloroplastic; Encodes a protein capable of stimulating the cysteine desulfurase activity of CpNifS (AT1G08490) in vitro. SufE2:GFP localizes to the chloroplasts where it is likely to play a role in iron-sulfur cluster assembly. Transcript levels for this gene are high in the pollen relative to other organs based on RT-PCR analysis	SUFE2
Fxa3Cg100255	Sulfite exporter TauE/SafE	AT1G61740	Sulfite exporter TauE/SafE family protein; Located in endomembrane system, integral to membrane; Expressed in 22 plant structures; Expressed during 13 growth stages; Contains the following InterPro domains: Protein of unknown function DUF81 (InterPro:IPR002781); BEST Arabidopsis thaliana protein match is: Sulfite exporter TauE/SafE family protein (TAIR:AT1G11540.1); Has 2571 Blast hits to 2364 pr…	AT1G61740
Fxa3Cg100081	SWIB/MDM2 domain	AT4G22360	SWIB complex BAF60b domain-containing protein; Contains the following InterPro domains: SWIB/MDM2 domain (InterPro:IPR003121), SWIB domain (InterPro:IPR019835), DEK, C-terminal (InterPro:IPR014876); BEST Arabidopsis thaliana protein match is: SWIB complex BAF60b domain-containing protein (TAIR:AT3G19080.1); Has 30201 Blast hits to 17322 proteins in 780 species: Archae - 12; Bacteria - 1396; Metaz…	AT4G22360
Fxa3Bg202813	t-SNARE coiled-coil homology domain	AT3G09740	Syntaxin of plants 71; Vesicle trafficking protein that functions in the secretory pathway; Belongs to the syntaxin family	SYP71
Fxa7Bg202690	TCP FAMILY TRANSCRIPTION FACTOR	AT5G51910	TCP family transcription factor ; Contains the following InterPro domains: Transcription factor, TCP (InterPro:IPR005333), Transcription factor TCP subgroup (InterPro:IPR017887); BEST Arabidopsis thaliana protein match is: TCP family transcription factor (TAIR:AT2G45680.1); Has 731 Blast hits to 731 proteins in 79 species: Archae - 0; Bacteria - 0; Metazoa - 0; Fungi - 0; Plants - 731; Viruses - …	AT5G51910
Fxa6Ag101041	Fatty acid desaturase	AT5G05580	Temperature-sensitive sn-2 acyl-lipid omega-3 desaturase (ferredoxin), chloroplastic; Chloroplast omega-3 fatty acid desaturase introduces the third double bond in the biosynthesis of 16:3 and 18:3 fatty acids, important constituents of plant membranes. It is thought to use ferredoxin as an electron donor and to act on fatty acids esterified to galactolipids, sulfolipids and phosphatidylglycerol	FAD8
Fxa4Bg100351	Tetratricopeptide-like helical domain superfamily	AT1G04530	Tetratricopeptide repeat (TPR)-like superfamily protein; Its function is described as binding; Expressed in 22 plant structures; Expressed during 13 growth stages; Contains the following InterPro domains: Tetratricopeptide-like helical (InterPro:IPR011990), Tetratricopeptide repeat-containing (InterPro:IPR013026); BEST Arabidopsis thaliana protein match is: Tetratricopeptide repeat (TPR)-like sup…	TPR4
Fxa1Ag101857	Histone-fold	AT4G02750	Tetratricopeptide repeat (TPR)-like superfamily protein; Located in mitochondrion; Expressed in 16 plant structures; Expressed during 7 growth stages; Contains the following InterPro domains: Pentatricopeptide repeat (InterPro:IPR002885); BEST Arabidopsis thaliana protein match is: pentatricopeptide (PPR) repeat-containing protein (TAIR:AT1G09410.1); Has 56089 Blast hits to 14902 proteins in 275 …	AT4G02750
Fxa5Dg200468	Thioredoxin-like superfamily	AT5G63030	Thioredoxin superfamily protein; Has a glutathione-disulfide oxidoreductase activity in the presence of NADPH and glutathione reductase. Reduces low molecular weight disulfides and proteins (By similarity)	GRXC1
Fxa7Bg202982	PPM-type phosphatase domain superfamily	AT4G27800	Thylakoid-associated phosphatase 38; Choroplast protein phosphatase TAP38/PPH1 is required for efficient dephosphorylation of the LHCII anthena and state transition from state 2 to state 1; Belongs to the PP2C family	TAP38
Fxa4Bg103265	Protein of unknown function (DUF1084)	AT2G02180	Tobamovirus multiplication protein 3; Contributes to the intracellular multiplication of tobamoviruses, probably being a membrane anchor promoting the formation of the replication complex	TOM3
Fxa3Dg200678	Transcription elongation factor Elf1 like	AT5G46030	Transcription elongation factor-like protein; Transcription elongation factor 1 homolog; Transcription elongation factor implicated in the maintenance of proper chromatin structure in actively transcribed regions	AT5G46030
Fxa3Dg200624	Seed dormancy control	AT4G18650	Transcription factor-related; Its function is described as molecular_function unknown; Involved in biological_process unknown; Located in endomembrane system; BEST Arabidopsis thaliana protein match is: unknown protein (TAIR:AT3G14880.2); Has 523 Blast hits to 523 proteins in 36 species: Archae - 0; Bacteria - 0; Metazoa - 2; Fungi - 0; Plants - 521; Viruses - 0; Other Eukaryotes - 0 (source: NCB…	AT4G18650
Fxa2Dg200666	EN/SPM-LIKE TRANSPOSON PROTEIN-LIKE	AT3G18950	Transducin/WD40 repeat-like superfamily protein; Contains the following InterPro domains: WD40 repeat 2 (InterPro:IPR019782), WD40 repeat-like-containing domain (InterPro:IPR011046), WD40-repeat-containing domain (InterPro:IPR017986), WD40/YVTN repeat-like-containing domain (InterPro:IPR015943), WD40 repeat (InterPro:IPR001680), WD40 repeat, subgroup (InterPro:IPR019781), G-protein beta WD-40 rep…	AT3G18950
Fxa1Dg200975	Trp-Asp (WD) repeats circular	AT5G66240	Transducin/WD40 repeat-like superfamily protein; Contains the following InterPro domains: WD40 repeat 2 (InterPro:IPR019782), WD40 repeat-like-containing domain (InterPro:IPR011046), WD40-repeat-containing domain (InterPro:IPR017986), WD40/YVTN repeat-like-containing domain (InterPro:IPR015943), WD40 repeat (InterPro:IPR001680), WD40 repeat, subgroup (InterPro:IPR019781), G-protein beta WD-40 rep…	AT5G66240
Fxa3Bg202476	BNAA10G12290D PROTEIN	AT3G46740	Translocon at the outer envelope membrane of chloroplasts 75-iii; Component of the translocon outer membrane (TOC) complex. Forms the outer envelope translocation channel (beta-barrel). Plays a role in preprotein conductance. Imported into chloroplast. Expressed in young dividing photosynthetic tissues. Knockout mutants are embryo lethal with arrested development at the two-cell stage. Knockout m…	TOC75-III
Fxa4Bg102638	Transmembrane Fragile-X-F protein	AT1G68820	Transmembrane Fragile-X-F-associated protein; Its function is described as zinc ion binding; Expressed in 22 plant structures; Expressed during 13 growth stages; Contains the following InterPro domains: Transmembrane Fragile-X-F-associated protein (InterPro:IPR019396), Zinc finger, RING-type (InterPro:IPR001841); BEST Arabidopsis thaliana protein match is: Transmembrane Fragile-X-F-associated pro…	AT1G68820
Fxa6Ag104125	EXPERA (EXPanded EBP superfamily)	AT2G32380	Transmembrane protein 97, predicted; Its function is described as molecular_function unknown; Involved in biological_process unknown; Located in endomembrane system; Expressed in 24 plant structures; Expressed during 15 growth stages; Contains the following InterPro domains: Transmembrane protein 97, predicted (InterPro:IPR016964); BEST Arabidopsis thaliana protein match is: Transmembrane protein…	AT2G32380
Fxa6Ag104132	VASCULAR-RELATED UNKNOWN PROTEIN 1-RELATED	AT3G21710	Transmembrane protein; Involved in the regulation of xylem development and growth. May regulate secondary wall formation during vascular development by modulation of brassinosteroid, gibberellin and auxin hormone signaling pathways	AT3G21710
Fxa1Ag100562	TRANSMEMBRANE PROTEIN 14, 15	AT3G43520	Transmembrane proteins 14c; May be involved in free fatty acids export from the plastids	AT3G43520
Fxa2Cg203290	TspO/MBR-related protein	AT2G47770	TSPO(outer membrane tryptophan-rich sensory protein)-related; Encodes a membrane-bound protein designated AtTSPO (Arabidopsis thaliana TSPO-related). AtTSPO is related to the bacterial outer membrane tryptophan-rich sensory protein (TspO) and the mammalian mitochondrial 18 kDa Translocator Protein (18 kDa TSPO), members of the TspO/MBR domain-containing membrane proteins. Mainly detected in dry s…	TSPO
Fxa5Bg100394	GDP-mannose 4,6 dehydratase	AT4G10960	UDP-D-glucose/UDP-D-galactose 4-epimerase 5; Catalyzes the interconversion between UDP-glucose and UDP-galactose	UGE5
Fxa7Bg201638	UDP-GLYCOSYLTRANSFERASE 72B1	AT4G01070	Udp-glucose-dependent glucosyltransferase 72 b1; UDP-Glycosyltransferase superfamily protein; The glycosyltransferase (UGT72B1) is involved in metabolizing xenobiotica (chloroaniline and chlorophenole). Comparison between wild type and knock-out mutant demonstrates the central role of this gene for metabolizing chloroaniline but significantly less for chlorophenole. The glucosyltransferase prefer…	GT72B1
Fxa1Bg201771	UDP-glucoronosyl and UDP-glucosyl transferase	AT1G22360	UDP-glucosyl transferase 85A2 (UGT85A2); Its function is described as UDP-glycosyltransferase activity, transferase activity, transferring glycosyl groups, glucuronosyltransferase activity; Involved in metabolic process; Located in cellular_component unknown; Expressed in 21 plant structures; Expressed during 11 growth stages; Contains the following InterPro domains: UDP-glucuronosyl/UDP-glucosyl…	UGT85A2
Fxa6Cg104454	UDP-glycosyltransferase family, conserved site	AT1G22380	Udp-glucosyl transferase 85a3; Encodes a putative UDP-glucosyl transferase. At1g22380 was initially identified as encoding the protein AAF87154, which has been classified as a bHLH protein (AtbHLH152). Subsequently it has been found that the AAF87154 protein appears to be encoded by the AT1G23970 genomic locus	UGT85A3
Fxa4Dg101329	CASP-LIKE PROTEIN 1D1	AT3G06390	Uncharacterised protein family (UPF0497); Contains the following InterPro domains: Uncharacterised protein family UPF0497, trans-membrane plant (InterPro:IPR006702), Uncharacterised protein family UPF0497, trans-membrane plant subgroup (InterPro:IPR006459); BEST Arabidopsis thaliana protein match is: Uncharacterised protein family (UPF0497) (TAIR:AT4G15610.1); Has 628 Blast hits to 628 proteins i…	AT3G06390
Fxa3Cg100786	Casparian strip membrane protein	AT1G03700	Uncharacterised protein family (UPF0497); Its function is described as molecular_function unknown; Involved in biological_process unknown; Located in endomembrane system; Expressed in hypocotyl, flower; Expressed during petal differentiation and expansion stage; Contains the following InterPro domains: Uncharacterised protein family UPF0497, trans-membrane plant (InterPro:IPR006702), Uncharacteri…	AT1G03700
Fxa3Dg200874	NITRATE, FORMATE, IRON DEHYDROGENASE	AT5G44550	Uncharacterised protein family (UPF0497); Its function is described as molecular_function unknown; Involved in biological_process unknown; Located in endomembrane system; Expressed in hypocotyl, root; Contains the following InterPro domains: Uncharacterised protein family UPF0497, trans-membrane plant (InterPro:IPR006702), Uncharacterised protein family UPF0497, trans-membrane plant subgroup (Int…	AT5G44550
Fxa4Dg100370	BNAC05G02680D PROTEIN	AT1G04560	Uncharacterized protein At1g04560; AWPM-19-like family protein; Its function is described as molecular_function unknown; Involved in biological_process unknown; Located in endomembrane system; Contains the following InterPro domains: AWPM-19-like (InterPro:IPR008390); BEST Arabidopsis thaliana protein match is: AWPM-19-like family protein (TAIR:AT5G46530.1); Has 177 Blast hits to 177 proteins in …	AT1G04560
Fxa6Ag101037	Seed dormancy control	AT1G09950	Uncharacterized protein At1g09950; RESPONSE TO ABA AND SALT 1 (RAS1); Its function is described as molecular_function unknown; Involved in biological_process unknown; Located in endomembrane system; Expressed in leaf apex, root, flower, leaf; Expressed during petal differentiation and expansion stage; BEST Arabidopsis thaliana protein match is: transcription factor-related (TAIR:AT1G58330.1); Has…	RAS1
Fxa6Cg103172	TRANSMEMBRANE PROTEIN	AT1G16850	Uncharacterized protein At1g16850; Unknown protein; Its function is described as molecular_function unknown; Involved in response to salt stress; Located in endomembrane system; Expressed in leaf apex, leaf whorl, male gametophyte, flower, leaf; Expressed during LP.06 six leaves visible, LP.04 four leaves visible, LP.10 ten leaves visible, petal differentiation and expansion stage, LP.08 eight le…	AT1G16850
Fxa5Ag202693	OS02G0556700 PROTEIN	AT1G22930	Uncharacterized protein At1g22930; T-complex protein 11; Contains the following InterPro domains: T-complex 11 (InterPro:IPR008862); BEST Arabidopsis thaliana protein match is: T-complex protein 11 (TAIR:AT4G09150.1); Has 9929 Blast hits to 7090 proteins in 817 species: Archae - 19; Bacteria - 1454; Metazoa - 4175; Fungi - 699; Plants - 382; Viruses - 14; Other Eukaryotes - 3186 (source: NCBI BLi…	AT1G22930
Fxa4Dg102434	BNACNNG70820D PROTEIN	AT1G26920	Uncharacterized protein At1g26920; Unknown protein; BEST Arabidopsis thaliana protein match is: unknown protein (TAIR:AT1G69760.1); Has 47 Blast hits to 47 proteins in 13 species: Archae - 0; Bacteria - 0; Metazoa - 0; Fungi - 7; Plants - 34; Viruses - 0; Other Eukaryotes - 6 (source: NCBI BLink)	AT1G26920
Fxa3Ag101260	OS01G0654400 PROTEIN	AT2G21820	Uncharacterized protein At2g21820; Unknown protein; Has 45 Blast hits to 45 proteins in 13 species: Archae - 0; Bacteria - 0; Metazoa - 0; Fungi - 0; Plants - 45; Viruses - 0; Other Eukaryotes - 0 (source: NCBI BLink)	AT2G21820
Fxa2Cg201106	EXPRESSED PROTEIN	AT2G25625	Uncharacterized protein At2g25625; Unknown protein; Its function is described as molecular_function unknown; Involved in biological_process unknown; Located in chloroplast; Expressed in 10 plant structures; Expressed during LP.06 six leaves visible, LP.04 four leaves visible, 4 anthesis, petal differentiation and expansion stage; Has 24 Blast hits to 24 proteins in 9 species: Archae - 0; Bacteria…	AT2G25625
Fxa2Cg202636	OS04G0346800 PROTEIN	AT3G25400	Uncharacterized protein At3g25400; Contains the following InterPro domains: NTP Pyrophosphohydrolase MazG-related, RS21-C6 (InterPro:IPR011394), EAR (InterPro:IPR009039), NTP pyrophosphohydrolase MazG, putative catalytic core (InterPro:IPR004518); Has 1123 Blast hits to 1121 proteins in 452 species: Archae - 22; Bacteria - 753; Metazoa - 81; Fungi - 3; Plants - 83; Viruses - 0; Other Eukaryotes -…	AT3G25400
Fxa5Cg200745	TMPIT-like protein	AT4G10430	Uncharacterized protein At4g10430; TMPIT-like protein; Its function is described as molecular_function unknown; Involved in biological_process unknown; Located in integral to membrane; Contains the following InterPro domains: TMPIT-like (InterPro:IPR012926); BEST Arabidopsis thaliana protein match is: TMPIT-like protein (TAIR:AT1G33230.1); Has 30201 Blast hits to 17322 proteins in 780 species: Ar…	AT4G10430
Fxa2Dg203591	OS09G0127700 PROTEIN	AT4G31830	Uncharacterized protein AT4g31830; Unknown protein; Has 42 Blast hits to 42 proteins in 10 species: Archae - 0; Bacteria - 0; Metazoa - 0; Fungi - 0; Plants - 42; Viruses - 0; Other Eukaryotes - 0 (source: NCBI BLink)	AT4G31830
Fxa6Ag101067	RING FINGER PROTEIN 41, 151	AT5G01520	Uncharacterized protein At5g01520; RING/U-box superfamily protein; Its function is described as zinc ion binding; Expressed in 17 plant structures; Expressed during 8 growth stages; Contains the following InterPro domains: Zinc finger, RING-type, conserved site (InterPro:IPR017907), Zinc finger, RING-type (InterPro:IPR001841), Zinc finger, C3HC4 RING-type (InterPro:IPR018957); BEST Arabidopsis th…	AIRP2
Fxa7Bg202529	Plastocyanin-like domain	AT5G07475	Uncharacterized protein At5g07475; Cupredoxin superfamily protein; Its function is described as electron carrier activity, copper ion binding; Located in anchored to membrane; Contains the following InterPro domains: Plastocyanin-like (InterPro:IPR003245), Cupredoxin (InterPro:IPR008972); BEST Arabidopsis thaliana protein match is: uclacyanin 1 (TAIR:AT2G32300.1); Has 30201 Blast hits to 17322 pr…	AT5G07475
Fxa3Bg203792	EXPRESSED PROTEIN	AT5G19875	Uncharacterized protein At5g19875/F28I16.2; Unknown protein; Its function is described as molecular_function unknown; Involved in response to oxidative stress; Located in endomembrane system; Expressed in 21 plant structures; Expressed during 13 growth stages; BEST Arabidopsis thaliana protein match is: unknown protein (TAIR:AT2G31940.1); Has 30201 Blast hits to 17322 proteins in 780 species: Arc…	AT5G19875
Fxa4Ag102279	OSJNBA0044M19.10 PROTEIN	AT1G27990	Uncharacterized protein F13K9.9; Unknown protein; BEST Arabidopsis thaliana protein match is: unknown protein (TAIR:AT5G52420.1); Has 86 Blast hits to 86 proteins in 15 species: Archae - 0; Bacteria - 0; Metazoa - 0; Fungi - 0; Plants - 84; Viruses - 0; Other Eukaryotes - 2 (source: NCBI BLink)	AT1G27990
Fxa6Cg100562	OS07G0289901 PROTEIN-RELATED	AT1G56320	Uncharacterized protein F14G9.7; BEST Arabidopsis thaliana protein match is: Glycine-rich protein family (TAIR:AT5G49350.2); Has 60 Blast hits to 60 proteins in 12 species: Archae - 0; Bacteria - 0; Metazoa - 0; Fungi - 0; Plants - 60; Viruses - 0; Other Eukaryotes - 0 (source: NCBI BLink)	AT1G56320
Fxa2Bg202386	Ferritin-like domain	AT3G62730	Uncharacterized protein F26K9_160; Unknown protein; Its function is described as molecular_function unknown; Involved in biological_process unknown; Located in endomembrane system; Expressed in 13 plant structures; Expressed during LP.04 four leaves visible, 4 anthesis, LP.02 two leaves visible, petal differentiation and expansion stage; BEST Arabidopsis thaliana protein match is: unknown protein…	AT3G62730
Fxa3Ag101049	HISTONE ACETYLTRANSFERASE KAT6B-LIKE	AT3G58110	Uncharacterized protein F9D24.20; Unknown protein; Its function is described as molecular_function unknown; Involved in biological_process unknown; Located in cellular_component unknown; Expressed in cultured cell; BEST Arabidopsis thaliana protein match is: unknown protein (TAIR:AT2G42370.1); Has 2534 Blast hits to 1905 proteins in 233 species: Archae - 11; Bacteria - 102; Metazoa - 890; Fungi -…	AT3G58110
Fxa6Ag100081	NUCLEOLIN	AT5G36100	Unknown protein; BEST Arabidopsis thaliana protein match is: unknown protein (TAIR:AT1G65090.3); Has 57 Blast hits to 49 proteins in 15 species: Archae - 0; Bacteria - 4; Metazoa - 6; Fungi - 0; Plants - 39; Viruses - 0; Other Eukaryotes - 8 (source: NCBI BLink)	AT5G36100
Fxa2Dg202832	VON WILLEBRAND FACTOR A DOMAIN PROTEIN	AT1G27461	Unknown protein; Has 30201 Blast hits to 17322 proteins in 780 species: Archae - 12; Bacteria - 1396; Metazoa - 17338; Fungi - 3422; Plants - 5037; Viruses - 0; Other Eukaryotes - 2996 (source: NCBI BLink)	AT1G27461
Fxa4Cg201701	DESICCATION-LIKE PROTEIN	AT1G47980	Unknown protein; Its function is described as molecular_function unknown; Involved in biological_process unknown; Located in endomembrane system; Expressed in 6 plant structures; Expressed during 4 anthesis, F mature embryo stage, petal differentiation and expansion stage, E expanded cotyledon stage; BEST Arabidopsis thaliana protein match is: unknown protein (TAIR:AT3G62730.1); Has 169 Blast hit…	AT1G47980
Fxa5Bg102933	EamA-like transporter family	AT1G09380	Usually multiple acids move in and out transporters 25; Nodulin MtN21 /EamA-like transporter family protein; Located in endomembrane system, membrane; Expressed in 15 plant structures; Expressed during 4 anthesis, C globular stage, petal differentiation and expansion stage, LP.08 eight leaves visible; Contains the following InterPro domains: Protein of unknown function DUF6, transmembrane (InterP…	UMAMIT25
Fxa6Bg100961	Calcium/proton exchanger	AT2G38170	Vacuolar cation/proton exchanger 1; Vacuolar cation/proton exchanger (CAX). Translocates Ca(2+) and other metal ions into vacuoles using the proton gradient formed by H(+)-ATPase and H(+)-pyrophosphatase. Involved in ion homeostasis in association with CAX3. May play a role in cold-acclimation response	CAX1
Fxa3Bg203257	Calcium/proton exchanger CAX	AT3G51860	Vacuolar cation/proton exchanger 3; Vacuolar cation/proton exchanger (CAX). Translocates Ca(2+) and other metal ions into vacuoles using the proton gradient formed by H(+)-ATPase and H(+)-pyrophosphatase (By similarity). Involved in ion homeostasis in association with CAX1; Belongs to the Ca(2+):cation antiporter (CaCA) (TC 2.A.19) family. Cation/proton exchanger (CAX) subfamily	CAX3
Fxa6Ag103612	VACUOLAR CATION/PROTON EXCHANGER	AT1G55730	Vacuolar cation/proton exchanger 5; Vacuolar cation/proton exchanger (CAX). Translocates Ca(2+) and other metal ions into vacuoles using the proton gradient formed by H(+)-ATPase and H(+)-pyrophosphatase (By similarity)	CAX5
Fxa7Dg101154	VIT family	AT2G01770	Vacuolar iron transporter family protein; Vacuolar iron transporter 1; Vacuolar iron transporter involved in the transfer of iron from the cytosol to the vacuole for intracellular iron storage. Vacuolar iron storage is required for seed embryo and seedling development	VIT1
Fxa5Cg200036	HEMOGLOBINASE FAMILY MEMBER	AT1G62710	Vacuolar-processing enzyme beta-isozyme; Asparagine-specific endopeptidase involved in the processing of vacuolar seed protein precursors into the mature forms (By similarity). Probably involved in post-translational proteolysis of seed storage proteins in the protein storage vacuole of developing seeds	BETA-VPE
Fxa5Dg200612	VON WILLEBRAND FACTOR A DOMAIN PROTEIN	AT5G50360	Von willebrand factor A domain protein; Unknown protein; BEST Arabidopsis thaliana protein match is: unknown protein (TAIR:AT3G48510.1); Has 1807 Blast hits to 1807 proteins in 277 species: Archae - 0; Bacteria - 0; Metazoa - 736; Fungi - 347; Plants - 385; Viruses - 0; Other Eukaryotes - 339 (source: NCBI BLink)	AT5G50360
Fxa1Dg202549	WUSCHEL-RELATED HOMEOBOX 11	AT5G17810	Wuschel related homeobox 12; Encodes a WUSCHEL-related homeobox gene family member with 65 amino acids in its homeodomain. Proteins in this family contain a sequence of eight residues (TLPLFPMH) downstream of the homeodomain called the WUS box	WOX12
Fxa3Cg100699	Homeodomain	AT2G33880	Wuschel related homeobox 9a; WUSCHEL-related homeobox 9; Encodes a protein with similarity to WUS type homeodomain protein. Required for meristem growth and development and acts through positive regulation of WUS. Loss of function phenotypes include embryo lethality, hyponastic cotyledons, reduced root development and smaller meristems. Phenotypes can be rescued by addition of sucrose in the grow…	STIP
Fxa2Bg200244	NUCLEOBASE-ASCORBATE TRANSPORTER 7-RELATED	AT1G49960	Xanthine/uracil permease family protein; Its function is described as transmembrane transporter activity; Involved in transport, transmembrane transport; Located in membrane; Expressed in 9 plant structures; Expressed during 4 anthesis, petal differentiation and expansion stage, D bilateral stage; Contains the following InterPro domains: Xanthine/uracil/vitamin C permease (InterPro:IPR006043); BE…	AT1G49960
Fxa4Dg102512	Xylose isomerase-like superfamily	AT5G57655	Xylose isomerase family protein; Its function is described as xylose isomerase activity; Involved in carbohydrate metabolic process; Located in endoplasmic reticulum, plasma membrane, vacuole; Expressed in 25 plant structures; Expressed during 14 growth stages; Contains the following InterPro domains: Xylose isomerase-like, TIM barrel domain (InterPro:IPR013022), Xylose isomerase, bacterial type …	AT5G57655
Fxa7Ag202629	UNKEMPT FAMILY MEMBER	AT5G07500	Zinc finger C-x8-C-x5-C-x3-H type family protein; Embryo-specific transcription factor required at the globular to heart stage transition in embryo development	PEI1
Fxa5Ag201625	ZINC FINGER CCCH DOMAIN-CONTAINING PROTEIN 61	AT1G03790	Zinc finger C-x8-C-x5-C-x3-H type family protein; Probable transcription repressor that functions as negative regulator of phytochrome-mediated promotion of seed germination. Inhibits seed germination by regulating the expression of gibberellic acid (GA) and abscisic acid (ABA) metabolic genes. Does not regulate the expression of the DELLA genes RGA and RGA1. Activated by PIL5, a phytochrome-inte…	SOM
Fxa4Ag101202	FANCONI-ASSOCIATED NUCLEASE 1	AT1G48360	Zinc ion binding/nucleic acid binding/hydrolase; Fanconi-associated nuclease 1 homolog; Nuclease required for the repair of DNA interstrand cross-links (ICLs). Acts as a 5'-3' exonuclease that anchors at a cut end of DNA and cleaves DNA successively at every third nucleotide, allowing to excise an ICL from one strand through flanking incisions (By similarity). May act upstream of the helicase REC…	AT1G48360
