# Supplementary material for: Genome-wide gene network uncover temporal and spatial changes of genes in auxin homeostasis during fruit development in strawberry (F. × ananassa)
Source: BMC Plant Biol. 2024 Sep 20;24:876. doi: 10.1186/s12870-024-05577-5 (PMC11414167; doi:10.1186/s12870-024-05577-5)
Supplement: Supplementary file 7 — Supplementary Material 7. [file 12870_2024_5577_MOESM7_ESM.xlsx]

## Sheet: Sheet1
Supplemental Table 8 Primer list of qRT-PCR Primer
Primer Name	Sequence (5'->3')
Fxa6Ag100719-F	GGCGCTGGGAAAACTACTCT
Fxa6Ag100719-R	TGAACATCGGTTTGCTCACA
Fxa4Bg101727-F	TGGCATTTCTCCACCAGTTG
Fxa4Bg101727-R	TCTTTCCGGAGCGAATTTTT
Fxa7Cg101837-F	TTATGCGCATTGCTGAAACC
Fxa7Cg101837-R	ACGTCTGCTGTCCCTCAACA
Fxa5Dg200932-F	TGCTGAAGGCCAGAGAAATG
Fxa5Dg200932-R	ACCCCCATCAGTCTGAGTCC
Fxa2Bg202325-F	CCCGCTACACCAAAGTCCTC
Fxa2Bg202325-R	ACTGCCAACAACCCCAAAAG
Fxa4Ag100605-F	TGGCCAGAAGAAGACGGATA
Fxa4Ag100605-R	GCTTTCTCCAAACCATGCTG
FaGAPDH-F	CCCAAGTAAGGATGCCCCCATGTTCG
FaGAPDH_R	TTGGCAAGGGGAGCAAGACAGTTGGTAG
